# Supplementary material for: Improved biomarker discovery through a plot twist in transcriptomic data analysis
Source: BMC Biol. 2022 Sep 24;20:208. doi: 10.1186/s12915-022-01398-w (PMC9509653; doi:10.1186/s12915-022-01398-w)
Supplement: Supplementary file 1 — Additional file 1. Table with DEGs in the differentiating gonads of the European sea bass between males and females. [file 12915_2022_1398_MOESM1_ESM.xlsx]

## Sheet: Hoja1
Gene Name	P Value	t	B	Average expression	adjusted P Value	log Fold Change	Entrez Gene ID	Description	Gene Symbol	chromosome	start transcript	end transcript	genome description
ASSEMBLY_C19594	0.0166423	2.75619	-4.66474	7.43942	0.0242203	0.2578	8585	Bromodomain, polybromo repeat II	bap18	LG1A	17442042	17442095	chromatin complexes subunit bap18-like isoform 1
ASSEMBLY_C7650	4.9882e-10	16.733	13.4075	12.9672	1.05596e-08	1.50003	6105	2,4-dienoyl CoA reductase 2, peroxisomal	2,4-dienoyl CoA reductase 2, peroxisomal	LG1B	5455428	5455487
ASSEMBLY_REP_C277	7.50536e-08	10.9857	8.14483	15.0577	4.32709e-07	1.47847	3235	28S ribosomal protein S24, mitochondrial precursor [Danio rerio]	28S ribosomal protein S24, mitochondrial precursor [Danio rerio]	LG19	4655525	4655619
DLPD01129	1.08687e-06	8.67092	5.32189	8.86529	3.88334e-06	1.50782	10042	36.4 kDa proline-rich protein OS=Solanum lycopersicum GN=TPRP-F1 PE=2 SV=1	36.4 kDa proline-rich protein OS=Solanum lycopersicum GN=TPRP-F1 PE=2 SV=1	LG15	5234677	5234783
ASSEMBLY_REP_C3026	8.37324e-05	5.67078	0.748399	11.3936	0.00018178	0.903833	3043	39S ribosomal protein L33, mitochondrial; Short=L33mt	39S ribosomal protein L33, mitochondrial; Short=L33mt	LG12	3923919	3924168
ASSEMBLY_REP_C51	1.76953e-13	31.7475	21.439	15.2196	1.01148e-10	2.86597	3031	40S ribosomal protein S27	40S ribosomal protein S27	LG16	9366687	9366747
ASSEMBLY_REP_C3768	1.44026e-10	18.5217	14.6969	10.6788	4.48723e-09	4.50267	4905	novel protein containing multiple zinc finger, C2H2 type, domains	42sp43	LG8	16110900	16110959	p43 5s rna-binding
ASSEMBLY_REP_C3198	2.97687e-08	11.8933	9.12013	16.191	2.08808e-07	4.54407	4696	Elongation factor 1-alpha	42sp50	LG18-21	11737383	11737584	elongation factor 1 alpha isoform 42sp50
ASSEMBLY_REP_C14613	0.00110764	4.19241	-1.93315	9.05768	0.00194911	0.856033	7712	60S ribosomal protein L27A or L22	60S ribosomal protein L27A or L22	LG5	25003720	25004128
ASSEMBLY_REP_C1152	4.00561e-06	7.68433	3.9448	8.21451	1.19242e-05	1.09648	3140	60S ribosomal protein L37a	60S ribosomal protein L37a	LG10	5695439	5695498
ASSEMBLY_REP_C6416	0.0123087	2.91508	-4.36789	9.82671	0.0182738	0.732817	3103	60S ribosomal protein L7	60S ribosomal protein L7	LG18-21	7255544	7255603
ASSEMBLY_REP_C2518	1.29901e-11	22.5064	17.1665	11.9524	1.01886e-09	5.23115	4431	7 transmembrane receptor (rhodopsin family)|Orexin receptor type 2	7 transmembrane receptor (rhodopsin family)|Orexin receptor type 2	LG11	8790138	8790199
cDN26P0001J14.F.ab1	0.0151545	2.8056	-4.57285	8.31911	0.0222115	0.682083	18559	pep:novel scaffold:FUGU4:scaffold_144:519617:530137:-1 gene:ENSTRUG00000010826	a2ml1	LG13	5125592	5125652	alpha-2-macroglobulin-like protein 1-like
DLPD05307	0.0020147	3.86993	-2.54616	7.09626	0.00338919	0.311817	13255	Specifically androgen-regulated gene protein OS=Homo sapiens GN=SARG PE=1 SV=1	aa986860	LG22-25	6325549	6325608	specifically androgen-regulated gene protein
DLPD01446	1.42382e-10	18.539	14.7088	11.0954	4.48723e-09	1.99492	14386	Aladin OS=Homo sapiens GN=AAAS PE=1 SV=1	aaas	LG22-25	6554778	6554968	aladin
DLPD05352	1.91067e-09	14.9788	12.0055	11.8714	2.73937e-08	1.50428	14502	Kynurenine/alpha-aminoadipate aminotransferase mitochondrial OS=Bos taurus GN=A	aadat	LG3	13010703	13010762	kynurenine alpha-aminoadipate mitochondrial-like
ASSEMBLY_C30775	1.48871e-08	12.6143	9.85003	11.3398	1.23431e-07	1.39078	9899	alanyl-tRNA editing protein Aarsd1 [Danio rerio]	aarsd1	LG1B	4440127	4440186	alanyl-trna editing protein aarsd1-like
ASSEMBLY_C9163	1.21215e-10	18.7836	14.8752	13.9902	4.06832e-09	2.19558	6534	Borealin [Salmo salar]	aasdh	LG9	19525890	19525950	aminoadipate-semialdehyde dehydrogenase
ASSEMBLY_C29338	0.0126547	2.9005	-4.39527	9.05352	0.0187614	0.6295	9785	BRK domain	aass	LG10	5359139	5359198	alpha-aminoadipic semialdehyde mitochondrial-like
ASSEMBLY_REP_C5352	0.000150988	5.31804	0.132354	8.80875	0.000311031	1.14547	5407	ATP-binding cassette transporter A1	abca1	UN	90341275	90341334	atp-binding cassette sub-family a member 1-like
SeabassC-CL2938Contig1	0.00715811	3.19971	-3.82874	7.39083	0.0110166	0.269767	17941	sister of P-glycoprotein	abcb11	LG24	6526279	6526338	bile salt export pump-like
DLPD05474	9.45277e-10	15.876	12.7411	10.8286	1.66269e-08	2.29272	15638	ATP-binding cassette sub-family E member 1 OS=Mus musculus GN=Abce1 PE=2 SV=1	abce1	UN	2377292	2377351	atp-binding cassette sub-family e member 1
ASSEMBLY_REP_C412	0.000247372	5.0303	-0.382031	13.2815	0.000489173	0.478567	3333	Ribosomal protein S18	abcf1	UN	26541611	26541703	atp-binding cassette sub-family f member 1-like
ASSEMBLY_REP_C2859	1.34096e-12	27.0076	19.4521	13.4495	2.4896e-10	4.47983	4570	ATP-binding cassette sub-family F member 2	abcf2	LG18-21	11864923	11865022	atp-binding cassette sub-family f member 2
GQ273981.1	0.016816	2.75071	-4.67492	7.86057	0.0244586	0.450617	16604	D. labrax breast cancer resistance protein (ABCG2) mRNA, partial cds	abcg2	LG7	21340268	21340327	atp-binding cassette sub-family g member 2
ASSEMBLY_C25766	0.00088048	4.31769	-1.69693	9.51481	0.00157854	0.998917	9405	breast cancer resistance protein [Oncorhynchus mykiss]	abcg2	UN	51330762	51330797	atp-binding cassette sub-family g member 2
ASSEMBLY_REP_C3881	4.63327e-09	13.9145	11.077	10.8826	5.1249e-08	2.35803	4944	17-beta hydroxysteroid dehydrogenase	hsd17b12b	LG5	24287741	24287796	estradiol 17-beta-dehydrogenase 12-b
ASSEMBLY_REP_C2746	4.38539e-08	11.5057	8.7117	12.0813	2.836e-07	1.52888	4527	Abhydrolase domain-containing protein 14A	abhd14a	UN	19482758	19482817	abhydrolase domain-containing protein 14a
cDN24P0002C14.F.ab1	4.5482e-07	9.37904	6.24217	9.21497	1.86284e-06	0.8795	18353	abhydrolase domain containing 5	abhd5	LG9	7946347	7946552	1-acylglycerol-3-phosphate o-acyltransferase abhd5-like
ASSEMBLY_C9787	3.99904e-10	17.0391	13.6375	11.8235	8.92072e-09	2.47247	6699	tubulin, epsilon 1 [Xenopus laevis]	abl2	LG17	2204263	2204322	abelson tyrosine-protein kinase 2 isoform 3
ASSEMBLY_REP_C1729	2.58857e-09	14.6061	11.6875	12.1459	3.38684e-08	2.01723	4076	activator of basal transcription 1 [Xenopus laevis]	abt1	UN	59276523	59276583	activator of basal transcription 1
ASSEMBLY_C18567	7.30719e-07	8.98848	5.74129	9.40317	2.78665e-06	0.99995	8433	progesterone immunomodulatory binding factor 1	acad9	LG11	13960482	13960883	acyl- dehydrogenase family member mitochondrial
cDN29P0004B13.F.ab1	0.0042753	3.47073	-3.31049	10.1288	0.00682476	0.323717	17198	Acyl-CoA dehydrogenase family member 9, mitochondrial	acad9	LG1A	4922346	4922386	acyl- dehydrogenase family member mitochondrial
ASSEMBLY_REP_C2309	2.77743e-08	11.9639	9.19321	8.92902	1.97271e-07	1.45448	4339	Acyl-CoA dehydrogenase, N-terminal domain	acadm	LG10	19958813	19960071	acyl-coenzyme a c-4 to c-12 straight chain
SeabassC-CL4601Contig1	9.65085e-06	7.06414	3.01772	9.81894	2.58726e-05	0.949883	18136	exonuclease 3'-5' domain containing 1	acadsb	LG12	9952904	9953051	short branched chain specific acyl- mitochondrial
DLPD15150	0.0185358	2.69924	-4.77017	12.4516	0.0267979	0.249633	12117	Acanthoscurrin-2 (Fragment) OS=Acanthoscurria gomesiana GN=acantho2 PE=1 SV=1	Acanthoscurrin-2 (Fragment) OS=Acanthoscurria gomesiana GN=acantho2 PE=1 SV=1	LG7	15320758	15320817
DLPD02213	3.3268e-05	6.24529	1.71599	12.3225	7.84851e-05	0.408083	15749	Acetyl-CoA acetyltransferase, mitochondrial OS=Danio rerio GN=acat1 PE=2 SV=1	acat1	LG14	6918248	6918692	acetyl- mitochondrial-like
DLPD05735	6.71293e-10	16.3297	13.0982	9.84865	1.30582e-08	1.89727	13474	Acetyl-CoA acetyltransferase, cytosolic OS=Rattus norvegicus GN=Acat2 PE=1 SV=1	acat2	LG17	16321112	16321314	acetyl- cytosolic-like
ASSEMBLY_REP_C2626	7.79306e-11	19.4703	15.3312	10.9504	3.05617e-09	3.10443	4474	PREDICTED: acyl-CoA-binding domain-containing protein 5-like	acbd5l	LG12	10595509	10595569	acyl- -binding domain-containing protein 5-like
DLPD11147	0.00589043	3.30208	-3.63332	7.40637	0.00918704	0.488983	10168	Extensin OS=Nicotiana tabacum GN=HRGPNT3 PE=2 SV=1	acd	LG6	26104632	26104665	adrenocortical dysplasia protein homolog
DLPD15849	0.024949	2.54148	-5.05893	7.83727	0.0353109	0.54925	13124	Acidic mammalian chitinase OS=Rattus norvegicus GN=Chia PE=2 SV=1	Acidic mammalian chitinase OS=Rattus norvegicus GN=Chia PE=2 SV=1	LG1A	13927924	13927984
ASSEMBLY_REP_C3572	2.01432e-06	8.19379	4.67033	8.97075	6.57263e-06	2.10677	4835	7 transmembrane receptor (rhodopsin family)	aclyb	LGx	4593432	4593489	uncharacterized protein loc100488716
DLPD15700	0.00211993	3.84272	-2.59813	9.62402	0.0035515	0.403333	12445	GG16785 OS=Drosophila erecta GN=GG16785 PE=4 SV=1	acn9	LG1A	1140835	1140932	protein acn9 mitochondrial-like
DLPD02661	5.35661e-05	5.94525	1.21625	9.4577	0.000120963	1.07967	10803	Dynactin subunit 3 OS=Bos taurus GN=DCTN3 PE=2 SV=1	aco2	LG16	129419	129478	aconitase mitochondrial
ASSEMBLY_C29412	3.95262e-05	6.1358	1.53505	8.83346	9.18022e-05	0.97275	9793	Mitochondrial aconitase A swivel domain	aco2	LG1B	2793982	2794430	aconitase mitochondrial
DLPD06042	0.000814251	4.36059	-1.61633	13.5079	0.00146986	0.4425	15733	Thioesterase superfamily member 2 OS=Pongo abelii GN=THEM2 PE=2 SV=1	acot13	LG9	13889863	13889922	acyl-coenzyme a thioesterase 13-like
DLPD04534	4.82392e-06	7.55037	3.74871	9.50481	1.40048e-05	0.943917	11439	Acyl-coenzyme A thioesterase 1 OS=Rattus norvegicus GN=Acot1 PE=1 SV=1	acot2	LG17	13140965	13141131	acyl-coenzyme a thioesterase mitochondrial
DLPD07935	0.00138876	4.06985	-2.1654	7.95244	0.00239748	0.326717	10005	Acyl-coenzyme A thioesterase 2, mitochondrial OS=Mus musculus GN=Acot2 PE=1 SV=	acot5	LG6	21682700	21683250	acyl-coenzyme a thioesterase 5
DLPD06734	3.28203e-08	11.7947	9.01727	10.5356	2.25892e-07	2.31652	11798	Cytosolic acyl coenzyme A thioester hydrolase OS=Mus musculus GN=Acot7 PE=1 SV=	acot7	LG22-25	16465919	16466016	cytosolic acyl coenzyme a thioester hydrolase-like
ASSEMBLY_REP_C15075	3.00487e-05	6.31044	1.82287	13.3637	7.15461e-05	0.850933	7810	Thioesterase II (TEII) is thought to regenerate misprimed nonribosomal peptide	acot8	LG1A	6200817	6200876	acyl-coenzyme a thioesterase 8
DLPD13020	0.000440051	4.70251	-0.980161	8.19509	0.00083173	0.703617	11382	Acyl-CoA synthetase family member 3, mitochondrial OS=Bos taurus GN=ACSF3 PE=2	acsf3	LG5	17554710	17554770	acyl- synthetase family member mitochondrial
ASSEMBLY_C17468	3.32399e-06	7.82035	4.14162	7.77146	1.01421e-05	0.816083	8229	MMS22-like, DNA repair protein	acsl1	LG16	20058885	20058947	long-chain-fatty-acid-- ligase 1-like
ASSEMBLY_REP_C14255	2.60277e-07	9.85536	6.83179	9.23216	1.1786e-06	2.03862	7647	acyl-CoA synthetase long-chain family member 1	acsl1	LG2	16687277	16687337	acyl- synthetase long-chain family member 1
ASSEMBLY_REP_C2250	0.000361449	4.81359	-0.776096	7.4432	0.00069317	0.495833	3852	PREDICTED: acyl-CoA synthetase long-chain family member 3b [Danio rerio]	acsl3	LG10	11127162	11127222	long-chain-fatty-acid-- ligase 3-like
ASSEMBLY_REP_C148	4.71198e-09	13.8949	11.0593	14.4826	5.19238e-08	1.73185	3138	NTF2-related export protein 2 [Salmo salar]	acsl4a	LG2	13881387	13881446	long-chain-fatty-acid-- ligase 4-like
ASSEMBLY_REP_C17829	2.59911e-10	17.6507	14.0852	15.2368	6.62602e-09	5.71647	3754	Long-chain-fatty-acid--CoA ligase 5	acsl5	LG1B	14230515	14230574	long-chain-fatty-acid-- ligase 5
ASSEMBLY_C29905	1.46022e-05	6.78345	2.58166	9.02049	3.74031e-05	0.60215	9828	ATP-binding cassette, sub-family D (ALD), member 4	acss1	LG17	11027250	11027311	acetyl-coenzyme a synthetase 2- mitochondrial-like
ASSEMBLY_REP_C4009	2.94296e-12	25.3594	18.667	16.7777	4.07211e-10	4.27528	4982	non-muscle actin 6.2	actb	UN	66252572	66252661	cytoplasmic 1-like
DLPD04681	5.32361e-08	11.3158	8.50721	10.6127	3.28073e-07	1.41207	16477	Actin-like protein 6A OS=Mus musculus GN=Actl6a PE=2 SV=2	actl6a	LG4	13313009	13313066	actin-like protein 6a-like isoform 1
DLPD07573	0.00532648	3.35498	-3.53214	9.30917	0.00836345	0.4336	8245	Actin-related protein 10 OS=Mus musculus GN=Actr10 PE=1 SV=1	actr10	LG17	7386980	7387240	actin-related protein 10-like
DLPD06700	1.21217e-05	6.90877	2.77765	7.77385	3.16519e-05	1.4114	12936	Leukotriene B4 receptor 1 OS=Mus musculus GN=Ltb4r PE=2 SV=1	actr3	LG10	20201023	20201084	actin-related protein 3-like
DLPD05855	0.000513351	4.61615	-1.13973	12.8993	0.000958539	0.411833	15750	Actin-related protein 3 OS=Fugu rubripes GN=actr3 PE=3 SV=1	actr3	LG24	2740133	2740448	actin-related protein 3-like
ASSEMBLY_REP_C2501	8.47181e-07	8.86921	5.58507	11.841	3.14254e-06	1.69803	4422	actin-related protein 5 [Danio rerio]	actr5	LG22-25	16887563	16887622	actin-related protein 5
ASSEMBLY_REP_C4097	1.21822e-07	10.5336	7.63356	13.2574	6.34908e-07	0.772167	5008	Actin-related protein 6 [Oncorhynchus mykiss]	actr6	UN	4755979	4756095	actin-related protein 6
ASSEMBLY_C30790	5.24129e-06	7.49107	3.66119	9.74137	1.50321e-05	1.41637	9901	ARP8 actin-related protein 8 homolog (yeast)	actr8	LG22-25	17217760	17218066	actin-related protein 8
ASSEMBLY_C9175	5.15426e-08	11.3473	8.54131	9.4886	3.20932e-07	1.10003	6536	Aminoacylase-1 [Salmo salar]	acy1	UN	19490885	19491434	zgc:55605 protein
ASSEMBLY_REP_C17793	3.54371e-08	11.7176	8.9364	11.5564	2.3974e-07	2.54392	8298	adenosine deaminase-like	adal	LG6	13732481	13732530	adenosine deaminase-like
DLPD05230	1.4357e-07	10.3838	7.46012	13.5573	7.24689e-07	1.39125	13945	Mitogen-activated protein-binding protein-interacting protein OS=Danio rerio GN	adam8a	LG16	3503516	3503575	disintegrin and metalloproteinase domain-containing protein 8-like
ASSEMBLY_C22170	6.00861e-08	11.1985	8.37952	8.71644	3.62668e-07	2.01552	7426	Disintegrin and metalloproteinase domain-containing protein 9	adam9	LG1B	10681178	10681239	disintegrin and metalloproteinase domain-containing protein 9-like
ASSEMBLY_C30166	6.45404e-08	11.1297	8.30407	8.89826	3.834e-07	1.59298	9847	adaptor-related protein complex 4, mu 1 subunit	adaptor-related protein complex 4, mu 1 subunit	UN	48304208	48304266
ASSEMBLY_REP_C1614	1.82696e-06	8.268	4.77341	11.4792	6.03515e-06	1.39728	4022	tRNA-specific adenosine deaminase 2	adat2	LG17	18854768	18854828	trna-specific adenosine deaminase 2
ASSEMBLY_REP_C2194	1.61274e-07	10.2788	7.33732	9.83463	7.94077e-07	1.51358	4291	Alcohol dehydrogenase transcription factor Myb/SANT-like	adf1	LG19	14469089	14469149	transcription factor adf-1
ASSEMBLY_C20652	0.00188975	3.9042	-2.48076	9.01758	0.00319247	1.1728	6857	PREDICTED: calpain-7-like protein-like	adgb	LG17	17441589	17441648	androglobin-like isoform x1
ASSEMBLY_C7084	1.39202e-08	12.6862	9.92071	11.484	1.17471e-07	1.6547	4190	Alcohol dehydrogenase	adh	LG3	6187694	6187753	---NA---
ASSEMBLY_C11525	0.000472092	4.66305	-1.05298	8.26771	0.000887487	0.63025	7082	Sulfotransferase family cytosolic 2B member 1 [Salmo salar]	adh5	UN	40374593	40374652	alcohol dehydrogenase class-3
cDN23P0007F12.F.ab1	5.46643e-06	7.46113	3.61684	8.93683	1.55985e-05	1.07817	18322	alcohol dehydrogenase, iron containing, 1	adhfe1	UN	34826422	34826481	hydroxyacid-oxoacid mitochondrial-like
DLPD02891	9.1418e-05	5.61757	0.656531	11.3005	0.00019692	0.595633	8379	1,2-dihydroxy-3-keto-5-methylthiopentene dioxygenase OS=Danio rerio GN=adi1 PE=	adi1	LG12	2925835	2925924	-dihydroxy-3-keto-5-methylthiopentene dioxygenase
ASSEMBLY_C24310	1.92785e-06	8.22709	4.71666	9.21782	6.32708e-06	0.827583	9230	Adenosine kinase	adk	LG1B	9476675	9476722	adenosine kinase
DLPD17363	8.40672e-05	5.66836	0.744223	7.89336	0.000182399	0.917817	14183	Myosin-Vb OS=Mus musculus GN=Myo5b PE=2 SV=2	adm2a	UN	95850824	95850883	adrenomedullin 2
DLPD09397	0.00125038	4.12663	-2.05768	8.48239	0.00218039	0.309317	8931	Activity-dependent neuroprotector homeobox protein OS=Homo sapiens GN=ADNP PE=1	adnp	LG1A	8279835	8279924	activity-dependent neuroprotector homeobox
ASSEMBLY_C23019	1.84953e-10	18.1479	14.438	11.448	5.24702e-09	1.64547	3222	PREDICTED: hypothetical protein	adprm	UN	52656439	52656498	manganese-dependent adp-ribose cdp-alcohol diphosphatase-like
DLPD15527	0.00112565	4.18365	-1.94972	7.63105	0.00197841	0.907767	14922	Adrenomedullin 4 OS=Oryzias latipes GN=AM4 PE=2 SV=1	Adrenomedullin 4 OS=Oryzias latipes GN=AM4 PE=2 SV=1	LG6	19725453	19725560
SeabassC-CL383Contig2	1.59384e-07	10.2894	7.34977	10.1979	7.86306e-07	1.29955	5598	Adenylosuccinate synthetase isozyme 2	adss	LG14	9940643	9940702	adenylosuccinate synthetase isozyme 2-like
ASSEMBLY_REP_C2007	1.44591e-07	10.3774	7.45263	10.2022	7.28516e-07	2.22623	4204	AF1q	AF1q	UN	23648988	23649123
DLPD11522	0.000789151	4.3778	-1.58404	8.31355	0.00142683	0.574133	12387	AF4/FMR2 family member 4 OS=Homo sapiens GN=AFF4 PE=1 SV=1	aff1	LG19	10374445	10374505	af4 fmr2 family member 1-like isoform x1
ASSEMBLY_REP_C3714	4.11252e-09	14.0537	11.2021	13.326	4.71605e-08	1.41947	4888	zinc finger protein AEBP2 [Danio rerio]	afg3l1	LGx	1558137	1558188	afg3-like protein 1-like
DLPD03918	8.12291e-06	7.18305	3.19932	8.51058	2.21736e-05	0.8981	12107	Arylacetamide deacetylase OS=Homo sapiens GN=AADAC PE=1 SV=4	afmid	LG20	14824976	14825837	probable isoprenylcysteine alpha-carbonyl methylesterase icmel1-like
ASSEMBLY_REP_C7427	5.05947e-06	7.51626	3.69843	9.1902	1.45905e-05	1.5673	6049	type II antifreeze protein 1	afp2	UN	90022462	90022523
ASSEMBLY_REP_C14496	9.89293e-10	15.8165	12.6936	10.5801	1.71443e-08	1.73255	7691	N(4)-(beta-N-acetylglucosaminyl)-L-asparaginase isoform 2 preproprotein	aga	LG2	24488076	24488325	n -(beta-n-acetylglucosaminyl)-l-asparaginase-like
SeabassC-CL3364Contig1	0.023202	2.58014	-4.98865	9.56192	0.0329816	0.5046	17992	TSA: Oncorhynchus nerka 72660.Onmycontig mRNA sequence	2004-08-01	LG9	19537416	19537513	protein argonaute-4
cDN32P0001N03.F.ab1	2.82209e-05	6.35079	1.8888	7.93949	6.75782e-05	0.696783	17464	agouti signaling protein 1	agouti signaling protein 1	LG1A	27388355	27388414
DLPD02974	0.000111964	5.49564	0.444581	8.2441	0.000236149	0.6682	11063	1-acyl-sn-glycerol-3-phosphate acyltransferase gamma OS=Homo sapiens GN=AGPAT3	agpat3	LG15	8173155	8173359	1-acyl-sn-glycerol-3-phosphate acyltransferase gamma
DLPD16331	1.51999e-07	10.3322	7.39987	9.73038	7.58287e-07	1.04373	11987	1-acyl-sn-glycerol-3-phosphate acyltransferase theta-like OS=Danio rerio GN=agp	agpat9	LG20	14542331	14542500	glycerol-3-phosphate acyltransferase 3-like
ASSEMBLY_REP_C2047	2.88611e-12	25.3991	18.6865	13.1027	4.05223e-10	3.41948	3113	CDC28 protein kinase 1	agps	LG9	16907145	16907398	alkyldihydroxyacetonephosphate peroxisomal
ASSEMBLY_REP_C9670	7.68041e-09	13.3378	10.5461	11.2612	7.51993e-08	2.53185	5045	Anterior gradient protein 2 homolog precursor	agr2	UN	26567758	26567820	anterior gradient protein 2 homolog precursor
ASSEMBLY_REP_C909	8.66059e-06	7.13868	3.13178	13.9738	2.34623e-05	0.649733	3633	Lysophospholipase-like protein 1 [Salmo salar]	agrn	LG16	25204580	25204635	agrin precursor
SeabassC-CL2753Contig1	1.36066e-06	8.49492	5.0846	9.68305	4.70124e-06	1.21593	17911	Type-1 angiotensin II receptor-associated protein-like	agtrap	LG1A	25442971	25443030	type-1 angiotensin ii receptor-associated
cDN32P0005G05.F.ab1	0.000464985	4.67155	-1.03727	7.75918	0.000875823	0.579233	17526	Alanine--glyoxylate aminotransferase 2, mitochondrial precursor	agxt2	LG19	10961677	10962228	alanine--glyoxylate aminotransferase mitochondrial
DLPD11193	0.00772502	3.1597	-3.90494	8.0294	0.0118221	0.301167	13182	Alanine--glyoxylate aminotransferase 2-like 1 OS=Danio rerio GN=agxt2l1 PE=2 SV	agxt2l1	LG3	7410380	7410405	ethanolamine-phosphate phospho-lyase
ASSEMBLY_REP_C13377	0.000176772	5.22543	-0.0320723	9.88257	0.00036	0.747217	6285	S-adenosyl-L-homocysteine hydrolase	ahcy	LG1A	27455511	27455571	s-adenosylhomocysteine hydrolase
ASSEMBLY_REP_C3820	5.23947e-09	13.7722	10.9479	9.32881	5.6381e-08	1.03338	4928	Activator of Hsp90 ATPase, N-terminal	ahsa1	LG12	21862399	21862458	activator of 90 kda heat shock protein atpase homolog 1
DLPD14188	1.49922e-08	12.6068	9.84262	11.0467	1.24092e-07	1.66327	15772	30S ribosomal protein S16 OS=Pelagibacter ubique GN=rpsP PE=3 SV=1	aifm	LG7	6644526	6644603	apoptosis-inducing factor mitochondrial-like
ASSEMBLY_C8843	0.000850907	4.33642	-1.66172	11.9736	0.00153001	0.426617	6445	PREDICTED: programmed cell death 8 (apoptosis-inducing factor)-like	aifm1	LG14	11731878	11731937	apoptosis-inducing factor mitochondrial-like
ASSEMBLY_C9148	3.55813e-08	11.7135	8.93212	11.5797	2.40451e-07	1.21738	6528	unnamed protein product	aifm1l	LG2	891516	891572	apoptosis-inducing factor mitochondrial-like
ASSEMBLY_REP_C26052	5.21228e-07	9.26548	6.09819	10.1373	2.08897e-06	0.9323	3739	aminoacyl tRNA synthetase complex-interacting multifunctional protein 1	aimp1	LG7	20484169	20484221	aminoacyl trna synthase complex-interacting multifunctional protein 1-like
DLPD03941	0.00241768	3.77264	-2.73213	12.1945	0.00401768	0.420767	12615	Multisynthetase complex auxiliary component p38 OS=Rattus norvegicus GN=Jtv1 PE	aimp2	LG8	6492671	6492720	jtv1-pending protein
ASSEMBLY_REP_C15187	0.00130027	4.10544	-2.09784	8.07223	0.00225772	0.636633	7829	A kinase (PRKA) anchor protein 10	akap10	LG14	9556879	9556933	a-kinase anchor protein mitochondrial
ASSEMBLY_REP_C16787	1.19505e-06	8.59627	5.22167	11.8937	4.21241e-06	1.1749	8110	Proteasome subunit	akap84	LG7	5331800	5332609	a-kinase anchor protein mitochondrial-like
ASSEMBLY_REP_C702	8.98203e-09	13.1635	10.3816	14.147	8.47551e-08	2.34793	3521	Proline-rich protein BCA3 [Salmo salar]	akip1	LG6	19641874	19641952	a-kinase-interacting protein 1-like
ASSEMBLY_C9741	1.45387e-06	8.44352	5.01463	11.8478	4.96579e-06	1.02338	4190	Alcohol dehydrogenase	akr1a1b	LG4	24726754	24726829	alcohol dehydrogenase
DLPD10299	9.55179e-10	15.8623	12.7302	13.5776	1.67379e-08	2.05987	12827	AKT-interacting protein OS=Mus musculus GN=Aktip PE=2 SV=1	aktip	LG5	5880315	5880434	akt-interacting protein
ASSEMBLY_REP_C1159	3.76602e-06	7.72913	4.00987	11.6561	1.13096e-05	0.924683	3778	novel protein similar to vertebrate aminolevulinate, delta-, dehydratase (ALAD,	alad	LG19	21879800	21880067	delta-aminolevulinic acid dehydratase
ASSEMBLY_REP_C4134	3.46028e-09	14.2575	11.3832	12.179	4.17025e-08	4.64383	5024	aldehyde dehydrogenase 3 family, member B1 [Xenopus laevis]	aldehyde dehydrogenase 3 family, member B1 [Xenopus laevis]	LG20	4107605	4107715
ASSEMBLY_REP_C3296	0.00185321	3.91466	-2.4608	14.3578	0.00313687	0.444817	4736	aldehyde dehydrogenase 7 family, member A1	aldehyde dehydrogenase 7 family, member A1	LG4	13304236	13304296
ASSEMBLY_C30759	0.00121101	4.14396	-2.02483	8.13067	0.00211704	0.4638	9898	aldehyde dehydrogenase 16 family, member A1	aldh16a1	LG8	20774778	20777019	aldehyde dehydrogenase family 16 member a1-like
DLPD03400	4.04014e-06	7.67811	3.93575	7.81677	1.20148e-05	0.822683	13746	Delta-1-pyrroline-5-carboxylate synthetase OS=Pongo abelii GN=ALDH18A1 PE=2 SV=	aldh18a1	LG11	4463113	4464139	delta-1-pyrroline-5-carboxylate synthase-like
ASSEMBLY_C10125	1.30264e-10	18.6738	14.8008	12.3078	4.27423e-09	2.62353	6763	SIL1 homolog, endoplasmic reticulum chaperone (S. cerevisiae)	aldh18a1	LG2	363261	363342	delta-1-pyrroline-5-carboxylate synthase-like
cDN24P0006K14.F.ab1	1.33974e-05	6.84124	2.6723	9.93057	3.45888e-05	0.6772	6810	Succinate-semialdehyde dehydrogenase, mitochondrial precursor	aldh5a1	UN	32636998	32637059	succinate-semialdehyde mitochondrial
cDN31P0005G10.F.ab1	5.55654e-06	7.44952	3.5996	10.4691	1.58217e-05	0.850867	17427	aldehyde dehydrogenase family 7 member A1 homolog	aldh7a1	LG4	13305694	13305755	alpha-aminoadipic semialdehyde dehydrogenase-like
DLPD10431	1.79804e-05	6.64499	2.36269	13.9705	4.51086e-05	1.29573	13291	Fructose-bisphosphate aldolase B OS=Sparus aurata GN=aldob PE=2 SV=2	aldob	LG2	9052073	9052119	fructose-bisphosphate aldolase b
DLPD07620	1.069e-06	8.68401	5.3394	8.92818	3.83163e-06	1.21067	11416	Dolichyl-P-Man:Man(7)GlcNAc(2)-PP-dolichyl-alpha-1, 6-mannosyltransferase OS=Ho	alg12	LGx	7451219	7451279	dol-p-man:man c -pp-dol alpha- -mannosyltransferase-like
ASSEMBLY_C22086	0.000897228	4.30737	-1.71634	7.13371	0.00160624	0.28725	6270	UDP-N-acetylglucosamine transferase subunit ALG13 homolog [Danio rerio] gb|AAX9	alg13	UN	92135195	92135373	low quality protein: udp-n-acetylglucosamine transferase subunit alg13 homolog
DLPD03301	2.76906e-09	14.5245	11.6169	11.9806	3.54261e-08	1.65343	11229	UDP-N-acetylglucosamine transferase subunit ALG14 homolog OS=Homo sapiens GN=AL	alg14	UN	1479788	1479847	udp-n-acetylglucosamine transferase subunit alg14 homolog
ASSEMBLY_C25202	0.00820748	3.1279	-3.96542	8.08529	0.012503	0.49855	9343	U2 small nuclear RNA auxiliary factor 2	alg5	LG16	8377016	8377226	dolichyl-phosphate beta-glucosyltransferase
cDN23P0006A07.F.ab1	1.46941e-10	18.4915	14.6762	13.2566	4.52769e-09	3.62072	9113	myosin IG	alg5	LG9	20139721	20139780	dolichyl-phosphate beta-glucosyltransferase
ASSEMBLY_C26950	6.76487e-08	11.0846	8.25444	10.3779	3.98512e-07	1.43307	4279	PREDICTED: probable alpha-ketoglutarate-dependent dioxygenase ABH4-like	alkbh4	LG14	27613495	27613554	probable alpha-ketoglutarate-dependent dioxygenase abh4
ASSEMBLY_C24974	3.27056e-12	25.1456	18.561	9.5904	4.23163e-10	2.6891	9313	PREDICTED: alkylated DNA repair protein alkB homolog 8-like	alkbh8	LG13	14100254	14100313	alkylated dna repair protein alkb homolog 8-like
ASSEMBLY_REP_C3943	6.59842e-10	16.3529	13.1161	9.28771	1.29066e-08	2.81692	4349	PREDICTED: rho GTPase-activating protein 24-like isoform 3	alms1	LG19	10526426	10526485	alstrom syndrome protein 1
DLPD06455	5.54994e-09	13.706	10.8875	11.145	5.90719e-08	2.17688	15360	Ribonuclease kappa-A OS=Danio rerio GN=rnaseka PE=3 SV=1	alox5	LG3	457881	458	arachidonate 5-lipoxygenase-like
DLPD01874	0.00433108	3.4639	-3.32359	7.2325	0.00690778	0.296633	12628	anoplopoma fimbria clone afim-evh-518-131 arachidonate 5-lipoxygenase-activatin	alox5ap	LG14	17274211	17274270	arachidonate 5-lipoxygenase-activating protein
DLPD10488	0.00448615	3.44536	-3.3591	7.60946	0.00713035	0.334283	12181	Alpha-2-macroglobulin OS=Rattus norvegicus GN=A2m PE=2 SV=2	alpha-2-macroglobulin-likeprotein1-like	UN	86648488	86648521	alpha-2-macroglobulin-like protein 1-like
DLPD09662	1.01916e-05	7.02678	2.96029	8.59294	2.71536e-05	1.27282	16243	Alpha 1,3-galactosyltransferase 2 OS=Mus musculus GN=A3galt2 PE=2 SV=1	Alpha 1,3-galactosyltransferase 2 OS=Mus musculus GN=A3galt2 PE=2 SV=1	LG1A	18742384	18748400
ASSEMBLY_REP_C7443	2.15148e-11	21.6088	16.6522	12.6086	1.37199e-09	4.98622	3193	alveolin [Oryzias latipes]	alv	UN	56040634	56040690
ASSEMBLY_REP_C1486	2.72473e-10	17.5827	14.0362	14.4009	6.7735e-09	6.09352	3193	alveolin [Oryzias latipes]	alveolin [Oryzias latipes]	LG17	21057548	21057609
ASSEMBLY_REP_C1902	1.32975e-09	15.435	12.3846	13.4988	2.11534e-08	2.81533	3290	RNA recognition motif. (a.k.a. RRM, RBD, or RNP domain)	alyref	LG7	5478433	5478759	tho complex subunit 4
DLPD07296	3.15009e-07	9.69042	6.63019	10.1592	1.38289e-06	1.0422	15004	Serine/threonine/tyrosine-interacting protein A OS=Xenopus laevis GN=styx-A PE=	amfr	LG5	8864186	8864275	autocrine motility factor receptor
ASSEMBLY_REP_C906	0.0060752	3.28585	-3.66433	18.219	0.0094541	0.188967	3630	heat shock protein 90 beta	ampd1	LG17	14720712	14720771	amp deaminase 1
ASSEMBLY_REP_C2889	0.00081939	4.35714	-1.62282	8.61182	0.00147812	0.710067	4581	Acidic leucine-rich nuclear phosphoprotein 32 family member A [Salmo salar]	an32a	UN	51411487	51413465	acidic leucine-rich nuclear phosphoprotein 32 family member b-like
ASSEMBLY_REP_C2693	1.03824e-05	7.0141	2.94075	9.85452	2.76368e-05	0.5529	4503	chromosome 11 open reading frame 51	anapc15	LG13	13270165	13270331	hspc020 homolog
ASSEMBLY_REP_C338	8.50458e-08	10.8675	8.01292	12.0203	4.75913e-07	1.59782	3279	Anaphase-promoting complex subunit 13 [Salmo salar]	Anaphase-promoting complex subunit 13 [Salmo salar]	LG6	2002331	2002390
DLPD11227	5.37076e-05	5.94361	1.21348	11.9546	0.000121264	0.693583	3696	COP9 signalosome complex subunit 6 OS=Pongo abelii GN=COPS6 PE=2 SV=1	and2	LG2	2033825	2033884	uncharacterized protein loc101166058
ASSEMBLY_REP_C948	0.0126196	2.90196	-4.39253	11.5484	0.0187151	0.37475	3653	proteasome activator complex subunit 1	angel1	LG18-21	3747667	3747728	protein angel homolog 1-like
DLPD11993	9.86637e-07	8.74753	5.42409	8.31575	3.57927e-06	1.2282	13315	Protein angel homolog 2 OS=Danio rerio GN=angel2 PE=2 SV=1	angel2	LG17	18979846	18980114	protein angel homolog 2
ASSEMBLY_C23263	0.000156359	5.29745	0.0958898	8.47163	0.000321193	0.6868	9096	angiopoietin-like 6 [Danio rerio]	angptl2	LG8	11003487	11003821	angiopoietin-related protein 2-like
ASSEMBLY_C9562	4.52674e-10	16.8668	13.5086	8.60572	9.77817e-09	1.56925	5688	Ankyrin repeat	ankrd10	LG24	13566661	13566720	ankyrin repeat domain-containing protein 10-like
ASSEMBLY_C6851	0.00888645	3.08619	-4.04466	11.2771	0.0134688	0.339483	5688	Ankyrin repeat	ankzf1	LG15	11271711	11271760	ankyrin repeat and zinc finger domain-containing protein 1
cDN23P0001B08.F.ab1	1.59214e-05	6.7257	2.49064	9.52628	4.04433e-05	0.67435	18238	novel protein similar to vertebrate anillin, actin binding protein (scraps homo	anln	LG6	25487424	25487480	actin-binding protein anillin
ASSEMBLY_C5473	5.28174e-06	7.48559	3.65308	8.54472	1.51303e-05	1.59977	5459	Anln-like protein	anln	LG9	3327213	3327523	actin-binding protein anillin-like
SeabassC-CL4592Contig1	2.49135e-05	6.43139	2.01978	9.62608	6.03578e-05	0.970467	18134	anoctamin-10	ano10	LG16	22402766	22402825	transmembrane protein isoform cra_b
ASSEMBLY_C9402	7.8423e-07	8.93133	5.66663	8.15902	2.94704e-06	0.7634	6591	phospholipase D2	ano8	LG14	12800850	12800909	transmembrane protein 16h
SeabassC-CL2827Contig1	2.75502e-05	6.3663	1.91407	9.2452	6.61015e-05	2.94633	17925	Anoplopoma fimbria clone afim-evh-507-207 Cornifelin homolog B putative mRNA, c	Anoplopoma fimbria clone afim-evh-507-207 Cornifelin homolog B putative mRNA, c	LG14	24405742	24405841
DLPD04684	0.0010158	4.23955	-1.84413	7.3207	0.00180067	0.3673	15352	anoplopoma fimbria clone afim-evh-521-075 type-2 ice-structuring protein precur	anoplopoma fimbria clone afim-evh-521-075 type-2 ice-structuring protein precur	LG14	3016997	3017053
DLPD04173	0.000785068	4.38066	-1.57869	9.24183	0.00142103	0.85845	11217	anoplopoma fimbria clone afim-evh-533-227 endophilin-a1 complete cds	anoplopoma fimbria clone afim-evh-533-227 endophilin-a1 complete cds	LG7	21169074	21169133
SeabassC-CL1238Contig1	0.00160156	3.99301	-2.31149	12.1228	0.00273554	0.3856	17123	Anoplopoma fimbria clone afim-evh-533-282 Transcription elongation factor 1 hom	Anoplopoma fimbria clone afim-evh-533-282 Transcription elongation factor 1 hom	LG7	15320755	15320815
DLPD07230	5.79994e-08	11.2327	8.41681	8.88642	3.52247e-07	2.1159	5379	Annexin A2 OS=Gallus gallus GN=ANXA2 PE=1 SV=2	anxa2	LG9	19090975	19091033	annexin a2
ASSEMBLY_C4518	1.5037e-05	6.76383	2.55078	8.25334	3.83895e-05	0.94865	5150	Nop10p	anxa3	LG17	6392180	6392240	annexin a3
DLPD02979	7.81229e-09	13.3188	10.5283	8.9911	7.61854e-08	1.56597	7092	Annexin A3 OS=Homo sapiens GN=ANXA3 PE=1 SV=3	anxa3	LG20	20228161	20228370	annexin a3
ASSEMBLY_REP_C3094	0.0187336	2.69363	-4.78053	11.5856	0.0270599	0.96175	4660	PREDICTED: AP-1 complex subunit mu-1-like isoform 2	ap1m1	LG10	17802728	17802788	ap-1 complex subunit mu-1
DLPD11258	0.000343949	4.84174	-0.724585	8.17768	0.000662121	0.780667	13225	Glycosyltransferase 1 domain-containing protein 1 OS=Pongo abelii GN=GLT1D1 PE=	ap1m2	LG20	1364538	1365231	ap-1 complex subunit mu-2
DLPD18073	6.82174e-06	7.30478	3.38331	8.03057	1.89533e-05	0.787167	15445	AP-1 complex subunit mu-2 OS=Mus musculus GN=Ap1m2 PE=1 SV=3	ap1m2	LG4	5822560	5822620	ap-1 complex subunit mu-1-like
cDN31P0005D02.F.ab1	1.95281e-05	6.59053	2.27583	8.03702	4.86033e-05	0.698067	17279	adaptor-related protein complex 1, sigma 1 subunit	ap1s1	LG3	270066	270126	ap-1 complex subunit sigma-1a-like
ASSEMBLY_REP_C4891	2.56072e-08	12.0469	9.27882	8.37242	1.85289e-07	0.9278	5261	DNA polymerase delta subunit 3	ap3d1	LG10	21106892	21106971	ap-3 complex subunit delta-1
ASSEMBLY_C3529	6.20081e-11	19.8349	15.5666	12.4468	2.62853e-09	2.66637	4819	PREDICTED: ceroid-lipofuscinosis neuronal protein 5	ap3d1	LG15	17911083	17911142	ap-3 complex subunit delta-1
ASSEMBLY_C3156	1.1111e-08	12.9298	10.1579	11.9773	1.00163e-07	2.51968	4682	synaptotagmin binding, cytoplasmic RNA interacting protein	ap3m2	LG17	21587306	21587357	ap-3 complex subunit mu-2
ASSEMBLY_C29450	7.22515e-07	8.99764	5.75322	9.04113	2.76039e-06	0.718433	9798	adaptor-related protein complex 3, mu 2 subunit	ap3m2	LG20	23135239	23135297	ap-3 complex subunit mu-2
DLPD07207	0.00061155	4.51866	-1.32079	12.0965	0.00112705	0.436183	13169	AP-3 complex subunit sigma-1 OS=Mus musculus GN=Ap3s1 PE=1 SV=2	ap3s1	LG20	13395915	13396034	ap-3 complex subunit sigma-1
ASSEMBLY_REP_C25483	1.38925e-06	8.47876	5.06264	13.6793	4.77977e-06	1.12553	7121	U4/U6 small nuclear ribonucleoprotein Prp31 [Salmo salar]	ap3s2	LG16	8776967	8777158	ap-3 complex subunit sigma-2-like
ASSEMBLY_C8007	1.3906e-06	8.47801	5.06162	7.79891	4.78327e-06	0.737883	6202	KIAA0415	ap5z1	LG8	3695050	3695109	protein kiaa0415-like
ASSEMBLY_C19319	0.0184769	2.70093	-4.76706	10.8855	0.0267154	0.537983	5516	Methyl-CpG DNA binding	apeh	LG15	12017128	12017185	acylamino-acid-releasing enzyme
DLPD05321	0.000503526	4.62695	-1.11973	10.4855	0.000940955	0.29105	14673	APAF1-interacting protein homolog OS=Danio rerio GN=apip PE=2 SV=1	apip	LG5	24421757	24421838	apaf1-interacting protein homolog
ASSEMBLY_C8821	1.71462e-05	6.67645	2.41266	13.4578	4.32028e-05	0.937267	6439	polymerase (RNA) I polypeptide C	apob	LG11	23904503	23904592	apolipoprotein b-100
ASSEMBLY_REP_C26596	1.76454e-10	18.2176	14.4867	14.74	5.0946e-09	6.68468	3489	PREDICTED: similar to apolipoprotein D	apod	LG10	17302019	17302079	apolipoprotein d-like
DLPD06224	0.00248989	3.75697	-2.76211	7.04405	0.00412881	0.258433	12143	Apolipoprotein E-1 OS=Hemibarbus mylodon GN=apoE-1 PE=2 SV=1	apoe	LG9	20317970	20318029	apolipoprotein e
ASSEMBLY_REP_C7088	3.51283e-11	20.7693	16.1504	14.6316	1.92249e-09	4.54962	3050	PREDICTED: histone cluster 1, H2bc-like	appb	UN	30013808	30014104	amyloid protein-binding protein 2
DLPD06659	3.02356e-09	14.4186	11.5247	12.1683	3.78384e-08	2.08263	10190	Ribonuclease P protein subunit p21 OS=Mus musculus GN=Rpp21 PE=2 SV=2	aqp	LG4	20550041	20550169	aquaporin-12-like
ASSEMBLY_REP_C1070	3.98329e-11	20.5591	16.0215	11.6189	2.08653e-09	4.88375	3727	aquaporin 1 [Anguilla anguilla]	aqp1	LG10	15525734	15525793	aquaporin 1
ASSEMBLY_REP_C4357	6.1345e-11	19.8522	15.5777	10.156	2.62317e-09	4.15667	5096	putative glyceroaquaporin	aqp10	LG9	16774602	16774663	aquaporin-10
DLPD05266	8.13481e-08	10.9094	8.05983	9.06031	4.59427e-07	1.22112	14168	A-Raf proto-oncogene serine/threonine-protein kinase OS=Sus scrofa GN=ARAF PE=2	araf	LG20	27486974	27488692	serine threonine protein kinase araf
ASSEMBLY_REP_C1696	3.59221e-05	6.1964	1.6354	11.5885	8.41778e-05	0.733417	4059	ADP-ribosylation factor 1 [Lepeophtheirus salmonis]	arf1l	LG8	12557332	12557441	adp-ribosylation factor 1
ASSEMBLY_C28304	0.000198044	5.15911	-0.150486	8.36012	0.000399382	0.528733	9664	ADP-ribosylation factor GTPase activating protein 2	arfgap2	LG5	27750271	27750330	adp-ribosylation factor gtpase activating protein 2
cDN28P0005A03.F.ab1	0.0234015	2.57558	-4.99695	9.83684	0.0332459	0.695417	16842	TSA: Oncorhynchus mykiss 34104.Onmycontig mRNA sequence	argo4	LG9	19539769	19539911	protein argonaute-4
cDN26P0005I17.F.ab1	8.17039e-11	19.3957	15.2825	10.5581	3.15355e-09	2.70577	18607	mitogen-activated protein kinase 8	arhgap	LG11	9434906	9434966	rho gtpase-activating protein 22-like
ASSEMBLY_C8665	9.05796e-08	10.8083	7.94638	11.8494	5.00765e-07	1.42303	6394	PREDICTED: rho GTPase-activating protein 11A-like	arhgap11a	LG12	9457081	9457141	rho gtpase-activating protein 11a-like
DLPD04058	0.00118635	4.15513	-2.00369	8.7496	0.00207688	0.6905	15378	Rho GTPase-activating protein 12 OS=Homo sapiens GN=ARHGAP12 PE=1 SV=1	arhgap12	UN	20575221	20575288	rho gtpase-activating protein 12 isoform 1
ASSEMBLY_REP_C12300	0.00171081	3.95754	-2.37903	13.7313	0.00291366	0.86815	7265	Deoxyuridine 5-triphosphate nucleotidohydrolase, mitochondrial precursor	arhgap24	LG5	21360782	21361062	rho gtpase-activating protein 24
ASSEMBLY_C22602	0.000426304	4.72036	-0.947266	7.13492	0.000808246	0.450983	9011	unnamed protein product	arhgap32	LG13	20017431	20017479	rho gtpase-activating protein 32-like
ASSEMBLY_C7683	0.000575723	4.55221	-1.25837	7.72726	0.00106591	0.881617	6115	Rho GTPase-activating protein RICH2	arhgap44	LG1B	15555707	15555760	rho gtpase-activating protein 44
ASSEMBLY_REP_C2044	8.08373e-10	16.0819	12.9044	15.5728	1.49473e-08	4.04478	4218	makorin 4 protein	arhgap6	LG22-25	13503636	13503695	rho gtpase-activating protein 6-like
ASSEMBLY_REP_C2936	2.77042e-09	14.5239	11.6163	10.3761	3.54261e-08	1.40467	4600	U3 small nucleolar RNA-associated protein 15 homolog [Salmo salar]	arhgef	LG20	14465950	14466009	rho guanine nucleotide exchange factor 28 isoform 1
DLPD03138	0.00804002	3.13872	-3.94485	8.38813	0.0122709	0.36645	12851	gallus gallus hypothetical loc424299 mrna	arhgef5	LG15	7598588	7598642	rho guanine nucleotide exchange factor 5
ASSEMBLY_C21053	1.10839e-06	8.65546	5.30119	9.28888	3.94676e-06	0.960833	7408	Rho guanine nucleotide exchange factor (GEF) 7	arhgef7	LG15	16875426	16875485	rho guanine nucleotide exchange factor 7-like isoform 1
ASSEMBLY_C28088	7.72308e-09	13.3316	10.5403	8.47313	7.55162e-08	2.18887	9640	Arl5/Arl8 subfamily	arl	UN	95234117	95234767	adp-ribosylation factor-like protein 11
ASSEMBLY_REP_C17802	4.28277e-07	9.42948	6.30569	9.75865	1.77595e-06	0.949767	8300	Arf6 subfamily	arl1	LGx	5892544	5892588	adp-ribosylation factor-like protein 1-like
ASSEMBLY_C19742	0.00981808	3.03385	-4.14384	9.29982	0.0147649	0.387967	8605	PREDICTED: MRS2-like, magnesium homeostasis factor-like	arl3	LG16	13816608	13816668	adp-ribosylation factor-like protein 3
DLPD02637	0.000357293	4.82014	-0.764096	12.9075	0.00068565	0.87705	16414	ADP-ribosylation factor-like protein 6-interacting protein 4 OS=Danio rerio GN=	arl6i	LG20	8683308	8683367	adp-ribosylation factor-like protein 6-interacting protein 4-like
ASSEMBLY_REP_C1963	0.00450832	3.44276	-3.36408	15.6735	0.00715855	0.625433	4183	ADP-ribosylation factor-like protein 6-interacting protein 1 [Danio rerio]	arl6ip1	LG8	17768423	17768641	adp-ribosylation factor-like protein 6-interacting protein 1-like
ASSEMBLY_C22691	0.00031439	4.89288	-0.631269	7.48435	0.000610345	0.4472	6912	PREDICTED: armadillo repeat-containing protein 8-like	armc8	LG15	22709054	22709113	armadillo repeat-containing protein 8 isoform x1
ASSEMBLY_REP_C1304	4.0775e-05	6.11615	1.50241	12.7102	9.44633e-05	0.859433	3854	cyclic AMP phosphoprotein	arpp19	LG6	13268783	13268841	camp-regulated phosphoprotein 19
ASSEMBLY_REP_C1648	8.68221e-08	10.8481	7.9911	9.96352	4.83543e-07	1.8152	4038	oxidoreductase htatip2 [Ictalurus punctatus]	arrb2a	LG5	25460189	25460248	beta 2b
DLPD03554	6.55264e-08	11.1152	8.28807	8.73388	3.88471e-07	1.20433	11064	Arrestin domain-containing protein 3 OS=Bos taurus GN=ARRDC3 PE=2 SV=1	arrestindomain-containingprotein3-like	LG20	5113859	5120468	arrestin domain-containing protein 3-like
ASSEMBLY_REP_C1621	4.53197e-09	13.9402	11.1002	11.4327	5.02802e-08	1.74548	4025	tether containing UBX domain for GLUT4 [Danio rerio]	arsa	LG7	9908621	9908677	arylsulfatase a-like
ASSEMBLY_C27080	1.07769e-06	8.67762	5.33086	7.91158	3.85711e-06	0.92235	6671	PREDICTED: dimethylglycine dehydrogenase, mitochondrial-like [Xenopus (Silurana	arsb	LG19	6385936	6386011	arylsulfatase b
ASSEMBLY_REP_C2151	5.51113e-07	9.21933	6.03929	7.65844	2.18819e-06	0.750417	4272	Arylsulfatase G	arsg	LG1B	4354969	4355000	arylsulfatase g
ASSEMBLY_REP_C4586	1.22282e-09	15.5423	12.4722	13.7872	1.99501e-08	1.5757	3142	Transmembrane protein 188	ary1	LG5	5114245	5114411	arylamine n- pineal gland isozyme nat-10-like
DLPD06263	0.00818532	3.12932	-3.96273	9.47027	0.0124744	0.637033	11605	Acid ceramidase OS=Homo sapiens GN=ASAH1 PE=1 SV=4	asah1	LG7	23493392	23493757	acid ceramidase-like
DLPD04229	0.0103321	3.00706	-4.19452	7.6058	0.0154729	0.3626	12428	Arf-GAP with SH3 domain, ANK repeat and PH domain-containing protein 1 OS=Bos t	asap1	LG18-21	11747788	11747834	arf-gap with sh3 ank repeat and ph domain-containing protein 1 isoform x2
ASSEMBLY_C9093	1.54381e-09	15.2457	12.2285	11.7726	2.34158e-08	1.65305	6512	Src homology-3 domain	asap2	LG12	12207660	12207702	arf-gap with sh3 ank repeat and ph domain-containing protein 2-like
ASSEMBLY_REP_C2450	8.49082e-09	13.2259	10.4407	10.056	8.10774e-08	1.3348	4402	histone chaperone asf1b-B [Danio rerio]	asf1bb	LG7	10754925	10754984	histone chaperone asf1b-b-like
DLPD03187	4.42903e-09	13.967	11.1243	12.4611	4.92499e-08	4.63198	13509	Asialoglycoprotein receptor 1 OS=Mus musculus GN=Asgr1 PE=2 SV=3	asgr1	UN	2952286	2952486
ASSEMBLY_C9446	2.027e-07	10.0748	7.09587	10.7157	9.59651e-07	1.1361	6608	alpha 2,3-sialyltransferase ST3Gal V	asgr2	LG2	16669067	16669126	c-type lectin domain family 4 member e
ASSEMBLY_C8886	1.32548e-06	8.51531	5.11227	9.68153	4.59051e-06	1.19898	6203	argininosuccinate lyase [Danio rerio]	asl	LG14	18299315	18299375	argininosuccinate lyase
DLPD11490	0.0128433	2.89273	-4.40988	7.1482	0.0190237	0.285033	16039	Asparagine synthetase [glutamine-hydrolyzing] OS=Bos taurus GN=ASNS PE=2 SV=3	asns	UN	20016525	20016585	asparagine synthetase
ASSEMBLY_C28111	1.16353e-06	8.61725	5.24991	8.80036	4.11415e-06	1.42155	9643	asparagine synthetase domain-containing protein 1 [Gallus gallus]	asnsd1	LG15	3143739	3143793	asparagine synthetase domain-containing protein 1
DLPD05743	0.025488	2.53008	-5.07959	9.36517	0.0360355	0.3118	14021	Aspartoacylase OS=Danio rerio GN=aspa PE=2 SV=1	aspa	LG14	9525899	9525949	aspartoacylase isoform x1
ASSEMBLY_C23636	1.18553e-05	6.92382	2.80105	7.5211	3.10336e-05	0.6871	9148	aspartate beta-hydroxylase	asph	LG10	1682633	1682671	aspartyl asparaginyl beta-hydroxylase
DLPD15573	2.80903e-06	7.9445	4.31926	9.93434	8.7884e-06	0.906817	12909	Prolyl 4-hydroxylase subunit alpha-1 OS=Rattus norvegicus GN=P4ha1 PE=2 SV=2	aspscr1	LG11	14599323	14599383	tether containing ubx domain for glut4
ASSEMBLY_C5246	6.48789e-05	5.82672	1.01547	13.8767	0.000144135	0.643417	5375	aldehyde dehydrogenase 18 family, member A1	ass1	LG11	4458386	4458480	argininosuccinate synthase-like
DLPD11357	2.59849e-06	8.00242	4.4015	9.19474	8.20496e-06	1.08838	11544	At5g15780 OS=Arabidopsis thaliana GN=F14F8_160 PE=2 SV=1	At5g15780 OS=Arabidopsis thaliana GN=F14F8_160 PE=2 SV=1	LG7	15123511	15123570
SeabassC-CL370Contig2	0.00486871	3.40226	-3.44164	12.6626	0.00768751	0.58305	16991	ATPase family, AAA domain containing 1	atad1	UN	8775986	8776075	atpase family aaa domain-containing protein 1-b-like
ASSEMBLY_C25101	1.05607e-05	7.00247	2.92282	9.66403	2.80301e-05	1.34337	9275	AAA domain containing 2 isoform CRA_a	atad2	LG16	17589255	17589302	atpase family aaa domain-containing protein 2
ASSEMBLY_C28819	1.61254e-06	8.3636	4.90524	9.8791	5.43081e-06	1.64033	9727	ATPase family AAA domain-containing protein 3 [Bos taurus]	atad3a	LG1A	16884869	16885020	atpase family aaa domain-containing protein 3
ASSEMBLY_C10655	9.36772e-07	8.7888	5.47888	9.63005	3.42634e-06	1.2664	6886	PREDICTED: protein FAM204A-like	ate1	LG11	3478789	3478850	arginyltransferase 1
ASSEMBLY_C9529	1.98798e-06	8.20377	4.68422	11.6303	6.49538e-06	1.55155	6629	Cyclic AMP-dependent transcription factor ATF-4 [Salmo salar]	atf4b1	LG8	3571247	3571308	cyclic amp-dependent transcription factor atf-4-like
ASSEMBLY_C6593	0.00133813	4.08992	-2.12729	7.30237	0.0023177	0.30455	5811	activating transcription factor 7	atf7	LG1A	15098975	15099028	cyclic amp-dependent transcription factor atf-7-like
ASSEMBLY_REP_C3367	0.0023994	3.77668	-2.7244	15.0255	0.00398822	0.707517	4769	LOC569455 protein	atg	LG24	11643374	11643492	autophagy-related protein 13
ASSEMBLY_REP_C19209	4.5133e-07	9.38549	6.25031	13.7467	1.85269e-06	1.01118	3220	PREDICTED: ATG12 autophagy related 12 homolog (S. cerevisiae)	atg12	LG16	8333920	8333980	ubiquitin-like protein atg12-like
cDN31P0002M10.F.ab1	0.000213965	5.11417	-0.231025	7.45762	0.00042872	0.728767	6443	ATG13 autophagy related 13 homolog (S. cerevisiae)	atg13	UN	64035506	64035551	autophagy-related protein 13 isoform 2
ASSEMBLY_REP_C3351	1.35309e-07	10.4376	7.52269	14.3989	6.9053e-07	0.866133	4762	Bifunctional purine biosynthesis protein PURH [Salmo salar]	atic	LG5	20298093	20298152	bifunctional purine biosynthesis protein purh
ASSEMBLY_C8653	0.00255505	3.74323	-2.78841	7.61369	0.00422729	0.43835	6389	Atlastin-2	atl2	LG11	15463593	15463630	atl2 protein
ASSEMBLY_REP_C154	7.57848e-05	5.7315	0.852771	15.7252	0.000166156	0.85665	3143	ATP synthase subunit e, mitochondrial	ATP synthase subunit e, mitochondrial	LG20	43249	43309
DLPD03440	9.07115e-07	8.81447	5.51286	10.018	3.3358e-06	0.98035	13415	Probable cation-transporting ATPase 13A1 OS=Homo sapiens GN=ATP13A1 PE=1 SV=2	atp13a1	LG8	10595877	10595967	probable cation-transporting atpase 13a1-like
DLPD16361	0.000365797	4.80681	-0.788507	7.23419	0.000700593	0.299083	14443	Sodium/potassium-transporting ATPase subunit alpha-3 OS=Oreochromis mossambicus	atp1a3b	LG16	7314581	7314640	sodium potassium-transporting atpase subunit alpha-3-like
ASSEMBLY_REP_C27163	4.97232e-11	20.1931	15.7937	11.805	2.33846e-09	1.91095	8236	PREDICTED: adenylate kinase isoenzyme 6-like	atp2b1a	UN	8567211	8567255	plasma membrane calcium-transporting atpase 2-like
ASSEMBLY_REP_C969	0.000727885	4.42231	-1.50066	8.11759	0.00132472	0.93715	3666	TBT-binding protein	atp5a1	UN	6747001	6747061	atp synthase subunit mitochondrial-like isoform 1
ASSEMBLY_REP_C3433	0.00623119	3.27253	-3.68978	13.0895	0.00967735	0.412767	4789	mitochondrial ATP synthase beta subunit-like [Danio rerio]	atp5b	LG15	12680082	12680136	atp synthase subunit mitochondrial-like
DLPD06984	1.71448e-05	6.67651	2.41275	13.3155	4.32028e-05	0.81935	15015	ATP synthase subunit beta, mitochondrial OS=Cyprinus carpio GN=atp5b PE=2 SV=1	atp5b	LG24	6558811	6558870	atp synthase subunit mitochondrial-like
ASSEMBLY_REP_C12066	0.000206656	5.13435	-0.194825	16.9929	0.000415493	0.58	7206	ATP synthase, H+ transporting, mitochondrial F1 complex, gamma polypeptide 1	atp5c1	LGx	15448529	15448588	mitochondrial atp synthase subunit gamma
ASSEMBLY_REP_C3577	0.00350109	3.5762	-3.10836	15.5641	0.00567032	0.295167	4838	WW domain-binding protein 2	atp5d	LG4	18610766	18611016	atp synthase subunit mitochondrial-like
ASSEMBLY_REP_C1318	0.000197885	5.15957	-0.149652	14.5817	0.000399118	0.538783	3861	mitochondrial ATP synthase lipid-binding protein	atp5g3	LG15	13369021	13369081	atp synthase lipid-binding mitochondrial precursor
ASSEMBLY_REP_C983	3.17758e-08	11.8273	9.05136	10.6586	2.20253e-07	1.46518	3673	ATP synthase, H+ transporting, mitochondrial Fo complex, subunit C3 (subunit 9)	atp5g3b	LG5	17857922	17857982	atp synthase lipid-binding mitochondrial precursor
ASSEMBLY_REP_C26159	1.53971e-06	8.39919	4.95405	8.23183	5.21553e-06	1.10195	6641	ATP synthase subunit d, mitochondrial [Ictalurus punctatus]	atp5h	LG7	11759910	11759969	atp synthase subunit mitochondrial
ASSEMBLY_REP_C9582	0.0035156	3.57402	-3.11255	9.65051	0.00568943	0.52715	6641	ATP synthase subunit d, mitochondrial [Ictalurus punctatus]	atp5h	LG8	9913114	9913173	atp synthase subunit mitochondrial
ASSEMBLY_REP_C83	0.0104928	2.99895	-4.20983	16.7681	0.0156958	0.385667	3093	ATP synthase subunit O, mitochondrial [Ovis aries]	atp5o	LG2	10203197	10203256	atp synthase subunit mitochondrial precursor
SeabassC-CL889Contig1	2.07142e-07	10.0556	7.07298	12.854	9.77843e-07	1.19068	17070	ATP5S-like	atp5sl	LG13	7577787	7577876	atp synthase subunit s-like
DLPD07086	5.93317e-07	9.15852	5.96134	10.9006	2.33379e-06	1.6945	15592	V-type proton ATPase subunit S1 OS=Homo sapiens GN=ATP6AP1 PE=1 SV=2	atp6ap1	LG22-25	107459	107583	v-type proton atpase subunit s1-like
DLPD14672	5.22028e-09	13.7764	10.9518	10.1692	5.62506e-08	1.31778	14232	Glutelin-2 OS=Zea mays PE=1 SV=1	atp6v0a1a	LG8	13033880	13033919	v-type proton atpase 116 kda subunit a isoform 1-like isoform 1
DLPD05997	0.0068501	3.2228	-3.78471	7.20827	0.0105736	0.2443	13675	V-type proton ATPase subunit d 1 OS=Mus musculus GN=Atp6v0d1 PE=1 SV=2	atp6v0d1	LG5	26492936	26494397	h+ lysosomal v0 subunit d1
cDN23P0005G20.F.ab1	8.69307e-06	7.1361	3.12784	9.18772	2.35416e-05	0.920433	18293	vacuolar H+-ATPase A subunit	atp6v1a	LG14	14165545	14165604	v-type proton atpase catalytic subunit a-like
DLPD06904	0.000870253	4.32409	-1.68489	9.23964	0.00156154	0.919983	14757	V-type proton ATPase subunit B OS=Gallus gallus GN=ATP6V1B PE=3 SV=1	atp6v1b2	LG11	25338866	25338924	v-type proton atpase subunit brain isoform-like
ASSEMBLY_REP_C1018	7.85989e-05	5.70926	0.814608	11.3415	0.000171789	0.6334	3696	COP9 signalosome complex subunit 6	atp6v1b2	LG2	2033769	2036101	v-type proton atpase subunit brain isoform-like
ASSEMBLY_REP_C1016	1.4587e-09	15.3173	12.2878	14.6128	2.25445e-08	1.37822	3037	40S ribosomal protein S15	atp6v1b2	UN	64311638	64313897	v-type proton atpase subunit brain isoform-like
DLPD02577	0.000732353	4.41894	-1.50698	12.5774	0.00133202	0.348183	13232	V-type proton ATPase subunit D OS=Pongo abelii GN=ATP6V1D PE=2 SV=1	atp6v1d	LG17	14690920	14691260	v-type proton atpase subunit d
DLPD02384	2.24677e-05	6.49863	2.12839	8.89937	5.50783e-05	0.839517	10419	V-type proton ATPase subunit E 1 OS=Macaca fascicularis GN=ATP6V1E1 PE=2 SV=1	atp6v1e1b	LGx	13022620	13023339	vacuolar proton pump subunit e 1
DLPD09198	0.0259568	2.52035	-5.09719	7.14101	0.0366524	0.17895	11200	Copper-transporting ATPase 2 OS=Rattus norvegicus GN=Atp7b PE=2 SV=1	atp7b	LG24	2279717	2279777	copper-transporting atpase 2
ASSEMBLY_C25280	8.32047e-06	7.16639	3.174	8.01077	2.26455e-05	1.2951	7898	ATPase, aminophospholipid transporter, class I, type 8B, member 1	atp8b1	LG19	93772	93,83	probable phospholipid-transporting atpase ic
DLPD00834	1.59742e-05	6.7235	2.48715	14.8943	4.05633e-05	1.51223	12343	Glutathione S-transferase A OS=Pleuronectes platessa PE=2 SV=1	atpaf1	LG9	8466219	8466278	atp synthase mitochondrial f1 complex assembly factor 1
ASSEMBLY_REP_C7714	7.64621e-06	7.22507	3.26306	13.225	2.10092e-05	0.777983	3071	ribosomal protein L13a [Solea senegalensis]	atpif	UN	93463153	93463211	atpase mitochondrial precursor
ASSEMBLY_REP_C3081	3.08101e-11	20.9908	16.2848	11.8319	1.75553e-09	1.37713	4655	protein phosphatase 2 regulatory subunit B'' gamma	atxn1	LG12	5185469	5185529	ataxin-1-like isoform x1
ASSEMBLY_C4475	5.27192e-09	13.7651	10.9414	9.42346	5.65642e-08	2.20022	5136	ataxin 10	atxn10	LGx	7733382	7733550	ataxin-10-like
ASSEMBLY_REP_C4386	8.3701e-05	5.67101	0.748791	11.3712	0.000181738	0.746733	5103	Breast cancer type 1 susceptibility protein homolog	atxn7l3	LG1B	8589323	8592315	ataxin-7-like protein 3-like
ASSEMBLY_C7310	0.0115739	2.94744	-4.30701	7.48159	0.0172357	0.374883	6013	VAMP (vesicle-associated membrane protein)-associated protein A, 33kDa	aup1	LG10	19055525	19055582	ancient ubiquitous protein 1
ASSEMBLY_REP_C3458	1.09578e-09	15.6837	12.5868	14.1381	1.8429e-08	4.11075	4801	serine/threonine-protein kinase 6 [Danio rerio]	aurka	LG1A	21061759	21061839	aurora kinase a
ASSEMBLY_REP_C116	1.2634e-07	10.5003	7.59511	15.0732	6.54086e-07	1.25163	3115	Aurora kinase A-interacting protein [Salmo salar]	aurkaip1	LG22-25	5176165	5176224	aurora kinase a-interacting protein
DLPD04801	0.0201911	2.65395	-4.85359	7.02543	0.0289485	0.1918	12382	C-type natriuretic peptide 1 OS=Oryzias latipes GN=cnp-1 PE=2 SV=1	avil	LG16	7968522	7968581	advillin
DLPD01042	0.000525451	4.60313	-1.16385	8.35187	0.000979386	0.564033	15167	Antizyme inhibitor 1 OS=Homo sapiens GN=AZIN1 PE=1 SV=2	azin1	LG9	13595381	13595441	antizyme inhibitor 1-like
DLPD14531	0.00105456	4.21914	-1.88265	7.98698	0.00186239	0.674233	16336	L-2-hydroxyglutarate dehydrogenase, mitochondrial OS=Pongo abelii GN=L2HGDH PE=	b	LG12	19283369	19283420	biotinidase precursor
DLPD04647	0.0225362	2.59562	-4.96041	7.07091	0.0320942	0.168683	15982	Beta-1,3-glucosyltransferase OS=Homo sapiens GN=B3GALTL PE=1 SV=2	b3galtl	LG13	22803478	22803537	beta- -glucosyltransferase
DLPD08730	1.03363e-11	22.9245	17.3988	8.8146	8.61376e-10	1.9598	14264	Beta-1,4 N-acetylgalactosaminyltransferase 1 OS=Homo sapiens GN=B4GALNT1 PE=1 S	b4galnt1	LG22-25	12701600	12701659	beta- n-acetylgalactosaminyltransferase 1-like
ASSEMBLY_C28002	0.00871723	3.09628	-4.0255	7.38183	0.013226	0.22575	9181	PREDICTED: ectonucleotide pyrophosphatase/phosphodiesterase family member 2-lik	b4galt1	LG9	1313352	1313413	beta- -galactosyltransferase 1
DLPD07113	1.99936e-05	6.57504	2.25106	7.46986	4.96019e-05	0.637917	6229	Pre-mRNA-processing factor 39 OS=Danio rerio GN=prpf39 PE=2 SV=2	b4galt2	LG17	7485505	7485783	beta- -galactosyltransferase 2-like
ASSEMBLY_REP_C1489	0.0316486	2.41415	-5.28784	8.77372	0.0441035	0.253533	3957	B9 domain-containing protein 1	B9 domain-containing protein 1	LG8	1976643	1976725
ASSEMBLY_C5063	1.12813e-06	8.64155	5.28253	9.87476	4.00224e-06	0.910417	5322	katanin p60 (ATPase containing) subunit A 1	b9d1	LG17	2661708	2661789	b9 domain-containing protein 1
ASSEMBLY_REP_C1483	2.45762e-08	12.0892	9.32212	10.5236	1.80591e-07	1.46558	3954	AW502783-like protein	ba	LG10	18253228	18253392	hla-b-associated transcript 3
cDN26P0004N22.F.ab1	0.0198013	2.66428	-4.8346	9.20674	0.0284619	0.429183	16753	D. labrax chromosome sequence corresponding to linkage group 1, bottom part, co	bac	LG17	832743	979146	transcription regulator protein bach2
ASSEMBLY_REP_C64	7.11888e-10	16.2511	13.0369	15.3204	1.36666e-08	5.52435	3077	baculoviral IAP repeat-containing 5B [Danio rerio]	baculoviral IAP repeat-containing 5B [Danio rerio]	LG22-25	12807170	12807268
ASSEMBLY_REP_C4022	2.1947e-05	6.51395	2.15304	10.3541	5.39642e-05	1.36823	4984	barrier-to-autointegration factor [Danio rerio]	banf1	LG14	9896345	9896405	barrier-to-autointegration factor
ASSEMBLY_REP_C2782	1.02261e-06	8.71912	5.38626	9.19898	3.69244e-06	1.24177	4544	potential DNA-binding protein C17orf49 homolog [Salmo salar]	bap18-like isoform 2	LG3	448,34	448386	chromatin complexes subunit bap18-like isoform 2
DLPD07007	1.38983e-05	6.81657	2.63366	9.21588	3.57599e-05	0.83815	13083	BRCA1-associated RING domain protein 1 OS=Rattus norvegicus GN=Bard1 PE=2 SV=1	bard1	LG15	10404269	10404328	brca1-associated ring domain protein 1 isoform 1
ASSEMBLY_C23804	5.78562e-10	16.5305	13.2531	11.8378	1.17207e-08	2.27908	4557	DEAD (Asp-Glu-Ala-Asp) box polypeptide 5	bard1	LG8	758,76	758819	brca1-associated ring domain protein 1 isoform 1
DLPD06332	8.18143e-06	7.17807	3.19176	12.1306	2.23167e-05	1.27137	10851	Barrier-to-autointegration factor OS=Danio rerio GN=banf1 PE=1 SV=1	Barrier-to-autointegration factor OS=Danio rerio GN=banf1 PE=1 SV=1	LG14	9895634	9895693
DLPD05673	5.02792e-06	7.52073	3.70502	11.9839	1.45216e-05	0.87895	12517	Apoptosis regulator BAX OS=Bos taurus GN=BAX PE=2 SV=1	bax	LG8	12484633	12484724	apoptosis regulator bax-like
DLPD06413	2.44671e-05	6.44312	2.03878	8.7558	5.94231e-05	0.666867	10383	siniperca chuatsi p65 transcription factor complete cds	bax	UN	3542986	3543111	bcl2-associated x protein
ASSEMBLY_C7822	0.000249734	5.02482	-0.391918	9.88933	0.000493379	1.4464	6163	bromodomain adjacent to zinc finger domain, 2B	baz2b	LG15	12005490	12005549	bromodomain adjacent to zinc finger domain protein 2b
DLPD03514	2.37859e-06	8.06851	4.49484	11.3147	7.60557e-06	1.04308	13746	Delta-1-pyrroline-5-carboxylate synthetase OS=Mus musculus GN=Aldh18a1 PE=2 SV=	bbs4	LG11	4459264	4459323	bardet-biedl syndrome 4
ASSEMBLY_C4493	3.2446e-05	6.26127	1.74226	14.3637	7.66816e-05	0.40505	5143	tRNA (cytosine-5-)-methyltransferase NSUN2 [Danio rerio]	bbx	LG9	7652117	7652175	hmg box transcription factor bbx isoform 2
ASSEMBLY_REP_C25984	3.65132e-12	24.9244	18.4504	14.3208	4.5124e-10	3.16515	3113	CDC28 protein kinase 1	bca	LG9	16908611	16908661	breast carcinoma-amplified sequence 3
ASSEMBLY_REP_C3227	5.14068e-10	16.6917	13.3762	13.9576	1.07931e-08	1.97533	4709	B-cell receptor-associated protein 31 [Danio rerio]	bcap31	UN	61628870	61628932
ASSEMBLY_REP_C4623	7.70632e-05	5.72129	0.83526	14.1366	0.000168699	0.532017	5181	pre-mRNA-splicing factor SPF27 [Salmo salar]	bcas2	LG22-25	19681207	19681327	pre-mrna-splicing factor spf27
ASSEMBLY_REP_C18844	0.0341951	2.37247	-5.36184	7.04639	0.0473911	0.145083	8474	Protein BCCIP homolog	bccip	LG1B	11093312	11093371	protein bccip homolog
DLPD02005	3.47078e-07	9.60747	6.52777	13.1293	1.49552e-06	0.741917	15507	2-oxoisovalerate dehydrogenase subunit beta, mitochondrial OS=Bos taurus GN=BCK	bckdhb	LG16	19329466	19329517	2-oxoisovalerate dehydrogenase subunit mitochondrial
DLPD04783	1.49292e-08	12.6113	9.84706	11.167	1.2371e-07	1.49583	9183	Phytanoyl-CoA dioxygenase domain-containing protein 1 OS=Danio rerio GN=phyhd1	bckdk	LG19	9217100	9217877	3-methyl-2-oxobutanoate dehydrogenase
cDN34P0006L02.F.ab1	0.00974931	3.03754	-4.13686	7.25675	0.0146705	0.3835	17717	BCL-WAV	BCL-WAV	LG20	26606819	26606966
SeabassC-CL1859Contig1	6.22918e-10	16.4305	13.1761	10.5417	1.24984e-08	2.54973	17788	pep:novel scaffold:BROADS1:scaffold_27:48405:52111:-1 gene:ENSGACG00000000307	bcl2l15	LG1A	13066315	13066414	bcl-2-like protein 15
ASSEMBLY_C6736	0.00205031	3.86056	-2.56405	9.14726	0.00344151	0.460583	5855	B-cell CLL/lymphoma 7A, isoform CRA_a	bcl7a	LG19	5278400	5282838	b-cell cll lymphoma 7 protein family member a-like
cDN31P0002B14.F.ab1	0.00592315	3.29917	-3.63888	12.0264	0.00923218	0.871483	7403	betaine homocysteine S-methyltansferase	bhmt	LG19	6414974	6415120	betaine--homocysteine s-methyltransferase 1-like
DLPD05722	0.0253921	2.53209	-5.07594	12.0286	0.0359103	0.219033	11872	Wu:fc47e12 protein (Fragment) OS=Danio rerio GN=wu:fc47e12 PE=2 SV=1	bi	LG22-25	4009767	4009917	bridging integrator 2
ASSEMBLY_REP_C3675	0.000831772	4.3489	-1.63828	10.3437	0.00149909	0.687517	4871	PREDICTED: bifunctional protein glmU-like [Xenopus (Silurana) tropicalis]	bifunctionalproteinglmu-like	LG17	18305470	18305528	bifunctional protein glmu-like
cDN25P0006F23.F.ab1	7.94673e-05	5.70257	0.803108	7.89623	0.000173511	0.627017	18536	bridging integrator 1	bin1	LG24	495243	495595	myc box-dependent-interacting protein 1-like
DLPD01277	0.00203427	3.86476	-2.55603	9.1321	0.0034181	0.6227	10747	Bridging integrator 3 OS=Mus musculus GN=Bin3 PE=2 SV=1	bin3	LG20	7683786	7683854	bridging integrator 3
ASSEMBLY_REP_C1212	1.84157e-09	15.0246	12.044	13.4711	2.65634e-08	1.26402	3807	Biogenesis of lysosome-related organelles complex-1 subunit 2	Biogenesis of lysosome-related organelles complex-1 subunit 2	LG4	20464758	20464817
ASSEMBLY_REP_C10256	3.91132e-09	14.1127	11.2547	10.179	4.54575e-08	2.3173	6806	Inhibitor of Apoptosis domain	birc5.2	LG1B	4158001	4158061	baculoviral iap repeat-containing protein 5
ASSEMBLY_C9555	0.000297738	4.92395	-0.574728	9.51323	0.000580477	0.6733	6634	Bloom syndrome helicase [Oryzias latipes]	blm	LG6	10944080	10944179	bloom syndrome protein homolog
ASSEMBLY_C4829	8.19434e-06	7.17698	3.19009	8.41087	2.23436e-05	1.04157	5238	bloody fingers [Danio rerio]	bloody fingers [Danio rerio]	UN	2283196	2283255
ASSEMBLY_C27524	0.00456256	3.43646	-3.37615	9.10243	0.00724076	0.552867	8464	PREDICTED: putative oxidoreductase yteT-like	blvra	LG22-25	16632197	16632251	oxidoreductase -like
ASSEMBLY_REP_C13148	1.60868e-09	15.1938	12.1855	10.0866	2.41253e-08	3.68917	7445	transmembrane protein 244	blvrb	LG17	8418750	8419232	flavin reductase
DLPD07132	6.24298e-13	28.7099	20.2086	10.5134	1.76088e-10	2.8139	10712	Centromere protein N OS=Bos taurus GN=CENPN PE=2 SV=1	bmf1	LG5	12400378	12400678	bcl-2-modifying factor-like isoform x2
cDN27P0001J04.F.ab1	0.00433702	3.46318	-3.32497	8.27643	0.0069165	0.5336	16770	D. labrax chromosome sequence corresponding to linkage group 18, complete seque	bmp7	LG18-21	3905053	3905107	bone morphogenetic protein 7
ASSEMBLY_C27297	0.00297108	3.66312	-2.94181	11.0224	0.00486837	0.461583	9552	ribosome biogenesis protein BMS1 homolog	bms1	UN	5259869	5259928	ribosome biogenesis protein bms1 homolog
ASSEMBLY_REP_C3239	2.29062e-08	12.1617	9.39626	9.16818	1.71236e-07	2.6055	4715	BCL2-related ovarian killer	bokb	LG10	12486695	12486752	bcl-2-related ovarian killer protein homolog a-like
ASSEMBLY_REP_C8176	0.030191	2.43947	-5.24264	8.74012	0.0421813	0.288267	3426	BolA-like protein 2 [Oncorhynchus mykiss]	bol	LG3	1341679	1342539	-like protein 2
ASSEMBLY_REP_C2532	1.19351e-05	6.91927	2.79398	8.3337	3.12037e-05	1.0397	3426	BolA-like protein 2 [Oncorhynchus mykiss]	bola2	LG3	1341332	1341391	-like protein 2
ASSEMBLY_REP_C166	2.34952e-10	17.7969	14.1899	13.9371	6.18828e-09	1.71228	3151	BolA-like protein 3 [Oncorhynchus mykiss]	bola3	LG5	14867489	14867587	bola-like protein 3
ASSEMBLY_REP_C1541	3.34114e-05	6.24254	1.71147	8.972	7.88106e-05	0.924367	3509	ribonuclease uk114 [Ictalurus punctatus]	brca1	LG16	20847137	20847198	breast cancer type 1 susceptibility protein homolog
ASSEMBLY_C21240	0.000125035	5.42976	0.329236	8.86182	0.000261424	0.6092	8818	breast cancer 1	brca1	LG1B	8572632	8572677	breast cancer type 1 susceptibility protein homolog
ASSEMBLY_C23502	0.000963599	4.26834	-1.78983	11.0009	0.00171477	0.490733	9121	PREDICTED: similar to bromodomain containing 3 isoform 7	brd4	LG19	20327349	20328610	bromodomain-containing protein 4
ASSEMBLY_C9623	4.29607e-07	9.42688	6.30242	12.8544	1.7789e-06	1.181	6653	bromodomain containing 7 [Salmo salar]	brd7	LG5	5208907	5208967	bromodomain-containing protein 7
ASSEMBLY_REP_C11197	0.00058684	4.54158	-1.27815	12.8832	0.00108444	0.395267	4170	bromodomain containing 9	brd9	LG16	11325443	11326145	bromodomain-containing protein 9
ASSEMBLY_C22812	1.59042e-06	8.37422	4.91982	7.85445	5.36493e-06	1.01143	9043	BRF1 homolog, subunit of RNA polymerase III transcription initiation factor III	brf1	LG12	22315660	22315900	transcription factor iiib 90 kda subunit
ASSEMBLY_C8256	3.17228e-09	14.3611	11.4744	10.2969	3.90335e-08	2.15528	6276	Transcription factor TFIIB, cyclin-related	brf2	LG19	14710183	14710245	transcription factor iiib 50 kda subunit
ASSEMBLY_C13548	0.0298195	2.44612	-5.23075	11.2779	0.0417083	0.403917	7529	N-sulphoglucosamine sulphohydrolase [Salmo salar]	bri3bp	LG7	10029294	10029353	bri3-binding protein precursor
ASSEMBLY_C6204	8.69833e-07	8.84805	5.55719	9.94083	3.2168e-06	1.54652	5703	Brms1 protein [Danio rerio]	brms1	LG3	6404364	6404414	breast cancer metastasis-suppressor 1-like protein-a-like
ASSEMBLY_C9504	8.53146e-09	13.2206	10.4357	12.2231	8.13595e-08	1.54903	6624	BSD domain-containing protein 1 isoform 1 [Danio rerio]	bsdc1	LG12	6976512	6976728	bsd domain-containing protein 1 isoform 1
ASSEMBLY_C28716	6.07094e-05	5.86768	1.08506	8.3952	0.000135735	0.761067	9717	BTB (POZ) domain containing 1	btbd1	LG5	20721128	20721184	btb poz domain-containing protein 1
ASSEMBLY_REP_C14185	1.31684e-09	15.4475	12.3948	15.5329	2.10623e-08	1.73115	7636	beta tubulin	btbd10	LG20	26613116	26613150	btb poz domain-containing protein 10 isoform 1
DLPD15061	0.000289484	4.94003	-0.545509	9.89921	0.000565316	0.593117	11195	THO complex subunit 1 OS=Homo sapiens GN=THOC1 PE=1 SV=1	btbd2	LG10	15536685	15536945	btb poz domain-containing protein 2-like
DLPD14709	0.000438194	4.70488	-0.97578	10.3204	0.000828435	1.24375	11356	Transcription factor BTF3 homolog 4 OS=Danio rerio GN=btf3l4 PE=2 SV=1	btf3l4	LG10	19541897	19541956	transcription factor btf3 homolog 4
ASSEMBLY_REP_C742	1.72694e-08	12.4568	9.69376	14.8908	1.37583e-07	3.54237	3549	protein BTG3 [Salmo salar]	btg3	LG14	7589405	7589494	protein btg3
cDN26P0001G03.F.ab1	3.68169e-09	14.184	11.3182	8.43681	4.34843e-08	1.78612	18551	B-cell translocation gene 4	btg4	LG14	24429786	24429913	b-cell translocation gene 4
cDN35P0005L06.F.ab1	0.020604	2.64322	-4.8733	8.51593	0.0294943	0.63	4408	Butyrophilin subfamily 1 member A1 precursor	btn1a1	UN	68945330	68945383
ASSEMBLY_REP_C7910	0.0130103	2.88593	-4.42263	8.59254	0.01924	1.46415	5491	Butyrophilin subfamily 3 member A3 precursor	btn3a3	UN	96939047	96939105
cDN22P0001M15.F.ab1	5.2771e-06	7.48622	3.65401	9.19388	1.5123e-05	0.60745	17058	spastin	btr	LG11	5578288	5580584	e3 ubiquitin-protein ligase trim39-like
ASSEMBLY_C29106	3.69521e-05	6.17845	1.60573	8.54223	8.62608e-05	1.52698	9766	cdna:novel scaffold:BROADS1:scaffold_129:231307:246036:-1 gene:ENSGACG000000011	btr06	UN	3394579	3395307	zinc-binding protein a33-like
ASSEMBLY_C28666	2.63784e-06	7.99123	4.38563	9.65707	8.3131e-06	1.41987	9712	PREDICTED: transcriptional repressor CTCF-like, partial	bub	LG5	13284157	13284247	mitotic checkpoint serine threonine-protein kinase bub1 beta
ASSEMBLY_C5806	3.2286e-07	9.66931	6.60418	13.2543	1.40793e-06	1.76958	5567	PREDICTED: mitotic checkpoint serine/threonine-protein kinase BUB1-like isoform	bub1	UN	37520715	37520774	mitotic checkpoint serine threonine-protein kinase bub1
ASSEMBLY_REP_C2361	8.42548e-08	10.8763	8.02278	13.9958	4.72387e-07	2.69268	4359	budding uninhibited by benzimidazoles 1 homolog beta [Zonotrichia albicollis] >	bub1b	UN	65736475	65736532	mitotic checkpoint serine threonine-protein kinase bub1 beta
ASSEMBLY_REP_C1955	1.48494e-09	15.2948	12.2692	13.7855	2.27624e-08	1.49223	4179	Mitotic checkpoint protein BUB3	bub3	LG1B	10704766	10707047	mitotic checkpoint protein bub3
ASSEMBLY_REP_C3459	1.32471e-06	8.51576	5.11288	9.46462	4.59e-06	0.891483	4802	PREDICTED: BUD13 homolog isoform 1	bud13	LG14	14996807	14996948	bud13 homolog isoform 2
SeabassC-CL548Contig1	0.009005	3.07923	-4.05785	13.082	0.0136344	0.390367	17021	4SNc-Tudor domain protein	bud31	LGx	11958791	11958853	protein bud31 homolog
DLPD06395	0.000138244	5.37014	0.224377	7.38946	0.00028651	0.484317	14908	Basic leucine zipper and W2 domain-containing protein 1-A OS=Danio rerio GN=bzw	bzw1a	LG15	6885279	6885338	basic leucine zipper and w2 domain-containing protein 1-a-like
DQ838581.1	4.90476e-09	13.8484	11.0172	11.287	5.34459e-08	3.62275	16611	D. labrax proto-oncogene protein c-Fos (c-Fos) mRNA, complete cds	c-fos	LG17	11007097	11007176	c-fos protein
ASSEMBLY_C9868	0.00112789	4.18256	-1.95177	11.5769	0.00198141	0.3602	6712	Transcriptional regulator Myc	c-myc	LG18-21	11590017	11590078	cellular myelocytomatosis oncogene
ASSEMBLY_REP_C670	2.07532e-07	10.0539	7.07099	14.3622	9.79369e-07	1.27052	3495	C-Myc-binding protein	C-Myc-binding protein	LG16	5022014	5022115
ASSEMBLY_C5197	0.00125724	4.12366	-2.0633	14.1183	0.00219093	0.321683	5364	prohibitin 2 [Danio rerio]	c-myc17	UN	16725869	16726053	v-myc myelocytomatosis viral oncogene-like partial
ASSEMBLY_C22066	2.30531e-06	8.09199	4.52787	9.0687	7.40193e-06	1.59593	6256	C-type lectin	C-type lectin	UN	90022462	90022521
ASSEMBLY_REP_C1495	6.53754e-06	7.33465	3.42817	11.6691	1.82884e-05	1.1793	3960	chromosome 12 open reading frame 57	c10	LG17	13900843	13900898	protein c10-like
DLPD11257	0.000769694	4.39154	-1.55829	7.41857	0.00139458	0.433083	15064	Erythroid differentiation-related factor 1 OS=Homo sapiens GN=EDRF1 PE=1 SV=1	c10h10orf137	LG11	13509281	13509340	chromosome 10 open reading frame 137
ASSEMBLY_REP_C2915	0.00192689	3.89378	-2.50064	9.51947	0.00325221	0.378167	4592	PREDICTED: uncharacterized protein C15orf61-like	c10h15orf61	LG6	12365652	12365710	uncharacterized protein c15orf61 homolog
ASSEMBLY_REP_C4392	0.000177759	5.22217	-0.0378782	11.5203	0.00036186	0.6383	5107	expressed sequence AU019823	c11h11orf57	LG13	20335656	20335706	uncharacterized protein c11orf57-like
ASSEMBLY_REP_C8247	3.57277e-09	14.2196	11.3497	11.9447	4.25733e-08	1.62885	6271	mitochondrial ribosomal protein L15	c11h3orf37	LG18-21	11374608	11374664	upf0361 protein c3orf37 homolog isoform 1
ASSEMBLY_C22398	0.00371833	3.54439	-3.16934	12.8848	0.00599174	0.602833	5049	protein DC12 homolog	c11h3orf37	LG1A	9211203	9211313	upf0361 protein c3orf37 homolog isoform 1
ASSEMBLY_REP_C3016	1.88406e-09	14.9963	12.0201	8.80654	2.71182e-08	2.17975	4631	C11orf66 homolog	C11orf66 homolog	LG6	12695393	12695559
DLPD10772	0.000328232	4.86834	-0.67602	9.85202	0.000634614	0.9316	12619	UPF0704 protein C6orf165 homolog OS=Rattus norvegicus PE=2 SV=1	c12h6orf165	LG17	445322	445382	upf0704 protein c6orf165 homolog
ASSEMBLY_REP_C4027	1.43109e-07	10.3867	7.46351	11.0203	7.23538e-07	1.1622	4985	Melanocyte proliferating gene 1	c12orf10	LG1A	20221573	20221631	upf0160 protein mitochondrial-like
ASSEMBLY_C4368	0.00022482	5.0855	-0.282549	9.77004	0.000448692	2.29658	5099	chromosome 20 open reading frame 112	c13h20orf112	LG22-25	1649108	1649165	uncharacterized protein c20orf112 homolog
SeabassC-CL2094Contig1	2.42886e-06	8.05285	4.47276	7.51486	7.74942e-06	0.75735	4289	chromosome 7 open reading frame 26	c14h7orf26	LG10	6484183	6484217	uncharacterized protein c7orf26 homolog
ASSEMBLY_REP_C3403	0.00561341	3.32739	-3.58491	11.2634	0.00877645	0.503167	4780	chromosome 14 open reading frame 119	c14orf119	LG10	5274739	5274915	uncharacterized protein c14orf119 homolog
ASSEMBLY_REP_C134	1.06304e-08	12.9781	10.2044	17.2999	9.72043e-08	1.53832	3130	selenoprotein H	c15h11orf31	LG2	7701384	7701443	selenoprotein h
DLPD03257	5.02272e-08	11.3725	8.56858	11.6047	3.14956e-07	0.937283	16204	UPF0547 protein C16orf87 homolog OS=Danio rerio GN=zgc:92818 PE=2 SV=1	c15h16orf87	LG5	543215	543394	upf0547 protein c16orf87 homolog
DLPD07092	2.03519e-08	12.2845	9.5208	10.4579	1.56924e-07	1.67847	15645	Nef-associated protein 1 OS=Homo sapiens GN=C9orf156 PE=1 SV=2	c15h9orf156	LG7	21209646	21210094	nef-associated protein 1
cDN26P0004P16.F.ab1	0.00327266	3.6119	-3.03995	8.62069	0.00532565	0.545883	6213	lin-37 homolog (C. elegans)	c19h19orf	LG16	12605394	12605452	uncharacterized protein c19orf55 homolog
ASSEMBLY_REP_C2664	1.04162e-08	13.0004	10.2258	13.3682	9.56692e-08	1.80122	4491	C19orf52	c19orf52	LG8	22881783	22881886	uncharacterized protein c19orf52-like
DLPD04374	3.90014e-06	7.70369	3.97295	12.8865	1.16547e-05	1.01578	3636	Nuclear nucleic acid-binding protein C1D OS=Homo sapiens GN=C1D PE=1 SV=1	c1d	LG11	17778076	17778259	nuclear nucleic acid-binding protein c1d
ASSEMBLY_REP_C597	4.97442e-11	20.1924	15.7933	11.6313	2.33846e-09	2.0475	3445	Adenylate kinase isoenzyme 6	c1galt1c1	UN	8566484	8566666	c1galt1-specific chaperone 1
ASSEMBLY_C6612	0.001583	3.99928	-2.29955	8.35059	0.00270636	0.329083	5619	chromosome 14 open reading frame 28	c1h14orf28	LG12	8935889	8935948	uncharacterized protein c14orf28 homolog
ASSEMBLY_REP_C19372	0.00169764	3.96169	-2.37113	9.29377	0.00289358	0.579167	8553	Ribosomal L37ae protein family	c1h21orf2	LG10	5694348	5694526	uncharacterized protein c21orf2-like
DLPD05091	3.18127e-05	6.27387	1.76296	9.53905	7.53183e-05	0.949233	10415	mRNA export factor OS=Danio rerio GN=rae1 PE=2 SV=2	c1h21orf2	LG1A	8997991	8998250	uncharacterized protein c21orf2-like
ASSEMBLY_REP_C468	4.41157e-09	13.9716	11.1284	14.6205	4.90958e-08	1.18047	3368	C1orf31 [Salmo salar] >gi|209735964|gb|ACI68851.1| C1orf31 [Salmo salar]	C1orf31 [Salmo salar] >gi|209735964|gb|ACI68851.1| C1orf31 [Salmo salar]	LGx	4664782	4664842
ASSEMBLY_C23273	5.77408e-08	11.237	8.42153	7.55069	3.50967e-07	1.00012	9099	c1q-like 23kda protein	c1q-like 23kda protein	UN	28530712	28530766
DLPD10567	0.00281902	3.69099	-2.88843	7.60233	0.00462904	0.511383	12981	Ovary-specific C1q-like factor OS=Carassius auratus auratus PE=2 SV=1	c1ql	UN	82888908	82888964
DLPD01580	8.69872e-05	5.64764	0.7085	11.5187	0.000188149	1.21485	10333	Complement C1q-like protein 4 OS=Mus musculus GN=c1ql4 PE=2 SV=1	c1ql4	UN	41901372	41901431
cDN28P0007D18.F.ab1	0.0330133	2.39143	-5.32824	11.5252	0.0458312	0.252933	16770	D. labrax chromosome sequence corresponding to linkage group 18, complete seque	c1r	LG18-21	3931455	3931637	complement c1r subcomponent-like
ASSEMBLY_C24127	1.88389e-05	6.61419	2.31362	8.92841	4.70797e-05	1.55062	8457	PREDICTED: hypothetical protein LOC100693757	c20h6orf136	UN	68465743	68465801	uncharacterized protein c6orf136 homolog
ASSEMBLY_C20981	1.75209e-05	6.66213	2.38992	10.6578	4.40409e-05	1.4966	8780	Dynamin GTPase effector	c22h10orf118	LGx	8059709	8059797	uncharacterized protein c10orf118 homolog
ASSEMBLY_REP_C543	3.71019e-06	7.74	4.02563	11.8121	1.1174e-05	1.55908	3419	chromosome 10 open reading frame 32	c26h10orf32	LG11	24552658	24552714	upf0693 protein c10orf32 homolog
ASSEMBLY_REP_C17921	1.1387e-08	12.9031	10.1321	11.407	1.01528e-07	1.78065	3631	C1orf131 homolog	c28h1orf131	LG17	19885404	19885568	uncharacterized protein c1orf131 homolog
ASSEMBLY_C23535	0.0198064	2.66414	-4.83485	8.13363	0.0284665	0.288833	9127	PREDICTED: C2 domain-containing protein 3-like	c2cd3	LG13	21531029	21531088	c2 domain-containing protein 3-like
ASSEMBLY_C7343	2.05935e-09	14.8861	11.927	13.8016	2.88762e-08	1.53377	6019	chromosome 1 open reading frame 35	c2h1orf35	LG10	15163320	15163402	multiple myeloma tumor-associated protein 2 homolog
ASSEMBLY_REP_C1712	2.47752e-05	6.435	2.02563	9.45556	6.00625e-05	0.83545	4068	cdna:novel group:BROADS1:groupVII:22206068:22209023:-1 gene:ENSGACG00000020675	c2orf16	LG14	14234840	14234889	uncharacterized protein c2orf16-like
ASSEMBLY_C28826	2.20076e-06	8.12691	4.57687	8.24617	7.10512e-06	1.28945	9728	A2M_comp	c3	LG7	28456730	28456778	novel protein vertebrate complement component 3
DLPD14958	2.2889e-07	9.96766	6.96753	12.5602	1.06339e-06	0.69305	10168	Extensin OS=Sorghum bicolor GN=HRGP PE=3 SV=1	c3-1	LG22-25	19681685	19681745	complement component c3
ASSEMBLY_REP_C21017	3.77077e-05	6.16561	1.58448	8.36251	8.78849e-05	1.00505	7733	complement component C3	c3-1	LG7	10725353	10725412	complement component c3
ASSEMBLY_C8849	0.00712256	3.20232	-3.82375	9.07015	0.0109665	1.16087	6448	chromosome X open reading frame 56	c330007p06rik	LG6	2016864	2016923	upf0428 protein cxorf56 homolog
DLPD02331	3.61793e-06	7.75836	4.0522	10.5711	1.09141e-05	1.59517	11218	UPF0554 protein C2orf43 homolog OS=Gallus gallus GN=RCJMB04_2g19 PE=2 SV=2	c3h2orf43	LG12	2631189	2631248	upf0554 protein c2orf43 homolog
ASSEMBLY_REP_C2468	2.01502e-10	18.0214	14.3492	11.7504	5.51363e-09	1.98598	3565	CF203 protein [Oncorhynchus mykiss]	c3h6orf203	LG12	5054679	5054738	uncharacterized protein c6orf203-like
ASSEMBLY_C6013	0.0030815	3.64377	-2.97887	9.89527	0.00503188	0.534067	3463	Uncharacterized protein	c3orf14	LG1A	2595924	2595978	uncharacterized protein c3orf14 homolog isoform 2
ASSEMBLY_C27361	1.52688e-08	12.5873	9.82337	9.19727	1.25672e-07	1.40517	5969	PREDICTED: uncharacterized protein C1orf112 homolog	c4h1orf112	LG4	16456468	16456528	uncharacterized protein c1orf112 homolog
ASSEMBLY_REP_C9716	0.00171253	3.957	-2.38006	8.59656	0.00291625	1.08175	6680	ATPase H+ transporting V1 subunit F	c4h7orf59	LGx	17752427	17752509	upf0539 protein c7orf59 homolog
ASSEMBLY_REP_C4068	1.32461e-10	18.6484	14.7835	9.86975	4.32697e-09	2.58013	5002	Origin recognition complex subunit 2 [Salmo salar]	c5h22orf28	LG10	5689738	5689890	trna-splicing ligase homolog
ASSEMBLY_C22273	1.35574e-09	15.4103	12.3644	10.1775	2.14737e-08	1.43838	8962	PREDICTED: UPF0489 protein C5orf22 homolog	c5orf22	LG10	1370250	1370296	upf0489 protein c5orf22 homolog
ASSEMBLY_C25132	4.34715e-06	7.62517	3.85848	13.825	1.27877e-05	0.9782	9331	TAF9B RNA polymerase II, TATA box binding protein (TBP)-associated factor, 31kD	c6	UN	48260989	48261060	complement component c6
ASSEMBLY_REP_C1633	7.59972e-07	8.95671	5.69982	8.73308	2.87281e-06	1.9881	4033	nephrosin [Plecoglossus altivelis altivelis]	c6ast3	LG6	21261048	21261255	high choriolytic enzyme 1-like
ASSEMBLY_REP_C2186	4.93241e-11	20.2063	15.802	10.661	2.33367e-09	3.1109	4287	C6orf115	C6orf115	LG17	12610225	12610279
DLPD02913	8.59227e-08	10.8579	8.00209	10.9653	4.80087e-07	0.989117	14505	UPF0553 protein C9orf64 homolog OS=Bos taurus PE=2 SV=1	c8h9orf64	LG20	10116369	10116406	upf0553 protein c9orf64 homolog
ASSEMBLY_REP_C2284	0.0313953	2.41847	-5.28014	9.62368	0.0437671	0.27075	4330	PREDICTED: UPF0488 protein C8orf33 homolog	c8orf33	LG1B	5212322	5212381	upf0488 protein c8orf33 homolog
DLPD00037	6.56222e-05	5.81972	1.00354	9.33103	0.00014561	0.698983	12913	UPF0454 protein C12orf49 homolog OS=Danio rerio GN=zgc:110063 PE=2 SV=1	c9h12orf49	LG20	17313625	17313684	upf0454 protein c12orf49 homolog
DLPD03093	6.59762e-13	28.5834	20.1542	11.3575	1.8258e-10	2.9136	11048	Sarcolemmal membrane-associated protein OS=Homo sapiens GN=SLMAP PE=1 SV=1	c9h12orf49	LG22-25	8802321	8802702	upf0454 protein c12orf49 homolog
ASSEMBLY_REP_C1988	0.00800652	3.14091	-3.94068	7.16433	0.0122235	0.330367	4195	chromosome 9 open reading frame 72	c9h9orf72	LG12	6414816	6414876	chromosome 9 open reading frame 72
ASSEMBLY_REP_C657	0.000717788	4.43002	-1.48624	11.8971	0.00130813	0.37265	3488	C9orf105	C9orf105	LG2	8977257	8977350
ASSEMBLY_C28444	2.59489e-08	12.0333	9.26485	10.7168	1.87115e-07	2.10657	9685	cdna:novel group:BROADS1:groupXIX:15132156:15141744:1 gene:ENSGACG00000011879	ca	LG6	7588394	7588786	cation exchanger -like
ASSEMBLY_REP_C812	8.44511e-12	23.3004	17.6038	10.7103	7.5527e-10	2.6015	3463	Uncharacterized protein	ca050	LG1A	4993049	4993103	uncharacterized protein c1orf50 homolog
ASSEMBLY_REP_C15089	0.000130186	5.40576	0.287076	8.62744	0.000271382	1.00098	7812	akirin 1	ca108	LG16	4995304	4995477	akirin 1
ASSEMBLY_REP_C2018	0.00142986	4.05411	-2.1953	11.8616	0.00246089	0.298017	3260	C1orf123 homolog	ca123	LG10	7060227	7060365	upf0587 protein c1orf123 homolog
ASSEMBLY_C5770	2.28257e-10	17.8389	14.2199	11.2659	6.1092e-09	2.8608	5553	Carbonic anhydrase VII	ca7	LG5	17807896	17807992	carbonic anhydrase vii
DLPD13757	0.00280283	3.69405	-2.88257	6.97969	0.00460555	0.23875	13363	Carbonic anhydrase VIII OS=Danio rerio GN=ca8 PE=2 SV=1	ca8	UN	51211253	51211304
ASSEMBLY_REP_C1819	4.40724e-08	11.5008	8.70646	11.456	2.84386e-07	2.12722	4115	PREDICTED: uncharacterized protein C9orf82 homolog	caap1	LG3	9291523	9291582	multidrug resistance protein 1-like
ASSEMBLY_C9884	4.43279e-08	11.4951	8.70036	11.465	2.85533e-07	2.00687	6718	ATP-dependent RNA helicase DDX55	cables1	LG19	5270680	5270914	cdk5 and abl1 enzyme substrate 1
ASSEMBLY_C28796	0.0073881	3.18311	-3.86037	7.89988	0.0113432	0.603533	9726	Cadherin, cytoplasmic domain	Cadherin, cytoplasmic domain	UN	19041563	19041624
cDN23P0002F03.F.ab1	8.08221e-07	8.90705	5.6348	7.27445	3.02248e-06	0.6357	16753	D. labrax chromosome sequence corresponding to linkage group 1, bottom part, co	cadm2	LG14	15452934	15453013	cell adhesion molecule 2-like
ASSEMBLY_REP_C21873	0.021164	2.62899	-4.89939	10.9873	0.0302517	0.434983	3701	novel protein similar to X. laevis transcription initiation factor IIF, alpha s	cadm4	LG8	5347750	5347999	cell adhesion molecule 4-like
ASSEMBLY_C25135	4.36829e-05	6.07276	1.43013	9.98557	0.000100534	0.973	9333	RNA polymerase II-associated protein 3	cadps	LGx	5829968	5830001	calcium-dependent secretion activator 1
ASSEMBLY_REP_C323	2.35589e-11	21.451	16.5594	14.9282	1.46414e-09	6.44442	3267	carbonic anhydrase	cah12	LG1B	6441593	6441882	carbonic anhydrase 4-like
ASSEMBLY_C19376	1.65401e-06	8.34409	4.87842	8.58361	5.54882e-06	1.66092	7461	lysine (K)-specific demethylase 4A	cahz	LG16	6367360	6367384	carbonic anhydrase
ASSEMBLY_C7816	1.84141e-05	6.62925	2.33762	7.63403	4.60886e-05	0.829933	6160	calcitonin gene-related peptide 2 [Oryzias latipes]	calc1	LG6	19552470	19552530	salmon calcitonin-iv precursor
ASSEMBLY_C26457	9.57482e-08	10.7564	7.88781	12.459	5.24203e-07	1.63173	9460	calcium/calmodulin-dependent protein kinase (CaM kinase) II gamma 1 [Danio reri	calciumcalmodulin-dependentproteinkinasetypeiisubunitgamma-likeisoform2	LG11	16581550	16581609	calcium calmodulin-dependent protein kinase type ii subunit gamma-like isoform 2
DLPD09389	5.7508e-06	7.42514	3.56336	7.72491	1.63176e-05	0.797717	10540	epinephelus coioides clone 124-1 epinecidin 1 promoter region	calcoco1	LG22-25	12192659	12192714	calcium-binding and coiled-coil domain-containing protein 1-like
cDN28P0001G04.F.ab1	6.02916e-06	7.3917	3.51352	14.0585	1.70122e-05	1.21337	16780	calmodulin 2 (phosphorylase kinase, delta)	calm1	LG11	1677296	1677355	calmodulin 2 (phosphorylase delta)
DLPD04859	8.94033e-07	8.82608	5.5282	8.4848	3.29633e-06	1.35027	10138	Calmodulin OS=Paramecium tetraurelia GN=CAM PE=1 SV=3	Calmodulin OS=Paramecium tetraurelia GN=CAM PE=1 SV=3	LG11	1673923	1674011
ASSEMBLY_C21313	5.4141e-05	5.93861	1.20506	8.70286	0.000122111	0.941017	5449	Calponin homology domain	Calponin homology domain	LG22-25	1884642	1884713
DLPD02228	1.52122e-06	8.40851	4.9668	8.67215	5.15997e-06	0.912333	13073	Calcium/calmodulin-dependent protein kinase type II delta chain OS=Bos taurus G	camk2d	LG3	2296892	2296950	calcium calmodulin-dependent protein kinase type ii delta 1 chain-like isoform 2
ASSEMBLY_REP_C21554	1.28791e-05	6.86782	2.71383	7.68829	3.33918e-05	0.60705	8864	calcium/calmodulin-dependent protein kinase II inhibitor 1	camk2n2	LG1A	12757594	12757653	calcium calmodulin-dependent protein kinase ii inhibitor 2-like
cDN23P0004G12.F.ab1	0.0171486	2.74036	-4.6941	7.30873	0.0249053	0.2231	18278	calmodulin regulated spectrin-associated protein family, member 2	camsap2	LG4	10317158	10317217	calmodulin-regulated spectrin-associated protein 2 isoform 3
SeabassC-CL2503Contig1	1.4384e-07	10.3821	7.45813	9.99837	7.25732e-07	2.4484	17875	PREDICTED: rCG53558-like	camt	UN	39145249	39145308	calmodulin-binding transcription activator 2 isoform 4
DLPD11363	0.000484906	4.64804	-1.08072	12.9216	0.000909014	0.495133	10171	Cancer-up-regulated gene 2 protein OS=Homo sapiens GN=C6orf173 PE=2 SV=1	Cancer-up-regulated gene 2 protein OS=Homo sapiens GN=C6orf173 PE=2 SV=1	LG17	8906542	8906601
ASSEMBLY_C32065	0.0158269	2.7827	-4.61548	7.90092	0.0231278	0.5178	9985	cullin-associated NEDD8-dissociated protein 1 [Danio rerio]	cand1	LGx	17450729	17451173	cullin-associated nedd8-dissociated protein 1-like
DLPD07420	6.63678e-08	11.1029	8.27461	8.74517	3.92665e-07	0.980033	14154	Soluble calcium-activated nucleotidase 1 OS=Rattus norvegicus GN=Cant1 PE=1 SV=	cant1	LG7	9835229	9835288	soluble calcium-activated nucleotidase 1-like
DLPD03399	3.09536e-08	11.8538	9.07899	9.77628	2.15747e-07	3.26847	4369	Purine nucleoside phosphorylase OS=Mus musculus GN=Np PE=1 SV=2	cap	LG3	13401312	13401371	calpain-1 catalytic subunit
ASSEMBLY_C23251	8.52617e-09	13.2213	10.4363	11.7325	8.13595e-08	1.87608	9094	breast cancer metastasis suppressor 1 [Xenopus laevis]	capns1b	LG3	6404878	6405022	calpain small subunit 1
SeabassC-CL3058Contig1	0.000521259	4.60761	-1.15556	9.18395	0.000972067	0.640533	9350	cell cycle associated protein 1	caprin1	LG5	16232355	16232509	caprin-1-like isoform x1
ASSEMBLY_C21906	9.17447e-06	7.09893	3.07105	11.6957	2.47295e-05	0.991317	8909	Carbohydrate sulfotransferase 3	Carbohydrate sulfotransferase 3	LG11	11154340	11154420
ASSEMBLY_REP_C4259	1.79721e-09	15.055	12.0695	16.6605	2.61505e-08	5.64988	5064	Carbonic anhydrase 12 [Salmo salar]	Carbonic anhydrase 12 [Salmo salar]	LG1B	6442582	6442659
DLPD03958	0.00940051	3.05667	-4.10063	7.2152	0.0141895	0.2087	13616	Histone-arginine methyltransferase CARM1 OS=Danio rerio GN=carm1 PE=2 SV=1	carm1	LG8	22845138	22845303	histone-arginine methyltransferase carm1
DLPD00389	0.00178392	3.93508	-2.42184	8.27088	0.00302869	0.465317	12013	Probable cysteinyl-tRNA synthetase, mitochondrial OS=Xenopus tropicalis GN=cars	cars2	LG24	13433305	13433522	cysteine--trna mitochondrial-like
DLPD03225	0.00956291	3.04768	-4.11766	7.54763	0.0144181	0.61125	12496	Peripheral plasma membrane protein CASK OS=Mus musculus GN=Cask PE=1 SV=2	cask	LG24	10056088	10056147	calcium calmodulin-dependent serine protein kinase (maguk family)
DLPD11434	0.0021491	3.83543	-2.61208	9.06663	0.00359869	0.671817	14728	Protein ripply1 OS=Danio rerio GN=ripply1 PE=1 SV=1	cask	UN	34272296	34272356	calcium calmodulin-dependent serine protein kinase (maguk family)
DLPD05005	0.0245596	2.54986	-5.04372	7.30017	0.0347968	0.2813	13919	COMM domain-containing protein 5 OS=Homo sapiens GN=COMMD5 PE=1 SV=1	casp9	LG2	15607796	15607872	caspase-9
SeabassC-CL1658Contig1	7.23932e-07	8.99605	5.75114	7.89527	2.76436e-06	0.9736	17765	caspase-1	caspase-1	LG13	18471517	18471577
ASSEMBLY_REP_C15902	6.18652e-05	5.85603	1.0653	7.24801	0.000138109	0.351617	7943	calsequestrin 1B	casq1a	LG10	5377067	5377126	calsequestrin 1
ASSEMBLY_C27389	0.00322262	3.62005	-3.02432	7.08787	0.00525004	0.2754	9561	Protein Disulfide Isomerase (PDIb') family, Calsequestrin subfamily, C-terminal	casq1a	LG14	3008800	3008857	calsequestrin-1-like
DLPD14866	0.0103897	3.00414	-4.20004	7.35779	0.0155512	0.35865	16258	danio rerio castor zinc finger 1 mrna	casz1	LG22-25	15048545	15048639	zinc finger protein castor homolog 1-like
FJ860003.1	0.00487896	3.40116	-3.44376	9.32248	0.00770287	0.310667	16632	D. labrax catalase mRNA, partial cds	cat	LG6	17409969	17410028	catalase
ASSEMBLY_REP_C2958	3.82411e-08	11.6415	8.85611	10.3382	2.54484e-07	2.27228	4001	A1 Propeptide	catd	LG8	3581125	3581184	cathepsin d-like
DLPD01284	0.00182368	3.92326	-2.44438	11.3787	0.00309189	0.4419	11320	Cathepsin S OS=Bos taurus GN=CTSS PE=1 SV=2	catl1	LG20	18417709	18417765	cathepsin l
SeabassC-CL3734Contig1	7.08322e-06	7.27844	3.34367	11.3542	1.96092e-05	0.6991	18035	Dehydrogenase/reductase SDR family member 12	cats	LG15	19853845	19854336	cathepsin s precursor
ASSEMBLY_REP_C4063	1.51984e-07	10.3322	7.39998	13.7339	7.58287e-07	1.01025	5000	pyrroline-5-carboxylate reductase 1 [Danio rerio]	cats	LG8	9071048	9071107	cathepsin s precursor
ASSEMBLY_REP_C335	1.12294e-06	8.64518	5.28741	17.3336	3.98897e-06	4.4823	3276	cathepsin S [Oryzias latipes]	cats	LG9	14923912	14923973	cathepsin s precursor
DLPD16501	0.0149256	2.81362	-4.55789	7.7987	0.0219023	0.576367	11799	NILT4 leukocyte receptor OS=Oncorhynchus mykiss GN=nilt4 PE=2 SV=1	cats	UN	89871549	89871608	cathepsin s precursor
ASSEMBLY_C8074	3.76466e-11	20.6532	16.0794	14.0824	2.00059e-09	3.55085	6219	PREDICTED: type II CAX cation/proton exchanger-like	cax1	LGx	10327812	10328035	cation exchanger -like
cDN26P0005I20.F.ab1	0.0222756	2.6018	-4.94913	8.65253	0.0317386	0.492767	16743	D. labrax chromosome sequence corresponding to linkage group 1, top part, compl	cbfa2t2	LG1A	21621233	21621312	protein cbfa2t2-like
DLPD06331	0.00969687	3.04037	-4.1315	6.85047	0.0145946	0.165767	12451	Cerebellin-1 OS=Rattus norvegicus GN=Cbln1 PE=1 SV=2	cbln1	LG10	5339146	5339193	cerebellin-1 precursor
ASSEMBLY_C27459	3.89565e-06	7.70452	3.97417	9.14405	1.16441e-05	1.30473	4657	PREDICTED: chromobox protein homolog 2-like [Oreochromis?	cbx2	UN	32027359	32027419	chromobox protein homolog 2
ASSEMBLY_REP_C897	5.91156e-06	7.40563	3.53429	10.2506	1.67255e-05	1.12367	3624	Chromodomain	cbx3	LG9	10462289	10462348	chromobox protein homolog 3
SeabassC-CL1284Contig1	3.22042e-10	17.3439	13.8626	11.6217	7.68031e-09	1.9126	17130	chromobox homolog 5	cbx5	LG22-25	11999098	11999156	chromobox protein homolog 5-like
ASSEMBLY_C14065	1.43405e-07	10.3848	7.46133	10.5523	7.24535e-07	1.33128	7609	motile sperm domain containing 2	cbx8a	LG15	14786748	14786967	chromobox protein homolog 8-like
DLPD05549	0.000288273	4.94243	-0.541151	7.00951	0.00056322	0.31175	10125	Tripartite motif-containing protein 29 OS=Mus musculus GN=Trim29 PE=2 SV=1	cby1	LG14	2659032	2659618	chibby homolog 1
ASSEMBLY_REP_C21334	1.09936e-08	12.9414	10.1691	10.4908	9.95942e-08	1.49513	7388	NADH dehydrogenase [ubiquinone] 1 alpha subcomplex assembly factor 3 [Danio rer	cc060	LG1A	17020133	17020195	nadh dehydrogenase
cDN24P0002M04.F.ab1	4.81072e-05	6.01227	1.32894	10.7813	0.000109717	0.615433	18363	coiled-coil domain containing 134	cc134	LG8	286175	286234	coiled-coil domain-containing protein 134-like
ASSEMBLY_C24859	0.0150543	2.80909	-4.56633	8.07837	0.0220758	0.5544	7725	hypothetical protein LOC556307 [Danio rerio]	cc2d	LG13	6384931	6385241	coiled-coil and c2 domain-containing protein 1b
ASSEMBLY_C23639	0.0027745	3.69944	-2.87224	8.18802	0.0045636	0.309533	7995	PREDICTED: coiled-coil and C2 domain-containing protein 1A	cc2d1a	LG7	10103058	10103117	coiled-coil and c2 domain-containing protein 1a
DLPD00100	3.8101e-10	17.1068	13.6879	9.39828	8.60152e-09	1.60897	10646	Kynurenine--oxoglutarate transaminase 3 OS=Danio rerio GN=ccbl2 PE=2 SV=2	ccbl2	LG4	23803916	23803975	kynurenine--oxoglutarate transaminase 3-like
ASSEMBLY_REP_C634	1.00024e-09	15.8022	12.6821	11.4269	1.72649e-08	2.02915	3475	Coiled-coil domain-containing protein 58	ccd58	LG18-21	8760833	8761145	coiled-coil domain-containing protein 58
ASSEMBLY_REP_C387	4.68992e-08	11.4397	8.64089	12.0762	2.98685e-07	2.33258	3317	topoisomerase (DNA) I	ccd82	LG1A	8336745	8340394	coiled-coil domain-containing protein 82
ASSEMBLY_C9100	1.19236e-06	8.59804	5.22405	12.6044	4.20495e-06	1.24412	6513	reticulon-4-interacting protein 1 homolog, mitochondrial [Danio rerio]	ccdc	LG12	3347109	3347188	coiled-coil domain-containing protein 41
ASSEMBLY_REP_C391	0.000207414	5.13222	-0.198641	7.32841	0.000416903	0.327983	3056	ribosomal protein S25	ccdc	LG13	10399999	10400060	coiled-coil domain-containing protein mitochondrial
DLPD13374	6.77336e-05	5.80026	0.97037	9.836	0.000149954	1.0214	12222	Extensin class 1 protein OS=Vigna unguiculata GN=Ext26G PE=3 SV=1	ccdc1	LG11	16479663	16479718	coiled-coil domain-containing protein 104
DLPD07652	5.39508e-05	5.9408	1.20875	8.23534	0.000121701	0.865617	13036	Zgc:66479 OS=Danio rerio GN=zgc:66479 PE=2 SV=1	ccdc102a	LG22-25	5900534	5900605	protein ycf2-like isoform x1
ASSEMBLY_C6328	0.000487462	4.64509	-1.08616	14.0987	0.000913337	1.00625	5739	Coiled-coil domain-containing protein 130 homolog	ccdc130	LG7	28435274	28435328	coiled-coil domain-containing protein 130 homolog
cDN27P0005E22.F.ab1	0.0059411	3.29758	-3.64192	10.6895	0.00925918	1.11883	18691	coiled-coil domain containing 136	ccdc136	LG6	14609174	14609233	coiled-coil domain-containing protein 136-like
ASSEMBLY_REP_C3154	5.6434e-10	16.5643	13.279	14.0209	1.14801e-08	2.39563	4681	PREDICTED: hypothetical protein LOC100694632	ccdc14	LG24	13542337	13542423	coiled-coil domain-containing protein 14
ASSEMBLY_REP_C810	7.22801e-07	8.99732	5.7528	10.8612	2.76076e-06	1.17073	3588	chromosome 6 open reading frame 129	ccdc167	LG17	17985907	17985962	coiled-coil domain-containing protein 167
ASSEMBLY_C8830	2.33757e-09	14.7303	11.7943	11.1809	3.15939e-08	1.41167	5221	nucleoporin 155kDa	ccdc169	LG19	13752389	13752449	coiled-coil domain-containing protein 169
ASSEMBLY_C3697	7.11562e-05	5.77003	0.91875	9.30352	0.000156727	0.593167	4880	chromosome 3 open reading frame 19	ccdc174	LG1A	15533052	15533201	uncharacterized protein c3orf19-like
DLPD00814	0.000977069	4.26076	-1.80412	13.5665	0.00173768	0.403917	14390	Malignant T cell amplified sequence 1 OS=Mus musculus GN=Mcts1 PE=2 SV=1	ccdc174	LG2	4160900	4161132	uncharacterized protein c3orf19-like
DLPD04346	0.0271498	2.49635	-5.14053	7.0151	0.0382119	0.1798	10924	Coiled-coil domain-containing protein 22 OS=Danio rerio GN=ccdc22 PE=2 SV=1	ccdc22	LG22-25	26286047	26286106	coiled-coil domain-containing protein 22
DLPD16793	0.000832636	4.34833	-1.63935	7.56937	0.00150046	0.377583	12483	Coiled-coil domain-containing protein 43 OS=Rattus norvegicus GN=Ccdc43 PE=2 SV	ccdc43	LG8	12946509	12946568	coiled-coil domain-containing protein 43
DLPD05425	1.79899e-09	15.0538	12.0685	10.5568	2.61505e-08	1.49258	14601	Coiled-coil domain-containing protein 47 OS=Danio rerio GN=ccdc47 PE=2 SV=1	ccdc47	LG8	14280528	14280587	coiled-coil domain-containing protein 47-like
ASSEMBLY_REP_C2498	1.27779e-07	10.4899	7.58315	10.4612	6.59906e-07	1.80225	4420	coiled-coil domain containing 50	ccdc50	LG4	13514088	13514148	coiled-coil domain-containing protein 50
ASSEMBLY_C7744	1.05615e-08	12.9852	10.2112	10.8755	9.66948e-08	2.35255	6132	coiled-coil domain containing 77	ccdc77	LG6	4738746	4738805	coiled-coil domain-containing protein 77
DLPD08078	1.70553e-07	10.2285	7.27825	8.91744	8.33001e-07	1.39545	14742	Transcriptional repressor rco-1 OS=Neurospora crassa GN=rco-1 PE=4 SV=2	ccdc80	LG16	10417324	10417385	coiled-coil domain-containing protein 80-like
DLPD06311	0.00401414	3.50397	-3.24679	8.15337	0.00643658	0.305067	16035	Coiled-coil domain-containing protein 84 OS=Homo sapiens GN=CCDC84 PE=2 SV=1	ccdc84	LG20	15364113	15364957	coiled-coil domain-containing protein 84-like
ASSEMBLY_REP_C4470	7.052e-08	11.0449	8.21058	14.7014	4.12078e-07	2.07018	5133	coiled-coil domain-containing protein 86	ccdc86	LG7	19857234	19857261	coiled-coil domain-containing protein 86-like
SeabassC-CL479Contig1	1.0827e-06	8.67396	5.32595	9.27961	3.87125e-06	1.34072	17007	Coiled-coil domain-containing protein 90A	ccdc90a	LG18-21	2418381	2419230	coiled-coil domain-containing protein mitochondrial-like
SeabassC-CL3393Contig1	2.7777e-06	7.95282	4.3311	10.4326	8.70152e-06	0.903683	17995	coiled-coil domain containing 94	ccdc94	LG12	16595258	16595478	coiled-coil domain-containing protein 94
ASSEMBLY_C25374	5.19416e-10	16.6775	13.3654	15.7618	1.08368e-08	3.69428	9357	Lipid phosphate phosphohydrolase 2 [Salmo salar]	ccna2	LG2	23356941	23356981	cyclin a2
ASSEMBLY_REP_C2757	1.69014e-12	26.5119	19.2216	12.5665	2.8583e-10	5.07245	4531	cyclin B1	ccnb1	LG19	21991431	21991476	cyclin b1
ASSEMBLY_REP_C3066	4.53827e-11	20.3431	15.8876	16.2962	2.21139e-09	4.79297	4649	Cyclin, C-terminal domain	ccnb2	LG5	27300807	27300896	g2 mitotic-specific cyclin-b2-like
ASSEMBLY_C8288	2.70115e-11	21.2152	16.4195	12.8857	1.61048e-09	3.24548	6288	G2/mitotic-specific cyclin-B3 [Salmo salar]	ccnb3	LG14	2116677	2116736	cyclin b3
ASSEMBLY_REP_C12941	0.000262005	4.99722	-0.441815	10.0949	0.000515678	0.452	3431	mediator of RNA polymerase II transcription subunit 20 [Salmo salar]	ccnd2-a	LG1A	16678507	16678578	cyclin d2
ASSEMBLY_REP_C1284	2.87339e-05	6.33919	1.86987	11.5763	6.86831e-05	0.714283	3843	Cyclin-D1-binding protein 1 homolog	ccndbp1	LG1A	27572470	27572931	cyclin-d1-binding protein 1 homolog
DLPD03661	9.46327e-08	10.7674	7.90018	8.85552	5.1928e-07	1.19013	10772	G1/S-specific cyclin-E2 OS=Homo sapiens GN=CCNE2 PE=1 SV=1	ccne2	LG9	21032598	21032908	cyclin e2
DLPD07066	5.86414e-08	11.222	8.4052	8.17357	3.55705e-07	1.43075	10772	G1/S-specific cyclin-E2 OS=Bos taurus GN=CCNE2 PE=2 SV=1	ccne2	UN	8314414	8314452	g1 s-specific cyclin-e2-like
cDN27P0002J07.F.ab1	1.74745e-05	6.66388	2.39271	10.7419	4.39318e-05	0.989917	18649	cyclin K	ccnk	LG17	5841847	5841960	cyclin k
DLPD18175	2.55317e-06	8.01554	4.42007	9.53857	8.07926e-06	1.28092	12156	Wu:fi75b02 protein (Fragment) OS=Danio rerio GN=si:dkey-18f23.10 PE=2 SV=1	ccnt1	LG22-25	545207	545249	cyclin-t1 isoform x1
ASSEMBLY_C28837	2.057e-06	8.17791	4.64819	9.33109	6.69553e-06	1.31458	9731	cyclin T2	ccnt2	LG24	7597997	7598057	cyclin-t2 isoform 1
DLPD05987	3.9963e-05	6.12885	1.52352	8.31809	9.27197e-05	0.58465	16450	Cyclin-Y-like protein 1 OS=Danio rerio GN=ccnyl1 PE=2 SV=1	ccnyl1	LG24	3474991	3475324	cyclin-y-like protein 1-like
ASSEMBLY_REP_C2873	2.87463e-10	17.5059	13.9806	13.8634	7.04537e-09	4.63878	3569	PREDICTED: serine/threonine-protein kinase mos-like	ccr2	UN	1453550	1453609
SeabassC-CL3214Contig1	6.31112e-08	11.1512	8.3277	8.66412	3.76894e-07	1.60127	9655	suppressor of variegation 3-9 homolog 1 (Drosophila)	ccr3	LG22-25	25756470	25756530	c-c chemokine receptor type 3-like
cDN27P0005M17.F.ab1	8.16333e-08	10.9061	8.05614	9.38668	4.60816e-07	1.27742	18699	CCR4 carbon catabolite repression 4-like (S. cerevisiae)	CCR4 carbon catabolite repression 4-like (S. cerevisiae)	LG7	6679423	6679465
ASSEMBLY_REP_C4202	3.56155e-07	9.58547	6.5005	10.8813	1.52651e-06	2.02968	5040	PREDICTED: CCR4 carbon catabolite repression 4-like a (S. cerevisiae)	ccrn4l	LG2	914468	914557	ccr4 carbon catabolite repression 4-like ( cerevisiae)
ASSEMBLY_C31703	0.000160099	5.28354	0.0712312	10.0863	0.000328324	0.881117	9965	sestrin 2	ccs	LG9	12601693	12601750	copper chaperone for superoxide dismutase
ASSEMBLY_REP_C4809	2.67067e-05	6.38638	1.94674	12.3504	6.42589e-05	0.671533	5231	TCP1-beta	cct2	LGx	17566330	17566504	chaperonin containing subunit 2
ASSEMBLY_REP_C2823	8.52095e-05	5.66016	0.730102	7.70144	0.000184658	0.60245	4304	YTH domain family, member 2	cct4	LG12	14025279	14025326	t-complex protein 1 subunit delta
ASSEMBLY_C6653	3.75922e-06	7.73044	4.01178	10.0588	1.13001e-05	0.8697	5828	Vacuolar fusion protein CCZ1 homolog	ccz1	LG1B	4030547	4030629	vacuolar fusion protein ccz1 homolog
ASSEMBLY_REP_C666	3.5554e-09	14.2254	11.3548	14.4808	4.24651e-08	1.57753	3493	C4orf27 homolog	cd027	LG7	17028687	17028747	upf0609 protein c4orf27 homolog
DLPD01639	0.000215696	5.1095	-0.239412	7.72257	0.000431892	0.754533	13292	OX-2 membrane glycoprotein OS=Homo sapiens GN=CD200 PE=2 SV=3	cd200	UN	9743290	9743441
ASSEMBLY_REP_C1635	4.30493e-06	7.63221	3.86878	12.3232	1.26737e-05	0.880167	4034	CD2 (cytoplasmic tail) binding protein 2	cd2bp2	LG8	14212566	14212710	cd2 antigen cytoplasmic tail-binding protein 2
ASSEMBLY_REP_C714	0.00841922	3.11453	-3.99083	11.3079	0.012803	0.349733	3530	3-hydroxyacyl-CoA dehydrogenase, NAD binding domain	cd59	LG7	20602480	20602641	cd59 glyco
ASSEMBLY_C6284	5.15741e-08	11.3467	8.54067	10.5504	3.20932e-07	3.01025	5723	Zona pellucida sperm-binding protein	cd9	LG8	551446	551535	cd9 antigen
ASSEMBLY_C22345	8.66263e-09	13.2036	10.4196	9.33462	8.25031e-08	1.57267	8971	cytosolic thiouridylase subunit 2 homolog (S. pombe)	cd93	LG11	24202492	24202984	complement component c1q receptor
ASSEMBLY_REP_C854	2.48666e-07	9.89513	6.88	12.7085	1.13655e-06	1.45652	3608	PREDICTED: similar to cytidine deaminase	cda	LG3	12140059	12140117	cytidine deaminase
ASSEMBLY_C5596	6.26917e-06	7.36416	3.47237	11.1545	1.76048e-05	1.42033	5497	Dual specificity protein phosphatase CDC14A	cdc14b	LG20	12720893	12720953	dual specificity protein phosphatase cdc14a
ASSEMBLY_REP_C7352	7.04883e-11	19.6296	15.4346	10.1939	2.86386e-09	1.87202	6023	Calcium/calmodulin dependent protein kinase II Association	cdc14b	LG7	17091522	17091581	dual specificity protein phosphatase cdc14a
ASSEMBLY_REP_C17956	1.69644e-09	15.1271	12.1299	11.8408	2.49851e-08	1.7979	3221	cyclin-dependent kinase 1	cdc2	LG11	24190080	24190116	serine threonine kinase cdc2
cDN29P0005P06.F.ab1	1.35081e-13	32.4377	21.6995	12.976	9.68999e-11	5.03895	17233	cell division cycle 20 homolog (S. cerevisiae)	cdc20	LG10	12500746	12501025	cell division cycle protein 20 homolog
ASSEMBLY_REP_C9578	0.0089179	3.08433	-4.04817	11.1075	0.0135123	0.60835	3269	PREDICTED: n-acylglucosamine 2-epimerase-like	cdc25b	LG12	3733576	3733635	m-phase inducer phosphatase 2-like
ASSEMBLY_C27071	7.78857e-06	7.21224	3.24361	9.57611	2.13563e-05	1.31108	5959	ATPase family, AAA domain containing 2	cdc27	LG16	17587613	17587871	cell division cycle protein 27 homolog isoform 1
ASSEMBLY_REP_C22233	9.06022e-07	8.81544	5.51413	17.4671	3.33299e-06	4.30128	8953	DNA polymerase subunit Cdc27	cdc27	UN	58686079	58686137
DLPD09124	1.51104e-07	10.3375	7.4061	9.13724	7.55883e-07	0.778183	13562	Pre-mRNA-processing factor 17 OS=Homo sapiens GN=CDC40 PE=1 SV=1	cdc40	LG17	17908064	17908116	cell division cycle 40 homolog
DLPD04539	0.000103209	5.54446	0.529678	7.48874	0.000219865	0.692083	13123	Cell division control protein 42 homolog OS=Mus musculus GN=Cdc42 PE=1 SV=1	cdc42	LG1A	5808029	5808088	cell division control protein 42 homolog isoform 1
ASSEMBLY_REP_C1367	1.21039e-08	12.8368	10.0678	12.9354	1.06177e-07	0.916783	3891	CDC42 small effector 1	CDC42 small effector 1	LG5	9377701	9377820
ASSEMBLY_C29595	0.000249106	5.02628	-0.389298	12.3773	0.000492204	0.36215	9812	C2orf25 homolog, mitochondrial precursor	cdc42l	LG15	20990139	20990191	cell division control protein 42 homolog precursor
ASSEMBLY_C3771	1.1916e-12	27.264	19.5694	12.7102	2.33029e-10	3.31302	4908	CDC45-related protein [Salmo salar]	cdc45	LG20	14111644	14111703	cell division control protein 45 homolog
cDN22P0006J04.F.ab1	0.00820668	3.12795	-3.96533	9.62509	0.012503	0.304417	18234	parafibromin	cdc73	LG10	7398394	7398430	parafibromin
ASSEMBLY_C31002	7.81524e-08	10.9473	8.10213	8.13958	4.4706e-07	1.10732	7982	PREDICTED: hypothetical protein LOC100693622	cdca2	LG20	23071713	23072319	cell division cycle-associated protein 2
ASSEMBLY_REP_C2079	8.79838e-12	23.2237	17.5623	14.3211	7.82096e-10	3.77913	4232	PREDICTED: hypothetical protein LOC100708366	cdca3	LG16	7671476	7671535	si:ch211- protein
ASSEMBLY_REP_C6971	3.57198e-10	17.1974	13.7549	13.5681	8.23747e-09	2.29257	4015	Cell division cycle-associated protein 7	cdca7	LG1A	20279293	20279359	cell division cycle-associated protein 7-like
ASSEMBLY_REP_C3336	3.72357e-12	24.8852	18.4306	9.78432	4.53101e-10	3.82953	4004	cdna:novel group:BROADS1:groupXIX:15455695:15459985:1 gene:ENSGACG00000012191	cdca7	LG6	8008964	8009068	cell division cycle-associated protein 7-like
ASSEMBLY_REP_C27330	0.023818	2.56619	-5.01404	9.12496	0.0338015	0.505117	3670	Globin	cdca7l	LG9	11685364	11685405	cell division cycle-associated 7-like
cDN34P0002G02.F.ab1	0.0211717	2.6288	-4.89974	9.61842	0.0302597	0.546	16743	D. labrax chromosome sequence corresponding to linkage group 1, top part, compl	cdca8	LG16	25257727	25623567	cell division cycle associated 8
ASSEMBLY_C13223	5.63475e-08	11.2606	8.4473	9.8348	3.43638e-07	1.46947	7460	N-acylaminoacyl-peptide hydrolase	cdca8	LG22-25	10654832	10654890	cell division cycle associated 8
DLPD07260	1.00869e-10	19.0664	15.065	13.2626	3.60839e-09	2.28818	14537	Borealin OS=Danio rerio GN=cdca8 PE=2 SV=2	cdca8	LG9	19526315	19526374	cell division cycle associated 8
ASSEMBLY_REP_C189	1.58865e-10	18.3743	14.5955	14.7315	4.72631e-09	2.10552	3173	cell division cycle associated 9 isoform 2	cdca9	LG3	7127490	7127627	borealin-2 isoform 1
ASSEMBLY_C9250	8.75631e-06	7.13109	3.1202	10.9659	2.36997e-05	1.31968	6549	PREDICTED: CUB domain-containing protein 1-like	cdcp1	LG9	18157198	18157347	cub domain-containing protein 1-like
ASSEMBLY_C28925	0.00210369	3.84683	-2.59028	8.42615	0.00352627	0.650333	9741	DnaJ homolog subfamily C member 16	cdd	LG1A	12777923	12777982	cytidine deaminase
cDN22P0001A01.F.ab1	0.000205701	5.13704	-0.190001	12.269	0.000413743	1.12882	18146	CDGSH iron sulfur domain 1	cdgshironsulfurdomain-containingprotein1	LG2	15125676	15125735	cdgsh iron sulfur domain-containing protein 1
ASSEMBLY_C22821	2.30738e-06	8.09132	4.52692	11.3595	7.40695e-06	0.793333	5732	hemK methyltransferase family member 1 [Danio rerio]	cdh17	LG1A	18374066	18374396	cadherin-17 precursor
ASSEMBLY_C22070	3.01174e-12	25.3125	18.6438	13.201	4.12833e-10	1.65643	3857	DNA-directed RNA polymerase III subunit RPC10	cdi	LG8	11376029	11376088	litaf-like protein
DLPD05736	0.0198314	2.66347	-4.83608	8.63597	0.0284912	0.519267	13588	LITAF-like protein OS=Xenopus laevis PE=2 SV=1	cdip1	LG8	11374040	11374099	litaf-like protein
DLPD07189	4.53069e-07	9.38227	6.24624	10.4223	1.85769e-06	1.52673	15058	Cell division protein kinase 10 OS=Bos taurus GN=CDK10 PE=2 SV=1	cdk10	LG6	25747873	25749834	cyclin-dependent kinase 10
DLPD07719	1.75119e-11	21.9708	16.8623	12.0438	1.21154e-09	1.64858	10403	TIM21-like protein, mitochondrial OS=Bos taurus PE=2 SV=1	cdk11b	LG18-21	6652057	6652273	cyclin-dependent kinase 11b-like isoform x1
ASSEMBLY_C5269	3.82743e-05	6.15616	1.56883	8.6189	8.90743e-05	0.946633	5384	novel protein similar to H.sapiens DEDD, death effector domain containing (DEDD	cdk11b	LG22-25	25436167	25436223	cyclin-dependent kinase 11b-like isoform x1
DLPD03345	0.00118876	4.15402	-2.00579	8.22177	0.00208087	0.80705	10770	Vasodilator-stimulated phosphoprotein OS=Homo sapiens GN=VASP PE=1 SV=3	cdk13	LG18-21	12822932	12822992	cyclin-dependent kinase 13 isoform 1
ASSEMBLY_REP_C4292	1.57531e-05	6.73278	2.50182	10.049	4.00713e-05	1.0809	5070	Cyclin-dependent kinase 20	cdk20	UN	84977345	84977419
SeabassC-CL682Contig1	8.56494e-06	7.14636	3.14348	11.856	2.32332e-05	1.1662	17042	cyclin-dependent kinase 2 associated protein 2	cdk2a	LG7	18149894	18149975	cyclin-dependent kinase 2-associated protein 2
ASSEMBLY_REP_C1536	4.29763e-11	20.433	15.9435	11.5699	2.18108e-09	2.63212	3983	cell division protein kinase 5 [Danio rerio]	cdk5	LG10	15070023	15070177	cyclin-dependent kinase 5
DLPD06505	3.38238e-05	6.23472	1.69859	7.98741	7.9681e-05	0.598417	10895	CDK5 regulatory subunit-associated protein 1 OS=Mus musculus GN=Cdk5rap1 PE=2 S	cdk5rap1	LG1A	6232899	6233105	cdk5 regulatory subunit-associated protein 1
DLPD15144	1.25768e-05	6.88385	2.73884	11.0527	3.27005e-05	0.7837	3322	Transcription initiation factor TFIID subunit 10 OS=Mus musculus GN=Taf10 PE=1	cdk5rap1	LG22-25	16628945	16629003	cdk5 regulatory subunit-associated protein 1
ASSEMBLY_C8797	6.55874e-07	9.07639	5.85544	8.84029	2.54153e-06	1.13405	6433	hypothetical protein LOC100034507 [Danio rerio]	cdk6	LG9	11464271	11464330	cyclin-dependent kinase 6
DLPD01328	2.55354e-11	21.3118	16.477	11.4336	1.56053e-09	2.1733	12579	Cell division protein kinase 7 OS=Mus musculus GN=Cdk7 PE=2 SV=2	cdk7	LG20	4695143	4695805	cyclin-dependent kinase 7-like
ASSEMBLY_C23769	2.86426e-05	6.34124	1.87322	9.59387	6.84985e-05	0.953433	9164	cyclin-dependent kinase 8	cdk8	LG18-21	8482286	8482345	cyclin-dependent kinase 8
ASSEMBLY_REP_C3878	5.30803e-10	16.6479	13.3428	12.4157	1.10117e-08	3.2706	3324	cell division protein kinase 9 [Danio rerio]	cdk9	LG19	1587222	1587271	cyclin-dependent kinase 9
ASSEMBLY_REP_C706	6.96881e-08	11.0563	8.2231	11.0831	4.07867e-07	2.20223	3525	cyclin-dependent kinase inhibitor 3 [Salmo salar]	cdkn3	LG12	19335467	19335513	cyclin-dependent kinase inhibitor 3-like
cDN24P0003P18.F.ab1	0.0259937	2.51959	-5.09856	7.88413	0.0366939	0.208383	18388	cdna:novel chromosome:MEDAKA1:12:19048520:19049665:-1 gene:ENSORLG00000011781	cdna:novel chromosome:MEDAKA1:12:19048520:19049665:-1 gene:ENSORLG00000011781	LG19	18496678	18496768
cDN23P0006O05.F.ab1	1.46893e-11	22.2845	17.0414	11.7771	1.08882e-09	3.45238	18312	cdna:novel chromosome:MEDAKA1:9:3979024:3984198:1 gene:ENSORLG00000001514	cdna:novel chromosome:MEDAKA1:9:3979024:3984198:1 gene:ENSORLG00000001514	LG20	16089369	16089532
ASSEMBLY_REP_C1398	5.73668e-09	13.6681	10.8527	9.14011	6.05759e-08	1.61678	3910	cdna:novel group:BROADS1:groupIII:6812163:6855799:1 gene:ENSGACG00000015065	cdna:novel group:BROADS1:groupIII:6812163:6855799:1 gene:ENSGACG00000015065	LG10	10905273	10905332
ASSEMBLY_C5766	1.62118e-09	15.1841	12.1774	11.3857	2.42384e-08	3.4777	5552	cdna:novel group:BROADS1:groupIV:5786549:5787451:1 gene:ENSGACG00000017181	cdna:novel group:BROADS1:groupIV:5786549:5787451:1 gene:ENSGACG00000017181	LG2	5258698	5258787
ASSEMBLY_REP_C8094	2.21838e-06	8.1209	4.56845	7.70913	7.151e-06	1.23747	6226	cdna:novel group:BROADS1:groupVII:8599185:8603637:1 gene:ENSGACG00000019927	cdna:novel group:BROADS1:groupVII:8599185:8603637:1 gene:ENSGACG00000019927	LG3	5031652	5031677
ASSEMBLY_REP_C264	1.66588e-09	15.1499	12.1489	14.8973	2.46554e-08	2.20392	3229	cdna:novel group:BROADS1:groupXVIII:11229062:11245416:1 gene:ENSGACG00000011129	cdna:novel group:BROADS1:groupXVIII:11229062:11245416:1 gene:ENSGACG00000011129	LG17	9695901	9695964
ASSEMBLY_C8021	1.09692e-09	15.6823	12.5857	11.3322	1.8429e-08	3.65827	6205	cdna:novel group:BROADS1:groupXVIII:7693933:7695033:1 gene:ENSGACG00000008446	cdna:novel group:BROADS1:groupXVIII:7693933:7695033:1 gene:ENSGACG00000008446	LG17	14286248	14286306
SeabassC-CL2102Contig1	1.31676e-08	12.7459	9.9792	8.84702	1.13073e-07	1.59043	17822	cdna:novel group:BROADS1:groupXX:6499828:6535733:-1 gene:ENSGACG00000006520	cdna:novel group:BROADS1:groupXX:6499828:6535733:-1 gene:ENSGACG00000006520	LG16	15624294	15624363
cDN24P0001E20.F.ab1	3.31792e-08	11.7837	9.0058	7.82252	2.27614e-07	1.42612	18337	cdna:novel scaffold:FUGU4:scaffold_8:1208764:1224527:-1 gene:ENSTRUG00000015865	cdna:novel scaffold:FUGU4:scaffold_8:1208764:1224527:-1 gene:ENSTRUG00000015865	LGx	9666409	9666460
ASSEMBLY_REP_C778	1.70766e-06	8.31962	4.84472	13.9146	5.70139e-06	1.38103	3571	hypothetical protein LOC563220 isoform 1	cdpf1	LGx	7817455	7817515	cysteine-rich dpf motif domain-containing protein 1-like
ASSEMBLY_C22863	0.00277334	3.69966	-2.87182	9.53845	0.00456221	0.872833	9051	cerebellar degeneration-related protein 2-like [Danio rerio]	cdr2l	LG8	1535431	1535490	cerebellar degeneration-related protein 2-like
ASSEMBLY_C20875	4.30274e-09	14.0008	11.1547	10.5772	4.8396e-08	2.59748	8763	PREDICTED: chromatin licensing and DNA replication factor 1 isoform 2	cdt1	LG11	23821975	23822031	dna replication factor cdt1
DLPD04906	0.000205175	5.13853	-0.187333	10.683	0.000412911	0.93435	12108	DNA-directed RNA polymerase III subunit RPC7-like OS=Homo sapiens GN=POLR3GL PE	ceaca	UN	82752561	82752883	carcinoembryonic antigen-related cell adhesion molecule 5-like
ASSEMBLY_REP_C3886	1.57288e-06	8.38276	4.93154	12.0754	5.31186e-06	0.932217	4945	RNA binding protein S1, serine-rich domain	ceacam1	LG8	8492633	8492741	novel protein vertebrate titin
SeabassC-CL1083Contig2	1.75841e-07	10.2012	7.246	10.4103	8.54559e-07	1.5236	17096	cdna:novel genescaffold:gadMor1:GeneScaffold_2334:16273:17420:1 gene:ENSGMOG000	cebpz	LG17	18449538	18449679	ccaat enhancer-binding protein zeta
cDN23P0003E02.F.ab1	1.01833e-07	10.6991	7.82277	8.60229	5.50529e-07	2.12725	18262	cat eye syndrome chromosome region, candidate 1	cecr1a	LGx	13030806	13030868	adenosine deaminase cecr1-a-like
ASSEMBLY_C4109	0.00707825	3.2056	-3.81751	8.11889	0.0109005	0.47385	4573	PREDICTED: cat eye syndrome critical region protein 2	cecr2	LG6	3143939	3143999	cat eye syndrome critical region protein 2
DLPD06998	4.83866e-07	9.32733	6.17677	9.03846	1.96154e-06	1.35618	12071	Cat eye syndrome critical region protein 5 OS=Homo sapiens GN=CECR5 PE=1 SV=1	cecr5	LG22-25	7752730	7752829	cat eye syndrome critical region protein 5-like
ASSEMBLY_C9068	0.00259841	3.73428	-2.80554	8.54979	0.00429466	0.37465	6500	golgi to ER traffic protein 4 homolog (S. cerevisiae)	cee	LG1B	2544714	2544754	golgi to er traffic protein 4 homolog
DLPD01676	5.63747e-07	9.20062	6.01535	9.40099	2.23412e-06	1.59888	12739	Malate dehydrogenase OS=Pyrococcus abyssi GN=mdh PE=3 SV=1	cel	LG6	17350673	17350730	bile salt-activated lipase-like
DLPD03456	4.27828e-09	14.0074	11.1606	8.49074	4.82317e-08	0.94775	11146	CUG-BP- and ETR-3-like factor 1 OS=Danio rerio GN=cugbp1 PE=1 SV=1	celf1	LG5	583076	583133	cugbp elav-like family member 1-like
ASSEMBLY_REP_C7640	0.0143513	2.83429	-4.5193	11.3453	0.0211019	0.26015	6104	CUGBP Elav-like family member 2 [Gallus gallus]	celf2	LG6	14818082	14818119	elav-like family member 2
ASSEMBLY_REP_C108	2.57934e-09	14.6104	11.6912	13.9096	3.37778e-08	5.49828	3110	Cell wall-associated hydrolase	Cell wall-associated hydrolase	LG6	14116495	14116596
DLPD02945	0.025625	2.52722	-5.08477	7.9697	0.0362153	0.2631	10346	Cellular retinoic acid-binding protein 1 OS=Fugu rubripes GN=crabp1 PE=3 SV=3	Cellular retinoic acid-binding protein 1 OS=Fugu rubripes GN=crabp1 PE=3 SV=3	LG6	18285113	18285172
ASSEMBLY_REP_C2268	4.34109e-05	6.07669	1.43669	10.7035	0.000100001	0.628433	4321	N-acetylglucosaminyl-phosphatidylinositol de-N-acetylase [Salmo salar]	cen	LG14	9225474	9225533	centromere protein v
ASSEMBLY_REP_C5812	4.41947e-11	20.3868	15.9148	13.1549	2.19407e-09	2.62583	5570	poly(A) binding protein, nuclear 1-like (cytoplasmic)	cenpe	LG5	17701045	17701099	early endosome antigen 1
ASSEMBLY_C23866	0.00101362	4.24072	-1.84192	7.61809	0.00179724	0.59635	5045	1-acyl-sn-glycerol-3-phosphate acyltransferase theta-B	cenpi	LG19	14688695	14689655	centromere protein i
ASSEMBLY_C8924	1.57442e-11	22.1602	16.9708	12.3605	1.12637e-09	2.49788	6471	centromere protein I	cenpi	LG2	4520752	4520808	centromere protein i
SeabassC-CL554Contig1	1.55719e-05	6.74049	2.51399	10.3532	3.96584e-05	1.0394	17022	centromere protein K	cenpk	LG7	9633247	9633369	centromere protein k-like
ASSEMBLY_REP_C3725	6.07736e-06	7.38608	3.50513	7.54633	1.71318e-05	0.75475	4892	centromere protein L [Danio rerio]	cenpl	LG24	10091949	10092009	centromere protein l
DLPD14229	0.000502794	4.62776	-1.11822	11.6166	0.000939783	1.26467	13882	Centromere protein M OS=Danio rerio GN=cenpm PE=2 SV=1	cenpm	LG7	15859682	15859741	centromere protein m
ASSEMBLY_REP_C2316	1.3104e-11	22.4905	17.1577	13.0651	1.02232e-09	2.56942	4342	centromere protein N [Salmo salar]	cenpn	LG5	12403485	12403546	centromere protein n
ASSEMBLY_REP_C887	1.78713e-09	15.062	12.0754	13.0388	2.60556e-08	2.53322	3621	PREDICTED: centromere protein O-like	cenpo	LG12	18867288	18867377	centromere protein o
DLPD04057	1.53204e-07	10.325	7.39153	9.63119	7.62091e-07	1.06442	14140	Centromere protein Q OS=Gallus gallus GN=CENPQ PE=2 SV=1	cenpq	LG5	18406747	18407114	centromere protein q
ASSEMBLY_REP_C5145	6.44518e-06	7.34466	3.44318	10.7863	1.80507e-05	1.05917	5340	Centromere protein T	cenpt	LG1B	6978791	6978849	centromere protein t
ASSEMBLY_C27527	0.00249609	3.75565	-2.76464	9.42151	0.00413814	0.534683	9578	proliferation-associated protein 2g4	cep	LG16	11297859	11297920	centrosomal protein of 72 kda
ASSEMBLY_C20537	0.0124046	2.911	-4.37555	9.86861	0.0184073	0.548483	5520	PREDICTED: centrosomal protein of 112 kDa	cep112	LG8	7356162	7356218	centrosomal protein of 112 kda
cDN23P0003I16.F.ab1	1.34146e-05	6.84038	2.67095	11.9929	3.46272e-05	1.5844	18267	centrosomal protein of 135 kDa	cep135	LG4	20830125	20830187	centrosomal protein of 135 kda
ASSEMBLY_C32345	4.09483e-06	7.66837	3.92156	8.97005	1.21331e-05	1.13167	8305	centrosomal protein of 41 kDa [Danio rerio]	cep41	LG6	20824004	20824044	centrosomal protein of 41 kda
ASSEMBLY_REP_C19678	6.32743e-05	5.84215	1.0417	8.76769	0.000140976	1.23285	8598	centrosomal protein of 44 kDa [Mus musculus] sp|Q5HZK1.1|CEP44_MOUSE RecName: F	cep44	LG7	2760586	2760641	centrosomal protein of 44 kda-like
ASSEMBLY_C6255	9.20109e-06	7.09694	3.068	11.956	2.47892e-05	2.40878	5716	novel protein similar to vertebrate translokin	cep57l1	LG17	16714431	16714490	centrosomal protein cep57l1-like
cDN34P0006K14.F.ab1	1.31956e-07	10.4605	7.54918	13.886	6.76951e-07	1.38452	16770	D. labrax chromosome sequence corresponding to linkage group 18, complete seque	cep63	LG18-21	10451481	10451540	centrosomal protein of 63 kda
ASSEMBLY_C28644	2.07052e-10	17.9815	14.321	9.66853	5.62376e-09	1.92933	9709	PREDICTED: centrosomal protein of 70 kDa-like	cep70	LG24	12289258	12289293	centrosomal protein of 70 kda
ASSEMBLY_C9013	2.21397e-05	6.50823	2.14385	8.17618	5.43833e-05	0.78685	6492	centrosomal protein 72kDa	cep72	LG16	11294286	11294345	centrosomal protein of 72 kda
cDN29P0004A08.F.ab1	1.77471e-07	10.193	7.23625	10.4303	8.61057e-07	1.3374	8028	centrosomal protein 95kDa	cep95	LG7	13293870	13293928	---NA---
ASSEMBLY_C5930	0.000627679	4.50422	-1.34769	8.01834	0.00115452	0.51335	5611	centrosomal protein 97kDa	cep97	LG15	16299899	16300082	centrosomal protein of 97 kda
ASSEMBLY_C7808	0.00541457	3.34636	-3.54865	8.18996	0.00849	0.35065	6157	Chromosome 11 SCAF15043, whole genome shotgun sequence.	cers5	LG1A	22445816	22445864	ceramide synthase 5
ASSEMBLY_REP_C16697	0.000144688	5.34319	0.176827	10.4661	0.000298977	0.966183	3720	EF hand	cetn1	LG2	22734355	22734444	centrin-1
ASSEMBLY_REP_C1093	0.00135103	4.08473	-2.13714	13.9559	0.00233839	0.40855	3743	Centrin-3	cetn3	LG19	4165532	4165591	centrin-3
ASSEMBLY_REP_C222	0.000111666	5.49724	0.44737	15.3173	0.000235621	0.576383	3198	C6orf125	cf125	UN	19733947	19734025	mitochondrial nucleoid factor 1-like
SeabassC-CL1138Contig1	1.21856e-07	10.5334	7.63326	12.4132	6.34908e-07	1.05937	17106	C6orf166	cf166	LG17	13967186	13967285	akirin 2
DLPD07138	4.82425e-05	6.01051	1.326	12.683	0.000110008	1.29472	13126	Wu:fb13h06 (Fragment) OS=Danio rerio GN=wu:fb13h06 PE=2 SV=1	cf191	LG10	16311024	16311084	transmembrane protein 244-like
ASSEMBLY_REP_C26678	0.0162368	2.76921	-4.64057	9.89215	0.0236749	0.533167	9493	chromosome 6 open reading frame 191	cf191	LG16	10267401	10267541	transmembrane protein 244
ASSEMBLY_C27238	4.79839e-05	6.01387	1.33164	9.22712	0.00010947	0.9062	9542	novel protein (zgc:56093)	cfb	LG14	14944626	14944762	complement factor b-like
ASSEMBLY_C5810	9.28143e-12	23.124	17.5081	14.7304	7.96086e-10	2.20495	5569	Hydrolethalus syndrome protein 1 homolog	cfb	LG7	1803536	1803596	complement factor b-like
ASSEMBLY_REP_C32149	1.52944e-12	26.7248	19.3212	13.1141	2.70269e-10	5.86063	9987	PREDICTED: hypothetical protein LOC100493164 [Xenopus (Silurana) tropicalis]	cfd	UN	42253961	42254088	complement factor d precursor
cDN23P0002A06.F.ab1	1.28846e-11	22.5212	17.1748	12.0393	1.01601e-09	2.43528	16770	D. labrax chromosome sequence corresponding to linkage group 18, complete seque	cg036	LG18-21	11551758	11551817	uncharacterized protein c7orf36-like
ASSEMBLY_REP_C1704	3.34698e-11	20.8507	16.2	11.9959	1.87138e-09	2.45533	3463	Uncharacterized protein	cg050	LG1B	5193939	5194057	uncharacterized protein c7orf50-like
DLPD01457	0.0056212	3.32667	-3.58631	10.7812	0.00878676	1.15883	11284	Cation transport regulator-like protein 1 OS=Danio rerio GN=chac1 PE=3 SV=1	chac1	LG12	9917042	9917101	cation transport regulator-like protein 1-like
ASSEMBLY_REP_C12276	1.31904e-07	10.4609	7.5496	11.503	6.76922e-07	1.29248	7261	PREDICTED: chromatin assembly factor 1 subunit A-like	chaf1a	LG4	19435740	19436268	chromatin assembly factor 1 subunit a
ASSEMBLY_C6492	0.00922086	3.0668	-4.08143	8.43452	0.0139368	0.430667	5786	ATPase type 13A1	chch	LG8	10588558	10588616	coiled-coil-helix-coiled-coil-helix domain-containing protein 5-like
ASSEMBLY_C20945	1.68101e-08	12.4853	9.72214	14.1044	1.3467e-07	1.76592	6662	PREDICTED: coiled-coil-helix-coiled-coil-helix domain-containing protein 10, mi	chchd10	LG7	3014341	3014376	coiled-coil-helix-coiled-coil-helix domain containing 10
DLPD02621	0.00109445	4.19893	-1.92083	14.4413	0.0019282	0.823567	11669	39S ribosomal protein L14, mitochondrial OS=Mus musculus GN=Mrpl14 PE=2 SV=1	chchd3	LG11	6415964	6416063	coiled-coil-helix-coiled-coil-helix domain-containing protein mitochondrial-like
ASSEMBLY_REP_C15434	0.000720915	4.42762	-1.49073	11.7921	0.00131317	0.972617	7870	Proteasome maturation protein	chchd3	LG6	14916436	14916496	coiled-coil-helix-coiled-coil-helix domain-containing protein mitochondrial-like
cDN30P0006F06.F.ab1	7.15571e-06	7.27132	3.33293	10.441	1.97796e-05	1.10707	16743	D. labrax chromosome sequence corresponding to linkage group 1, top part, compl	chchd4	LG1A	9115683	9115742	mitochondrial intermembrane space import and assembly protein 40
ASSEMBLY_REP_C385	5.04107e-05	5.98306	1.2799	13.2108	0.000114525	0.8743	3315	coiled-coil-helix-coiled-coil-helix domain containing 5	chchd5	LG8	10586881	10587032	coiled-coil-helix-coiled-coil-helix domain-containing protein 5-like
DLPD15822	0.00538268	3.34946	-3.5427	9.07742	0.0084427	0.713133	15329	Chromodomain-helicase-DNA-binding protein 1 OS=Homo sapiens GN=CHD1 PE=1 SV=1	chd1z	LG19	3222953	3223113	chromodomain-helicase-dna-binding protein 1
ASSEMBLY_C8796	0.00463682	3.42796	-3.39243	11.7112	0.00734271	0.67955	6432	PREDICTED: chromodomain helicase DNA binding protein 4	chd4	LG9	933164	933765	chromodomain-helicase-dna-binding protein 4
ASSEMBLY_C4367	0.00715187	3.20016	-3.82786	7.14837	0.0110093	0.360567	5098	PREDICTED: kismet-like [Bos taurus]	chd7	LG10	2163240	2163300	chromodomain-helicase-dna-binding protein 7
ASSEMBLY_C4549	6.82574e-09	13.4705	10.6701	11.6128	6.87952e-08	1.65495	5161	cdna:novel group:BROADS1:groupIII:78053:81698:-1 gene:ENSGACG00000012508	chdsd	LG10	5687369	5687427	d-threo-3-hydroxyaspartate dehydratase-like
SeabassC-CL1605Contig1	0.00081887	4.35748	-1.62216	10.4629	0.00147765	0.480567	17753	calcium homeostasis endoplasmic reticulum protein	cherp	UN	16475295	16475354	cherp protein
ASSEMBLY_C7867	2.788e-10	17.5497	14.0124	11.0792	6.8841e-09	1.66708	6174	Si:dkey-69h6.7 protein	chfr	LG20	22235583	22235642	e3 ubiquitin-protein ligase chfr
ASSEMBLY_C4306	0.000656216	4.47959	-1.39363	14.6323	0.00120249	0.565367	5077	Thimet oligopeptidase [Salmo salar]	chia	UN	67725949	67726008	chitinase 1
ASSEMBLY_REP_C14516	0.000114703	5.48119	0.419332	8.38049	0.000241508	0.63665	3049	ribosomal protein L7a	chic2	LG19	9522314	9522369	cysteine-rich hydrophobic domain 2
ASSEMBLY_C12234	1.20345e-05	6.91366	2.78525	9.00295	3.14411e-05	1.0648	7250	PREDICTED: uncharacterized protein C3orf19-like	chmp1b	LG1A	15535330	15535392	charged multivesicular body protein 1b-like
ASSEMBLY_REP_C1804	3.28717e-08	11.7931	9.01562	9.44783	2.25927e-07	2.2847	4109	Charged multivesicular body protein 4c	chmp4c	LG18-21	10875275	10875334	charged multivesicular body protein 4c
ASSEMBLY_REP_C1182	1.31486e-10	18.6596	14.7912	12.0641	4.3047e-09	5.36182	3788	chorion protein	chorion protein	LG6	21428860	21428940
SeabassC-CL685Contig1	0.000712201	4.43433	-1.47818	14.0932	0.0012981	0.520983	17044	Anoplopoma fimbria clone afim-evh-523-236 cAMP-regulated phosphoprotein 19 puta	chra	LG6	13268431	13268530	chromatin accessibility complex protein 1
ASSEMBLY_REP_C1069	0.000386807	4.77521	-0.846448	13.5474	0.000738422	0.42875	3726	chromatin accessibility complex protein 1 [Danio rerio]	chrac1	LG9	13794061	13794118	chromatin accessibility complex protein 1
DLPD18446	0.0291118	2.459	-5.20768	7.07664	0.040805	0.159617	15247	Neuronal acetylcholine receptor subunit beta-4 (Fragment) OS=Gallus gallus GN=C	chrna3	LG5	7020937	7020996	neuronal acetylcholine receptor subunit alpha-3
cDN32P0001F07.F.ab1	4.95536e-08	11.3857	8.58282	12.484	3.11531e-07	1.52673	17457	chromosome 1 open reading frame 212	chromosome 1 open reading frame 212	LG9	8651922	8651982
SeabassC-CL1359Contig1	0.0261048	2.51732	-5.10267	15.5898	0.0368259	0.465517	17139	chromosome 2 open reading frame 43	chromosome 2 open reading frame 43	LG4	14895039	14895269
cDN24P0004I11.F.ab1	3.68438e-10	17.1539	13.7227	9.51178	8.40416e-09	2.70822	18396	chromosome 5 open reading frame 49	chromosome 5 open reading frame 49	LG9	7750442	7750501
ASSEMBLY_REP_C2116	2.49022e-10	17.7125	14.1296	10.6147	6.39383e-09	3.28093	3365	Chromosome transmission fidelity protein 8	Chromosome transmission fidelity protein 8	LG6	26476036	26476102
ASSEMBLY_C18354	5.15884e-05	5.96866	1.25569	11.5392	0.000116893	0.87715	8393	exonuclease 3'-5' domain-containing protein 1 [Danio rerio]	chst15	LG12	9951854	9951914	carbohydrate sulfotransferase 15-like
ASSEMBLY_C17889	3.10706e-07	9.70224	6.64472	8.98727	1.36564e-06	1.5994	8310	N(alpha)-acetyltransferase 25, NatB auxiliary subunit	chst15	LG19	5031432	5031472	carbohydrate sulfotransferase 15-like
ASSEMBLY_REP_C464	4.85261e-10	16.7709	13.4362	11.7625	1.03299e-08	1.8152	3365	Chromosome transmission fidelity protein 8	chtf8	LG6	26466564	26469925	chromosome transmission fidelity protein 8 homolog
ASSEMBLY_REP_C3049	0.000657164	4.47879	-1.39512	14.254	0.00120408	1.14315	4643	Friend of PRMT1 protein	chtop	LG9	3175875	3175934	chromatin target of prmt1
ASSEMBLY_C32301	0.0329279	2.39282	-5.32576	8.64996	0.04573	0.36675	6544	conserved helix-loop-helix ubiquitous kinase	chuk	LG1B	15725086	15725371	inhibitor of nuclear factor kappa-b kinase subunit alpha-like
ASSEMBLY_REP_C488	9.79464e-05	5.57595	0.584395	14.4921	0.000209322	0.69175	3384	CI123 protein [Salmo salar]	CI123 protein [Salmo salar]	LG9	11536308	11536367
ASSEMBLY_REP_C10881	5.16383e-09	13.789	10.9632	10.917	5.57315e-08	2.17395	6940	PREDICTED: uncharacterized protein C9orf142-like	ci142	LG20	25789051	25789090	uncharacterized protein c9orf142 homolog
DLPD03086	5.92758e-07	9.15929	5.96233	11.3801	2.3327e-06	1.59768	15386	Protein CIAO1 OS=Danio rerio GN=ciao1 PE=2 SV=1	ciao1	LG20	2833540	2833599	probable cytosolic iron-sulfur protein assembly protein ciao1-a-like
ASSEMBLY_C27127	0.000276657	4.96599	-0.498395	8.07712	0.000542186	0.497433	9534	calcium and integrin binding family member 2	cib2	LG6	11781141	11781200	calcium and integrin-binding family member 2-like
ASSEMBLY_REP_C214	5.50273e-13	29.0007	20.3328	15.3718	1.68911e-10	4.22573	3191	Cell death activator CIDE-3	cidec	LG1A	9183449	9183581	cell death activator cide-3
DLPD03789	0.0206944	2.64089	-4.87756	10.3598	0.0296093	0.514267	14555	Probable splicing factor, arginine/serine-rich 7 OS=Caenorhabditis elegans GN=r	cir1	LG15	13276658	13276731	corepressor interacting with rbpj 1-like
ASSEMBLY_REP_C1275	0.00674165	3.23118	-3.76872	17.1046	0.0104161	0.29415	3838	RNA recognition motif	cirbp	LG10	10375666	10376485	cold-inducible rna-binding protein
DLPD05514	3.72227e-09	14.1711	11.3067	9.54992	4.37456e-08	2.14673	12862	Cirhin OS=Homo sapiens GN=CIRH1A PE=1 SV=1	cirh1a	LG6	26464975	26465034	cirhin
DLPD01206	0.000466205	4.67008	-1.03998	8.123	0.000877883	0.6927	13194	CDGSH iron sulfur domain-containing protein 2 OS=Xenopus tropicalis GN=cisd2 PE	cis	LG7	19322026	19322125	cdgsh iron-sulfur domain-containing protein 2-like
cDN26P0001E04.F.ab1	0.0250329	2.53969	-5.06217	9.45492	0.0354194	0.452783	16743	D. labrax chromosome sequence corresponding to linkage group 1, top part, compl	cit	LG1A	11416725	11416784	citron rho-interacting kinase isoform 1
ASSEMBLY_REP_C3888	2.78328e-08	11.9617	9.191	8.2255	1.97591e-07	1.57257	4785	Protein kinase domain	cited4b	LG6	15695326	15695388	cbp p300-interacting transactivator 3-like
DLPD00955	3.14212e-06	7.8617	4.201	7.79553	9.65748e-06	0.956733	11291	ATP synthase subunit a OS=Dasypus novemcinctus GN=MT-ATP6 PE=3 SV=1	cj057	LG11	1851590	1851649	c10orf57 homolog
ASSEMBLY_C22250	0.000394848	4.76358	-0.867791	7.97933	0.000752598	0.54265	8956	Domain of unknown function DUF1907	ck054	LG14	9541262	9541323	ester hydrolase c11orf54 homolog
ASSEMBLY_REP_C13071	2.59054e-08	12.0351	9.26662	11.2189	1.86971e-07	1.32803	7427	Casein kinase II subunit alpha	ck2a1	LG16	12254437	12254587	casein kinase ii subunit alpha-like
DLPD17238	1.87721e-06	8.24733	4.74476	8.92027	6.17609e-06	0.758733	11089	PREDICTED: wu:fd16g01	ckap2	LG14	7230498	7230546	cytoskeleton-associated protein 2-like
ASSEMBLY_C8249	4.3951e-07	9.40774	6.27834	10.3057	1.81381e-06	0.965667	6272	cytoskeleton-associated protein 2-like	ckap2l	LG20	18232244	18232300	cytoskeleton-associated protein 2-like
ASSEMBLY_C24284	4.42504e-05	6.06465	1.41659	8.40423	0.00010168	1.42898	9227	Ldl_recept_a	ckmb	LG19	17703481	17703540	creatine kinase m-type-like
ASSEMBLY_REP_C852	6.64779e-05	5.81175	0.989969	8.13487	0.000147323	0.7383	3606	Cyclin-dependent kinases regulatory subunit 1	cks1b	LG4	16193317	16196044	cyclin-dependent kinases regulatory subunit 1
DLPD01735	3.99103e-08	11.599	8.81106	12.4299	2.6231e-07	1.42968	12791	AN1-type zinc finger protein 2B OS=Homo sapiens GN=ZFAND2B PE=1 SV=1	cks1b	LG8	12024224	12024281	cyclin-dependent kinases regulatory subunit 1-like
ASSEMBLY_REP_C17619	1.97366e-12	26.1846	19.0669	12.5891	3.14649e-10	3.58927	3113	CDC28 protein kinase 1	cks1b	LG9	16907365	16907417	cyclin-dependent kinases regulatory subunit 1-like
ASSEMBLY_REP_C271	1.21792e-06	8.58141	5.20165	15.6054	4.27144e-06	0.8314	3231	HIG1 domain family member 2A	cl	LG2	11921517	11921577	clathrin light chain b-like isoform 1
ASSEMBLY_REP_C2087	0.000171811	5.2421	-0.00239378	10.8472	0.000350773	0.632067	4238	PREDICTED: uncharacterized protein C12orf43 homolog	cl0	LG20	190633	190712	uncharacterized protein c12orf43 homolog
ASSEMBLY_REP_C26786	4.51809e-10	16.8694	13.5106	11.4564	9.77388e-09	1.59177	8539	PREDICTED: uncharacterized protein C12orf29 homolog	cl029	LG6	20443298	20443352	uncharacterized protein c12orf29 homolog
ASSEMBLY_REP_C20472	8.10179e-05	5.69081	0.782884	17.9874	0.000176487	2.84362	7152	claudin 29a	claudin 29a	LG14	17943950	17944004
ASSEMBLY_REP_C2094	7.49438e-05	5.73831	0.864453	8.97297	0.000164477	1.3259	4242	claudin 8c	claudin 8c	LG13	23582463	23582522
ASSEMBLY_C7893	4.06187e-09	14.0683	11.2151	12.3047	4.67812e-08	2.0793	6182	cdna:novel group:BROADS1:groupIII:1559961:1575139:1 gene:ENSGACG00000013518	clcn2	LG10	12600614	12600667	chloride channel protein 2-like
ASSEMBLY_C9112	0.00282358	3.69013	-2.89007	7.42055	0.00463549	0.3709	6519	chloride channel 2	clcn2	LG13	6190551	6190610	chloride channel protein 2 isoform x1
DLPD05306	0.000301217	4.91731	-0.586797	8.02511	0.000586556	1.25445	10398	Voltage gated chloride channel domain-containing protein OS=Toxoplasma gondii M	clcnkb	UN	8473178	8473237
ASSEMBLY_REP_C11821	2.48389e-08	12.0782	9.31092	15.0079	1.81886e-07	5.36425	7152	claudin 29a	cldn4	LG14	17944604	17944657	claudin 4
DLPD06920	0.0277414	2.48482	-5.16129	7.13859	0.0389847	0.18335	11817	Claudin-4 OS=Bos taurus GN=CLDN4 PE=2 SV=1	cldnb	LG14	17951313	17951373	claudin b
ASSEMBLY_C8837	2.0292e-08	12.2876	9.5239	9.93556	1.56561e-07	1.28218	6444	PREDICTED: hypothetical protein LOC100693004	cldnc	LG16	10416944	10417105	claudin-3-like
ASSEMBLY_C31749	0.0146473	2.82353	-4.53939	8.79793	0.0215177	1.01277	9971	Regulator of G protein signaling (RGS) domain found in the RGS3 protein	cldnc	UN	71313710	71313767	claudin-3-like
ASSEMBLY_C27491	1.42079e-06	8.46135	5.03894	8.31128	4.86998e-06	0.888633	9574	claudin-like protein ZF-A89 [Salmo salar]	cldnd	LG3	9812792	9812851	claudin domain-containing protein 1-like
ASSEMBLY_C17057	1.09073e-08	12.95	10.1773	11.4299	9.91187e-08	0.90445	8164	Alpha-enolase	clic4	UN	19648815	19648860	chloride intracellular channel protein 1-like
DLPD01071	0.000126397	5.42331	0.317922	12.4969	0.000264121	0.594867	11131	DnaJ homolog subfamily C member 8 OS=Rattus norvegicus GN=Dnajc8 PE=2 SV=1	clk2a	LG9	17352971	17353033	dual specificity protein kinase clk2
DLPD04607	4.4472e-11	20.3765	15.9084	10.7807	2.19407e-09	2.78633	12459	Ceroid-lipofuscinosis neuronal protein 5 OS=Homo sapiens GN=CLN5 PE=1 SV=2	cln5	LG15	17912381	17912435	ceroid-lipofuscinosis neuronal protein 5
cDN29P0004O07.F.ab1	8.14129e-05	5.68785	0.777795	10.3269	0.000177256	0.63775	17216	ClpX caseinolytic peptidase X homolog (E. coli)	clpx	LG6	13192441	13192500	atp-dependent clp protease atp-binding subunit clpx- mitochondrial
cDN27P0005D08.F.ab1	0.000327492	4.86962	-0.673677	7.43678	0.000633351	0.482767	16753	D. labrax chromosome sequence corresponding to linkage group 1, bottom part, co	clrn3	LG1B	11403483	11403939	clarin-3
ASSEMBLY_C7938	9.25678e-07	8.7983	5.49146	12.7875	3.39084e-06	1.79298	6192	claspin	clspn	LG9	19575930	19575989	claspin-like isoform x1
ASSEMBLY_REP_C3938	1.0568e-06	8.69309	5.35153	10.5787	3.79253e-06	1.2057	4962	LZIC	clst	LG22-25	14725783	14725937	calsyntenin-1-like isoform x4
DLPD17784	0.00501725	3.38645	-3.47192	9.06761	0.00791269	0.582083	14577	Clathrin heavy chain 1 OS=Bos taurus GN=CLTC PE=1 SV=1	cltca	LG13	10387126	10387186	clathrin heavy chain 1-like
ASSEMBLY_REP_C3486	4.58578e-08	11.4617	8.66458	10.7609	2.93198e-07	0.969633	4808	citrate lyase beta-like [Danio rerio]	clybl	LG15	18353190	18354162	citrate lyase subunit beta-like mitochondrial-like
DLPD06370	3.03074e-07	9.72363	6.67099	10.7221	1.33972e-06	1.11607	15591	RING finger protein 185 OS=Danio rerio GN=rnf185 PE=2 SV=1	cmklr1	LG19	14466747	14466806	chemokine-like receptor 1-like
ASSEMBLY_REP_C5572	1.42322e-06	8.46002	5.03713	9.71934	4.87718e-06	1.33615	5487	cytidylate kinase	cmpk1	LG10	7836557	7836618	ump-cmp kinase
DLPD04978	6.90125e-05	5.78878	0.950782	8.19873	0.000152464	0.8541	10005	Acyl-coenzyme A thioesterase 2, mitochondrial OS=Mus musculus GN=Acot2 PE=1 SV=	cmtd1	LG1A	14025487	14025579	catechol-o-methyltransferase domain-containing protein 1
ASSEMBLY_REP_C2807	8.88751e-06	7.12083	3.10453	9.7844	2.40371e-05	1.33583	3787	Catechol-O-methyltransferase domain-containing protein 1	cmtd1	LG1B	9627488	9627533	catechol-o-methyltransferase domain-containing protein 1
ASSEMBLY_C23835	0.00389827	3.51943	-3.21717	9.56096	0.00626174	1.24422	7592	PDZ/DHR/GLGF	cnksr2	LG18-21	13875384	13875445	connector enhancer of kinase suppressor of ras 2
ASSEMBLY_REP_C1730	6.19179e-05	5.85551	1.06441	8.26381	0.000138206	0.848883	4077	SAM domain (Sterile alpha motif)	cnksr3	LG12	7886241	7886300	connector enhancer of kinase suppressor of ras 3
ASSEMBLY_C7317	1.44692e-08	12.6447	9.88	12.3226	1.20785e-07	2.37562	6014	LOC495418 protein	cnksr3	LG5	22234808	22234867	connector enhancer of kinase suppressor of ras 3
DLPD03825	0.00354746	3.56925	-3.12169	9.60756	0.00573529	0.692817	11501	Calponin-2 OS=Pongo abelii GN=CNN2 PE=2 SV=3	cnn2	LG10	8718558	8719345	calponin 2
ASSEMBLY_REP_C2798	4.19149e-10	16.9736	13.5886	11.5846	9.23072e-09	1.41038	4549	chromosome 5 open reading frame 25	cno	LG2	9370835	9370895	ccr4-not transcription complex subunit 6-like
DLPD07195	9.50071e-06	7.0749	3.03424	12.0297	2.55027e-05	0.73635	12103	Protein cappuccino homolog OS=Homo sapiens GN=CNO PE=1 SV=1	cno	LG9	14667427	14667546	protein cappuccino homolog
ASSEMBLY_C23848	6.00198e-06	7.39489	3.51829	7.55181	1.69551e-05	0.61395	9175	Ca++-dependent secretion activator	cnot1	LG1A	2683521	2683573	ccr4-not transcription complex subunit 1-like isoform 1
ASSEMBLY_C8041	1.80667e-06	8.27652	4.7852	9.62951	5.9816e-06	1.10945	6214	hypothetical protein PANDA_007664	cnot10	LG16	25411722	25411781	ccr4-not transcription complex subunit 10
ASSEMBLY_C28926	9.3882e-09	13.1146	10.3351	9.81798	8.75934e-08	1.19857	3048	CCR4-NOT transcription complex, subunit 2	cnot2	LG6	4674810	4675010	ccr4-not transcription complex subunit 2-like
ASSEMBLY_REP_C5569	0.00151129	4.02424	-2.25207	11.1224	0.00259162	0.576817	5485	hypothetical protein PANDA_011194	cnot2	UN	17693636	17693696	ccr4-not transcription complex subunit 2 isoform x1
ASSEMBLY_C7504	0.00231264	3.7963	-2.68687	9.81314	0.00385317	0.590117	6070	NOT2/NOT3/NOT5	cnot3	LG16	8779691	8780112	ccr4-not transcription complex subunit 3-like
cDN28P0004B03.F.ab1	0.00140413	4.06391	-2.17668	7.47407	0.00242087	0.458567	16743	D. labrax chromosome sequence corresponding to linkage group 1, top part, compl	cnot4	LGx	177816	177877	ccr4-not transcription complex subunit 4 isoform 1
DLPD13593	0.000588033	4.54045	-1.28025	11.8758	0.00108637	0.5122	10741	2,3-cyclic-nucleotide 3-phosphodiesterase OS=Rattus norvegicus GN=Cnp PE=1 SV=2	cnp	LG8	13432401	13432460	2 -cyclic-nucleotide 3 -phosphodiesterase
ASSEMBLY_REP_C26509	9.35552e-06	7.08549	3.05046	10.5662	2.51591e-05	0.984167	9468	MIR-interacting saposin-like protein precursor	cnpy1	LG10	866923	866,98	protein canopy-1-like
DLPD05359	3.17862e-07	9.68269	6.62066	7.96225	1.3925e-06	0.788133	14424	Ciliary neurotrophic factor receptor alpha OS=Gallus gallus GN=CNTFR PE=2 SV=1	cntfr	LG19	19203919	19203972	ciliary neurotrophic factor receptor subunit alpha precursor
cDN33P0003K05.F.ab1	1.45459e-05	6.78604	2.58572	11.8282	3.7272e-05	0.777817	17594	splicing factor 3A subunit 1 isoform 1	cntnap4	LG20	2303608	2303764	contactin-associated 4-like
ASSEMBLY_REP_C184	1.48619e-09	15.2937	12.2683	14.0576	2.27624e-08	1.21827	3169	Coiled-coil domain-containing protein 56	coa3	LG1B	13873347	13873406	coiled-coil domain-containing protein 56
DLPD16668	0.00116363	4.16562	-1.98383	8.82909	0.00204029	0.58395	16505	Bifunctional coenzyme A synthase OS=Sus scrofa GN=COASY PE=1 SV=1	coasy	LG1B	9379648	9379708	bifunctional coenzyme a synthase
ASSEMBLY_REP_C12049	3.16895e-09	14.3624	11.4755	11.3472	3.90252e-08	1.87312	4647	component of oligomeric golgi complex 1	cog1	LG8	19894104	19894183	conserved oligomeric golgi complex subunit 1
ASSEMBLY_C25377	0.000846698	4.33914	-1.65661	10.3498	0.00152305	0.418133	5618	component of oligomeric golgi complex 4	cog4	LG5	13238103	13238132	conserved oligomeric golgi complex subunit 4-like
ASSEMBLY_C7558	3.55219e-05	6.20353	1.64716	8.71485	8.32932e-05	0.564867	6083	component of oligomeric golgi complex 6 [Salmo salar]	cog6	LG13	24023110	24023172	conserved oligomeric golgi complex subunit 6-like
ASSEMBLY_C8286	9.31908e-09	13.1228	10.3428	12.0529	8.72816e-08	2.24287	3765	coilin	coil	LG8	22695918	22695977	coilin p80
ASSEMBLY_REP_C957	0.00991014	3.02895	-4.15311	12.6816	0.0148911	1.04998	3659	Coiled-coil-helix-coiled-coil-helix domain-containing protein 8 [Salmo salar] >	Coiled-coil-helix-coiled-coil-helix domain-containing protein 8 [Salmo salar] >	LG14	17397252	17397311
ASSEMBLY_C10551	8.09394e-06	7.18553	3.20308	8.09137	2.21027e-05	0.823383	6182	cdna:novel group:BROADS1:groupIII:1559961:1575139:1 gene:ENSGACG00000013518	col11	LG10	12603720	12604025	collagen alpha-1 chain-like
DLPD13992	2.9941e-09	14.4304	11.535	11.754	3.77272e-08	1.67677	10957	Collagen alpha-1(XI) chain OS=Homo sapiens GN=COL11A1 PE=1 SV=4	col11a1	LG18-21	2646795	2646853	collagen alpha-1 chain
ASSEMBLY_C10377	1.55022e-06	8.39395	4.94686	11.0893	5.24499e-06	2.07445	6830	origin recognition complex subunit 4 isoform 1 [Homo sapiens]	col1a1b	LG24	1104167	1104227	collagen type i alpha 3 chain
ASSEMBLY_REP_C522	1.80808e-06	8.27593	4.78438	13.8832	5.98492e-06	1.37437	3405	novel protein (zgc:101858)	col27	LG20	16751573	16751628	collagen alpha-1 chain b-like
DLPD12310	2.804e-06	7.94583	4.32115	9.21112	8.77642e-06	1.30373	13820	Collagen alpha-1(XXVII) chain OS=Danio rerio GN=col27a1 PE=2 SV=1	col27a1	LG20	16749680	16749730	collagen alpha-1 chain b-like
ASSEMBLY_C6243	6.06057e-10	16.4675	13.2047	13.0532	1.22607e-08	1.93443	5713	RAB20, member RAS oncogene family	col4	LG15	15969790	15969849	collagen alpha-2 chain
ASSEMBLY_C21932	0.0217114	2.61543	-4.92421	7.04124	0.0309889	0.201617	4772	ubiquitin protein ligase E3 component n-recognin 5	colec12	LG16	20780241	20780450	collectin-12-like
ASSEMBLY_C20732	2.00577e-11	21.7315	16.7238	11.0947	1.31473e-09	1.71432	8500	COP9 constitutive photomorphogenic homolog subunit 3 (Arabidopsis)	colec12	LG1B	1265623	1265681	collectin-12-like
ASSEMBLY_REP_C448	3.90409e-06	7.70295	3.97188	15.4799	1.16598e-05	0.9065	3353	COMM domain-containing protein 3	comd3	LG18-21	5917500	5917562	comm domain-containing protein 3
ASSEMBLY_REP_C19967	0.0194262	2.67441	-4.81595	11.0422	0.0279804	0.281267	4221	COMM domain-containing protein 2	commd2	UN	33743154	33743210	comm domain-containing protein 2
ASSEMBLY_C4446	0.00426231	3.47233	-3.30742	13.0897	0.0068055	0.686133	5125	COMM domain-containing protein 8	commd8	LG12	1990529	1990588	comm domain-containing protein 8
DLPD14313	4.0679e-11	20.5241	15.9999	10.0671	2.11217e-09	2.7798	16563	Conserved repeat domain protein OS=bacterium Ellin514 GN=Cflav_PD3535 PE=4 SV=1	Conserved repeat domain protein OS=bacterium Ellin514 GN=Cflav_PD3535 PE=4 SV=1	LG16	4232107	4232166
DLPD01671	2.60298e-09	14.5993	11.6817	12.6465	3.39662e-08	1.5789	14356	39S ribosomal protein L55, mitochondrial OS=Homo sapiens GN=MRPL55 PE=1 SV=1	cop	UN	33821339	33821720	probable low affinity copper uptake protein 2
DLPD09961	5.13044e-05	5.9721	1.26147	8.34995	0.000116357	0.527467	13357	Histone acetyltransferase HTATIP OS=Rattus norvegicus GN=Htatip PE=1 SV=2	copb1	LG14	13323970	13324174	coatomer subunit beta
SeabassC-CL2259Contig1	0.0141278	2.84256	-4.50385	9.95511	0.0207982	0.36995	17843	Coatomer subunit gamma-2; AltName: Full=Gamma-2-coat protein	copg2	LGx	10995784	10995956	coatomer subunit gamma-2
ASSEMBLY_C5297	1.73844e-10	18.2398	14.5022	13.8076	5.04905e-09	1.50995	5389	COP9 signalosome complex subunit 3; Short=Signalosome subunit 3	cops3	LG1B	1261208	1261263	cop9 signalosome complex subunit 3
ASSEMBLY_REP_C18627	1.57845e-06	8.38004	4.9278	12.3021	5.32823e-06	0.843317	5924	PREDICTED: helicase POLQ	cops3	LG2	9250414	9250463	cop9 signalosome complex subunit 3
DLPD01469	6.84175e-05	5.79409	0.959849	11.4877	0.00015124	0.626883	9183	Phytanoyl-CoA dioxygenase domain-containing protein 1 OS=Danio rerio GN=phyhd1	cops4	LG19	5727225	5727284	cop9 signalosome complex subunit 4-like
cDN34P0003P23.F.ab1	3.69121e-05	6.17914	1.60686	9.59841	8.61811e-05	1.22095	17687	mitochondrial carrier 1	cops5	LG22-25	23610735	23610794	cop9 signalosome complex subunit 5
DLPD02246	0.000930634	4.28737	-1.75399	8.37594	0.00166195	0.708383	14028	Para-hydroxybenzoate--polyprenyltransferase, mitochondrial OS=Mus musculus GN=C	coq2	LG20	16118302	16118361	4-hydroxybenzoate mitochondrial
ASSEMBLY_C4751	1.9611e-09	14.9465	11.9782	11.1422	2.78716e-08	1.4168	5220	coenzyme Q6 homolog, monooxygenase (S. cerevisiae)	coq6	LG12	10631656	10631743	ubiquinone biosynthesis monooxygenase coq6
SeabassC-CL302Contig1	0.00115602	4.16918	-1.97709	11.4455	0.00202779	0.293483	16979	Ubiquinone biosynthesis protein COQ9, mitochondrial precursor	coq9	LG6	25524203	25526569	ubiquinone biosynthesis protein mitochondrial-like
DLPD06352	0.0128933	2.89068	-4.41371	9.01603	0.01909	0.381467	13694	Cytochrome c oxidase assembly protein COX15 homolog OS=Mus musculus GN=Cox15 PE	cox15	LG11	9851282	9851341	cytochrome c oxidase assembly protein cox15 homolog
ASSEMBLY_REP_C10758	1.32425e-08	12.7398	9.97323	16.486	1.13583e-07	3.23753	3561	Cytochrome c oxidase copper chaperone [Salmo salar]	cox17	LG15	25019450	25019485	cytochrome c oxidase copper chaperone
ASSEMBLY_REP_C91	3.38828e-06	7.80631	4.1214	14.4367	1.03018e-05	1.14168	3100	COX19 cytochrome c oxidase assembly homolog (S. cerevisiae)	COX19 cytochrome c oxidase assembly homolog (S. cerevisiae)	LG1B	1606762	1606822
ASSEMBLY_REP_C18	7.04586e-10	16.2649	13.0477	15.1723	1.35441e-08	2.18657	3040	cytochrome c oxidase subunit Vaa [Danio rerio]	cox5aa	LG6	13679455	13679514	cytochrome c oxidase subunit mitochondrial-like
ASSEMBLY_REP_C1783	8.33475e-07	8.8823	5.60229	8.66305	3.0964e-06	1.77907	3053	Cytochrome c oxidase subunit VIIc	cox7c	LG20	5539090	5539150	cytochrome c oxidase subunit mitochondrial precursor
ASSEMBLY_C21366	9.87113e-10	15.8194	12.6959	10.9085	1.71443e-08	1.52955	8840	TRAM/LAG1/CLN8 homology domain	cp	LG22-25	8811904	8811961	ceruloplasmin
ASSEMBLY_REP_C228	8.77731e-13	27.9388	19.8724	10.8789	2.00371e-10	4.03712	3204	carboxypeptidase D	cpd	LG13	15322699	15322757	carboxypeptidase d
ASSEMBLY_C28622	3.11185e-10	17.3927	13.8982	9.67529	7.46608e-09	3.23672	9705	cytoplasmic polyadenylation element binding protein 1	cpeb1	LG5	23200549	23200596	cytoplasmic polyadenylation element-binding protein 1-like
cDN28P0003B03.F.ab1	0.000705395	4.43963	-1.46826	8.10731	0.00128602	0.609383	16770	D. labrax chromosome sequence corresponding to linkage group 18, complete seque	cpne4	UN	36929899	36930011	copine-4-like isoform x1
DLPD05467	0.00234808	3.7882	-2.70237	9.90902	0.00390778	0.369817	12519	Coproporphyrinogen III oxidase, mitochondrial OS=Homo sapiens GN=CPOX PE=1 SV=3	cpox	LG4	13612972	13613051	coproporphyrinogen-iii mitochondrial
DLPD14816	0.0172718	2.73659	-4.70111	11.5685	0.0250636	0.26735	12390	Cleavage and polyadenylation specificity factor subunit 1 OS=Homo sapiens GN=CP	cpsf1	LG9	6357353	6357500	cleavage and polyadenylation specificity factor subunit 1
DLPD13454	0.000192163	5.17667	-0.119077	7.50527	0.00038902	0.488033	13581	Cleavage and polyadenylation specificity factor subunit 2 OS=Homo sapiens GN=CP	cpsf2	LG17	14230918	14230977	cleavage and polyadenylation specificity factor subunit 2
ASSEMBLY_C29349	0.00344941	3.58407	-3.09329	10.4699	0.00559219	0.5625	9786	Pre-mRNA 3'-end-processing endonuclease polyadenylation factor C-term	cpsf3	LG12	12197995	12198052	cleavage and polyadenylation specificity factor subunit 3-like
ASSEMBLY_C4657	4.41653e-08	11.4988	8.70424	11.8623	2.84735e-07	1.1438	5193	cleavage and polyadenylation specificity factor subunit 3 [Salmo salar]	cpsf3	UN	90740529	90740584	cleavage and polyadenylation specificity factor subunit 3-like
SeabassC-CL3138Contig1	0.0307364	2.42986	-5.25981	9.02632	0.0428977	0.23535	17966	integrator complex subunit 11	cpsf3l	LG22-25	3095711	3095919	integrator complex subunit 11-like
ASSEMBLY_C25823	5.18824e-06	7.49832	3.67192	10.5369	1.49003e-05	0.7241	9413	cleavage and polyadenylation specific factor 4, 30kDa	cpsf4	LG8	3931120	3931363	cleavage and polyadenylation specificity factor subunit 4-like isoform 1
ASSEMBLY_REP_C2943	1.42838e-07	10.3884	7.46551	10.846	7.22664e-07	1.29863	4604	nudix (nucleoside diphosphate linked moiety X)-type motif 21	cpsf5	LG5	13271097	13271156	cleavage and polyadenylation specific factor 5
ASSEMBLY_C4545	8.92192e-05	5.6323	0.681996	12.6077	0.000192535	0.6602	5159	cleavage and polyadenylation specific factor 6, 68kDa	cpsf6	LGx	9983086	9983146	cleavage and polyadenylation specificity factor subunit 6-like
cDN29P0001K15.F.ab1	0.0155573	2.79176	-4.59862	10.0917	0.0227632	0.7347	16753	D. labrax chromosome sequence corresponding to linkage group 1, bottom part, co	cpt1a	LG1B	6332034	6332101	carnitine o-palmitoyltransferase liver isoform-like isoform 1
DLPD02605	8.19956e-05	5.68351	0.770332	10.357	0.000178379	1.6796	13273	Prolyl endopeptidase OS=Mus musculus GN=Prep PE=2 SV=1	cpt2	LG17	15911773	15911833	carnitine o-palmitoyltransferase mitochondrial
cDN22P0005E22.F.ab1	0.000231397	5.06883	-0.312562	8.19845	0.000460314	0.7287	17129	carnitine palmitoyltransferase 2	cpt2	LG4	24600505	24600663	carnitine o-palmitoyltransferase mitochondrial
DLPD18130	0.0053651	3.35118	-3.53941	7.37937	0.00841604	0.389833	11219	Probable serine carboxypeptidase CPVL OS=Mus musculus GN=Cpvl PE=2 SV=2	cpvl	LG16	11742657	11742716	probable serine carboxypeptidase cpvl-like
ASSEMBLY_C8557	4.16233e-08	11.5573	8.76675	8.74304	2.71449e-07	1.77815	6371	CARD domain	cradd	UN	26923399	26923459	death domain-containing protein cradd
ASSEMBLY_REP_C7472	4.7472e-08	11.4277	8.62809	9.53088	3.01351e-07	1.88	6060	hypothetical protein LOC541441 [Danio rerio]	cre	LG24	3472385	3472444	cyclic amp-responsive element-binding protein 1-like
ASSEMBLY_C7630	7.236e-11	19.5879	15.4076	12.5098	2.90768e-09	1.8149	6101	nucleolar complex protein 4 homolog [Danio rerio]	creb3l3	LG19	16546203	16546259	cyclic amp-responsive element-binding protein 3-like protein 3
ASSEMBLY_REP_C250	9.95152e-08	10.7205	7.84707	15.5795	5.40643e-07	1.51083	3221	cyclin-dependent kinase 1	crebbp	LG11	24184100	24184183	creb-binding protein
ASSEMBLY_C28765	0.00588371	3.30268	-3.63217	9.92556	0.00917851	0.538383	9723	nucleoporin 54kDa	creld2	LG19	10341998	10342161	cysteine-rich with egf-like domain protein 2-like
ASSEMBLY_C26836	2.67163e-08	12.0035	9.23414	9.34647	1.91332e-07	1.26955	9508	Cysteine-rich with EGF-like domain protein 2	creld2	LGx	7453451	7453510	cysteine-rich with egf-like domain protein 2-like
DLPD06251	1.6397e-06	8.35077	4.8876	8.87917	5.50835e-06	0.6063	7624	Cell cycle control protein 50A OS=Gallus gallus GN=TMEM30A PE=2 SV=1	crem	LG12	8113530	8113581	camp-responsive element modulator
cDN25P0001K09.F.ab1	1.77643e-11	21.9454	16.8477	10.1475	1.22323e-09	2.1952	18446	cysteine-rich protein 2	crip2	LG12	17742126	17753313	cysteine-rich protein 2
DLPD07269	0.00056106	4.56657	-1.23169	9.77416	0.00104165	0.676217	15470	Adaptin ear-binding coat-associated protein 2 OS=Homo sapiens GN=NECAP2 PE=1 SV	crocc	LG1A	16931190	16931576	low quality protein: rootletin
DLPD09025	6.1996e-08	11.1684	8.34651	9.97254	3.71765e-07	1.66712	10348	UPF0533 protein C5orf44 homolog OS=Bos taurus PE=2 SV=1	crop	LG19	6981676	6982078	luc7-like protein 3-like
DLPD01295	0.00400342	3.50539	-3.24409	7.59284	0.00642079	0.365517	10438	Sulfated surface glycoprotein 185 OS=Volvox carteri PE=1 SV=1	cry1a	LG6	4517604	4517664	cryptochrome 1a
ASSEMBLY_REP_C1377	2.82879e-08	11.9452	9.1739	8.70903	1.99951e-07	1.96825	3899	beta A1-2-crystallin	cryba1	LG2	7805172	7805652	beta-crystallin a3-like
ASSEMBLY_C22560	3.04772e-09	14.4091	11.5163	10.0628	3.80758e-08	2.80075	8999	LOC553473 protein	crybb1	LG2	7807839	7807890	beta-crystallin b1-like
DLPD04955	1.41924e-06	8.46219	5.04009	10.7099	4.86809e-06	1.0083	12138	Isocitrate dehydrogenase [NADP], mitochondrial OS=Mus musculus GN=Idh2 PE=1 SV=	crygs3	LG5	8276404	8276460	beta-crystallin s-1-like
ASSEMBLY_C25582	3.77803e-07	9.53534	6.43817	9.30673	1.60198e-06	1.07158	9379	crystallin, zeta (quinone reductase)-like 1	cryzl1	LG11	21857256	21857395	quinone oxidoreductase-like protein 1
ASSEMBLY_REP_C2764	7.17786e-10	16.24	13.0283	13.8608	1.37456e-08	1.5813	4536	C19orf12 homolog	cs012	LG5	406405	406466	protein c19orf12 homolog
ASSEMBLY_C9069	1.70863e-05	6.67877	2.41634	9.0408	4.30964e-05	0.961433	6501	chromosome 19 open reading frame 12	cs012	LG6	4168225	4168284	protein c19orf12 homolog
ASSEMBLY_REP_C2	0.0271948	2.49546	-5.14213	14.2157	0.0382715	0.282017	3024	hypothetical protein LOC393689 [Danio rerio]	cs056	LG7	28416382	28416601	upf0139 membrane protein c19orf56 homolog
ASSEMBLY_C6319	1.6803e-08	12.4857	9.72258	8.32326	1.3467e-07	1.58152	5736	Exportin-2; Short=Exp2	cse1l	LG1A	16444656	16444715	cellular apoptosis susceptibility protein
DLPD03283	0.0289513	2.46196	-5.20237	9.86762	0.0405955	0.257367	12316	Synaptophysin-like protein 1 OS=Homo sapiens GN=SYPL1 PE=1 SV=1	csn7a	LG22-25	13963316	13963414	cop9 signalosome complex subunit 7a
SeabassC-CL400Contig1	0.0096468	3.04309	-4.12635	14.756	0.0145296	0.543617	16997	casein kinase 1, delta a	csnk1d	LG8	22739886	22739946	casein kinase delta
ASSEMBLY_C6074	0.0205265	2.64521	-4.86963	7.52937	0.029392	0.619017	5659	casein kinase 1, gamma 1 [Xenopus (Silurana) tropicalis]	csnk1g1	LG5	23161599	23161646	casein kinase i isoform gamma-1
DLPD17566	3.09352e-05	6.29179	1.79234	9.12205	7.34422e-05	1.1628	14970	Cytochrome b-245 heavy chain (Fragment) OS=Sus scrofa GN=CYBB PE=2 SV=2	cst	LG2	4473435	4473494	cleavage stimulation factor subunit 2-like
DLPD17041	8.28871e-08	10.8917	8.04005	14.6798	4.66145e-07	1.29312	16037	Cleavage stimulation factor 50 kDa subunit OS=Homo sapiens GN=CSTF1 PE=1 SV=1	cstf1	LG1A	4240989	4241068	cleavage stimulation factor subunit 1-like
DLPD12456	0.00128212	4.11305	-2.08342	11.4812	0.00223052	0.395133	13551	Cleavage stimulation factor 77 kDa subunit OS=Pongo abelii GN=CSTF3 PE=2 SV=1	cstf3	LG5	11737202	11737257	cleavage stimulation factor subunit 3
ASSEMBLY_REP_C3435	0.000191122	5.17983	-0.113419	9.44042	0.000387127	0.9266	4790	chitobiase, di-N-acetyl-	ctbs	LG4	13163307	13163367	di-n-acetylchitobiase precursor
SeabassC-CL1425Contig1	1.91477e-06	8.23226	4.72384	9.80268	6.28979e-06	0.957867	17148	CCCTC-binding factor (zinc finger protein)	ctcf	LG5	13287649	13287748	transcriptional repressor ctcf-like
DLPD03707	2.12764e-08	12.2382	9.47401	11.4971	1.62026e-07	1.39825	11928	Aspartate aminotransferase, cytoplasmic OS=Gallus gallus GN=GOT1 PE=1 SV=3	ctdspl	LG11	10102796	10102981	ctd small phosphatase-like
ASSEMBLY_REP_C2519	0.00757327	3.17011	-3.88512	7.77582	0.0116032	0.377533	4432	CTD (carboxy-terminal domain, RNA polymerase II, polypeptide A) small phosphata	ctdspl2	LG5	16761369	16761403	ctd small phosphatase-like protein 2-a-like
cDN29P0001M24.F.ab1	0.00579205	3.31093	-3.6164	8.12223	0.00904226	0.286817	16908	Anoplopoma fimbria clone afim-evh-515-189 Cystathionine gamma-lyase putative mR	cth	LG4	12306101	12306159	cystathionine gamma-lyase
ASSEMBLY_C7376	8.47624e-15	40.4202	24.2946	11.2012	3.47542e-11	4.9778	4546	novel protein containing zona pellucida-like domains (si:dkeyp-50f7.2)	ctl2	LG17	15443647	15443705	choline transporter-like protein 2
ASSEMBLY_REP_C3455	1.40558e-07	10.403	7.4825	9.25559	7.13343e-07	1.43652	4799	choline transporter-like protein 2 [Salmo salar]	ctl2	LG8	4520555	4520674	choline transporter-like protein 2
ASSEMBLY_C4563	6.99997e-07	9.02335	5.78666	12.5016	2.68443e-06	1.29868	5165	cystinosin [Danio rerio]	ctns	UN	33810954	33811074	cystinosin precursor
DLPD06813	0.000191261	5.17941	-0.114174	8.20226	0.000387353	0.430783	6210	CTP synthase 1 OS=Danio rerio GN=ctps PE=1 SV=1	ctps1b	LG16	6334721	6334780	ctp synthase 1-like
ASSEMBLY_REP_C5364	1.64979e-10	18.3178	14.5564	9.1202	4.8395e-09	1.77893	5415	aurora kinase B [Oryzias latipes]	ctps1b	LG2	2044495	2044692	ctp synthase 1-like
ASSEMBLY_C21439	3.41265e-08	11.7554	8.97613	10.1937	2.33023e-07	1.45313	8847	Type 1 glutamine amidotransferase (GATase1) domain found in Cytidine Triphospha	ctps1b	LG9	4449279	4449338	ctp synthase 1-like
ASSEMBLY_C7966	0.0237196	2.5684	-5.01003	10.3001	0.0336717	0.371767	6195	RNA polymerase-associated protein CTR9 homolog [Xenopus (Silurana) tropicalis]	ctr9	LG5	15226925	15226984	rna polymerase-associated protein ctr9 homolog
ASSEMBLY_REP_C4907	0.0340398	2.37492	-5.3575	8.65105	0.0471937	1.07277	5269	chymotrypsin B1 [Danio rerio]	ctrb1	UN	74483626	74483683	chymotrypsinogen 2
DLPD06587	1.51953e-13	32.135	21.5861	11.7387	9.68999e-11	2.70805	12926	Lysosomal protective protein OS=Homo sapiens GN=CTSA PE=1 SV=2	ctsa	LG5	13125649	13125789	lysosomal protective
SeabassC-CL3392Contig1	9.66499e-05	5.58398	0.598328	9.83858	0.000206914	1.0302	17994	cathepsin B	ctsba	LG5	10441592	10441745	cathepsin b
DLPD02231	9.34058e-08	10.7796	7.91395	10.2266	5.14065e-07	1.49027	10547	Dipeptidyl-peptidase 1 OS=Bos taurus GN=CTSC PE=2 SV=1	ctsc	LG13	13457048	13457634	dipeptidyl peptidase 1-like
ASSEMBLY_C19553	3.22133e-05	6.26587	1.74982	11.1555	7.61684e-05	0.456917	8503	Gamma-tubulin complex component 2	ctsf	LG1B	15695199	15695424	cathepsin f precursor
ASSEMBLY_C20836	4.46301e-11	20.3707	15.9047	12.9122	2.19407e-09	3.50003	8759	Zgc:55395 protein	ctu1	LG20	113388	113446	cytoplasmic trna 2-thiolation protein 1-like
ASSEMBLY_C6430	2.98351e-10	17.4527	13.942	9.85558	7.23291e-09	1.81233	5769	cytoplasmic tRNA 2-thiolation protein 2 [Danio rerio]	ctu2	LG11	24203212	24203270	cytoplasmic trna 2-thiolation protein 2-like
ASSEMBLY_REP_C1015	2.28961e-08	12.1622	9.39672	9.37938	1.71236e-07	1.9577	3030	dehydrodolichyl diphosphate synthase [Oncorhynchus mykiss]	ctu2	LG16	4508193	4508251	cytoplasmic trna 2-thiolation protein 2-like
ASSEMBLY_C21737	2.01889e-05	6.56865	2.24084	8.857	5.0061e-05	0.736433	8890	CUE domain containing 1	cuedc1	LG13	2251115	2251421	cue domain-containing protein 1-like
DLPD04852	2.70867e-08	11.9894	9.21963	11.4005	1.93425e-07	1.1964	10357	CUE domain-containing protein 2 OS=Danio rerio GN=cuedc2 PE=2 SV=1	cuedc2	LG11	11334115	11334316	cue domain-containing protein 2-a-like
cDN34P0001O12.F.ab1	0.000643553	4.49038	-1.3735	8.52518	0.00118032	0.5317	15481	Cullin-2	cul2	LG18-21	1423605	1423658	cullin-2 isoform x2
ASSEMBLY_C7103	0.000336458	4.85426	-0.701724	8.20699	0.000649406	0.68045	5951	cullin 3b [Danio rerio]	cul3	LG10	11090371	11090448	cullin 3
ASSEMBLY_C21866	0.0222898	2.60147	-4.94975	9.9712	0.0317557	0.4275	8906	cullin-3 [Xenopus (Silurana) tropicalis]	cul3	LG13	12967025	12967084	cullin-3 isoform 1
SeabassC-CL336Contig1	4.54724e-07	9.37922	6.24239	9.84761	1.86284e-06	1.29278	16985	pep:novel group:BROADS1:groupXII:6402541:6404487:-1 gene:ENSGACG00000005525	cul4b	LG22-25	18575875	18575935	cullin-4b
ASSEMBLY_C10821	0.000241954	5.04307	-0.358989	7.95467	0.000479364	0.5844	6923	LOC398139 protein	cwc22	LG1B	2789810	2789869	pre-mrna-splicing factor cwc22 homolog
ASSEMBLY_C7781	0.00548136	3.33991	-3.56098	12.3462	0.00858463	0.6031	6146	CWC25 spliceosome-associated protein homolog (S. cerevisiae)	cwc25	LG7	5334748	5334807	pre-mrna-splicing factor cwc25 homolog
ASSEMBLY_C29922	1.77854e-06	8.28851	4.80178	11.2153	5.90042e-06	0.576217	6877	peptidyl-prolyl cis-trans isomerase CWC27 homolog [Danio rerio]	cwc27	LG19	5834983	5835042	peptidyl-prolyl cis-trans isomerase cwc27 homolog
ASSEMBLY_C8246	5.85255e-05	5.89032	1.12345	7.22194	0.000131213	0.79285	5977	Immunoglobulin I-set	cxcr3.1	LG16	6983048	6983090	carcinoembryonic antigen-related cell adhesion molecule 5-like
ASSEMBLY_C25408	0.00488276	3.40075	-3.44455	7.55872	0.00770805	0.486517	9359	c-x-c chemokine receptor type 3A isoform 1 [Oncorhynchus mykiss]	cxcr3a	LG16	6936250	6936308	c-x-c chemokine receptor type 3-like
ASSEMBLY_C9510	1.80318e-10	18.1855	14.4643	11.8555	5.16547e-09	1.31427	6625	CXXC zinc finger domain	cxxc1	LG1A	8190945	8190991	cxxc finger 1 (phd domain)
DLPD02133	0.00326754	3.61273	-3.03836	8.14465	0.0053179	0.423767	12765	Cytochrome b ascorbate-dependent protein 3 OS=Danio rerio GN=cybasc3 PE=2 SV=1	cyb561a3a	LG20	24807986	24808264	cytochrome b ascorbate-dependent protein 3-like
ASSEMBLY_REP_C6951	1.35428e-07	10.4368	7.52176	8.71388	6.90653e-07	1.66697	5908	Eukaryotic cytochrome b561	cyb561d2	UN	19457255	19457520	cytochrome b561 domain-containing protein 2-like
ASSEMBLY_REP_C687	2.97003e-06	7.90325	4.26044	11.9323	9.21157e-06	1.12218	3508	Cytochrome b5 domain-containing protein 2	cyb5d2	LG14	8494479	8494538	neuferricin precursor
ASSEMBLY_C26139	6.31011e-07	9.10799	5.89627	9.70558	2.46069e-06	1.2692	9433	Oxidoreductase, FAD-binding domain	cyb5r4	LG16	23944708	23944768	cytochrome b5 reductase 4-like
ASSEMBLY_REP_C6576	4.9893e-10	16.7327	13.4073	16.1661	1.05596e-08	5.44437	5805	Cyclin	Cyclin	LG5	27721202	27721257
DLPD03609	7.38815e-07	8.97955	5.72965	12.1686	2.81241e-06	1.4214	3606	Cyclin-dependent kinases regulatory subunit 1 OS=Mus musculus GN=Cks1b PE=2 SV=	Cyclin-dependent kinases regulatory subunit 1 OS=Mus musculus GN=Cks1b PE=2 SV=	LG4	16196256	16196338
ASSEMBLY_REP_C4788	7.21445e-10	16.2332	13.023	16.7731	1.37536e-08	5.0287	4649	Cyclin, C-terminal domain	Cyclin, C-terminal domain	LG5	27720816	27720954
ASSEMBLY_REP_C4421	0.0345796	2.36643	-5.37251	10.1512	0.0478787	1.75535	5121	Cytochrome c	cycsb	LG11	20229016	20229063	cytochrome c
ASSEMBLY_REP_C11587	2.35018e-07	9.94449	6.93962	12.8145	1.08567e-06	2.62238	3293	Cytochrome c-b	cycsb	LG15	13737540	13737596	cytochrome c
DLPD02912	3.08824e-08	11.8561	9.08142	9.75644	2.15486e-07	1.24615	11595	Non-imprinted in Prader-Willi/Angelman syndrome region protein 2 homolog OS=Mus	cyfi	LG4	22187173	22187230	cytoplasmic fmr1-interacting protein 1 homolog
ASSEMBLY_C23548	1.12102e-12	27.3975	19.63	11.9279	2.28362e-10	4.77692	9130	Cytoskeleton-associated protein, Gly-rich domain	cyld	LG1A	8343039	8343098	ubiquitin carboxyl-terminal hydrolase cyld isoform 2
ASSEMBLY_REP_C2024	0.0323741	2.40195	-5.30954	10.2638	0.0450332	0.222383	4209	Peptidyl-tRNA hydrolase 2, mitochondrial precursor	cyp26a1	LG14	8311426	8311486	cytochrome p450 26a1-like
CUST_121_PI428121236	5.144e-11	20.1376	15.7588	11.2272	2.38356e-09	4.51625	41132		cyp26a1	UN	6207797	6207856	cytochrome p450 26a1-like
DLPD17827	9.63132e-07	8.7667	5.44956	8.95842	3.51399e-06	1.3571	11670	Mitochondrial chaperone BCS1 OS=Danio rerio GN=bcs1l PE=2 SV=2	cyp27	LG15	3443941	3444000	sterol 26- mitochondrial-like
ASSEMBLY_C25120	1.61284e-07	10.2787	7.33726	9.17818	7.94077e-07	2.38377	4935	cytochrome P450	cyp2k4	LG8	8480541	8480712	cytochrome p450 2k1-like
ASSEMBLY_C27028	0.0280199	2.47947	-5.17091	6.90309	0.0393459	0.154083	9523	cytochrome P450, family 2, subfamily X, polypeptide 9 [Danio rerio]	cyp2x9	LG6	22695206	22695234	cytochrome p450 2j6-like
ASSEMBLY_C21175	2.76679e-06	7.95574	4.33525	11.0451	8.67357e-06	1.142	4935	cytochrome P450	cyp2y3	LG13	25766304	25766451	cytochrome p450 2f3-like
cDN23P0007D11.F.ab1	1.02057e-07	10.697	7.82045	8.93424	5.51333e-07	1.76665	18320	Regulator of telomere elongation helicase 1	cyp4f18	LG22-25	26358788	26358912	leukotriene-b omega-hydroxylase 2-like
ASSEMBLY_REP_C3855	0.0362104	2.34154	-5.41644	7.3343	0.0499951	0.173133	4935	cytochrome P450	cyp4f18	LG24	5224367	5224515	leukotriene-b omega-hydroxylase 2-like
ASSEMBLY_C12238	0.018357	2.70437	-4.7607	7.51372	0.0265499	0.228133	7252	KIAA0776	cysteine-richandtransmembranedomain-containingprotein1-like	LG17	1585681	1585739	cysteine-rich and transmembrane domain-containing protein 1-like
DLPD14145	1.02498e-12	27.5944	19.7188	8.74075	2.22701e-10	2.13947	11511	Keratin, type I cytoskeletal 13 OS=Oncorhynchus mykiss GN=krt13 PE=2 SV=1	cyt1	UN	3764979	3765037	type i cytoskeletal 13-like
ASSEMBLY_C23142	7.49633e-08	10.9868	8.1461	8.23754	4.32358e-07	0.822983	9082	hypothetical protein LOC325586 [Danio rerio]	cyth1a	LG1B	12275707	12276060	cytohesin-1-like isoform 2
ASSEMBLY_REP_C2246	1.66771e-06	8.33776	4.86972	14.5392	5.58326e-06	0.700717	4315	Cytochrome b-c1 complex subunit 1, mitochondrial'	Cytochrome b-c1 complex subunit 1, mitochondrial'	LG1A	9195716	9195955
ASSEMBLY_REP_C4091	2.29585e-14	37.3468	23.3777	17.5222	3.50156e-11	2.96015	3561	Cytochrome c oxidase copper chaperone [Salmo salar]	Cytochrome c oxidase copper chaperone [Salmo salar]	LG15	25017810	25017870
DLPD07142	0.00371601	3.54472	-3.16871	12.873	0.00598865	0.365983	12444	Cytochrome c oxidase polypeptide VIIa-liver/heart, mitochondrial OS=Salmo salar	Cytochrome c oxidase polypeptide VIIa-liver/heart, mitochondrial OS=Salmo salar	LG12	8117440	8117963
ASSEMBLY_REP_C4845	8.64605e-05	5.65133	0.714853	8.65626	0.000187176	0.90605	5244	cytochrome c oxidase subunit 4	cytochrome c oxidase subunit 4	LG5	12621063	12621120
ASSEMBLY_REP_C61	0.000534466	4.59364	-1.18145	16.0155	0.00099505	0.521883	3074	Cytochrome c oxidase subunit VIIa	Cytochrome c oxidase subunit VIIa	LG17	21979797	21979856
ASSEMBLY_REP_C956	0.000114812	5.48062	0.418336	13.6539	0.000241704	0.54425	3658	cytochrome c oxidase subunit VIIa polypeptide 2 (liver) [Xenopus laevis]	cytochrome c oxidase subunit VIIa polypeptide 2 (liver) [Xenopus laevis]	LG12	8117906	8117964
ASSEMBLY_REP_C26374	0.00357037	3.56584	-3.12822	15.7743	0.00576979	0.392967	3658	cytochrome c oxidase subunit VIIa polypeptide 2 (liver) [Xenopus laevis]	cytochrome c oxidase subunit VIIa polypeptide 2 (liver) [Xenopus laevis]	LG17	21979823	21979879
ASSEMBLY_REP_C34	7.20017e-05	5.7628	0.906381	17.0743	0.000158423	0.613517	3053	Cytochrome c oxidase subunit VIIc	Cytochrome c oxidase subunit VIIc	LG20	5540254	5540313
ASSEMBLY_REP_C6257	0.00544694	3.34322	-3.55464	7.34552	0.00853708	0.287367	4935	cytochrome P450	cytochrome P450	LG24	5225978	5227592
ASSEMBLY_REP_C5070	4.6015e-05	6.04011	1.37558	12.9999	0.000105371	1.19497	3281	Cytochrome oxidase c subunit VIb	cytochromecoxidasesubunitvibisoform1	LG9	707298	707349	cytochrome c oxidase subunit vib isoform 1
ASSEMBLY_REP_C100	3.10097e-05	6.29025	1.78981	15.0245	7.36072e-05	0.820367	3074	Cytochrome c oxidase subunit VIIa	cytochromecoxidasesubunitviia-relatedmitochondrialprecursor	UN	49581486	49581545	cytochrome c oxidase subunit viia-related mitochondrial precursor
ASSEMBLY_REP_C968	0.0096029	3.04549	-4.12181	12.036	0.0144695	0.263583	3665	MGC69557 protein [Xenopus (Silurana) tropicalis]	czh18orf25	LG9	16168077	16168135	uncharacterized protein c18orf25-like
DLPD02624	0.00040912	4.74354	-0.904611	10.6775	0.00077798	0.447633	12588	UPF0684 protein C5orf30 homolog OS=Danio rerio GN=zgc:194273 PE=2 SV=1	czh5orf30	LG19	3410996	3411056	upf0684 protein c5orf30 homolog
cDN24P0001N19.F.ab1	2.30939e-09	14.7452	11.807	9.69228	3.14065e-08	2.15633	16753	D. labrax chromosome sequence corresponding to linkage group 1, bottom part, co	D. labrax chromosome sequence corresponding to linkage group 1, bottom part, co	LG1B	6846577	6846696
cDN23P0004G24.F.ab1	0.00167723	3.96819	-2.35875	7.92463	0.00286079	0.5826	16753	D. labrax chromosome sequence corresponding to linkage group 1, bottom part, co	D. labrax chromosome sequence corresponding to linkage group 1, bottom part, co	LG4	24926659	24926748
cDN30P0002G01.F.ab1	3.74064e-07	9.54378	6.44867	8.57991	1.5886e-06	1.81362	16753	D. labrax chromosome sequence corresponding to linkage group 1, bottom part, co	D. labrax chromosome sequence corresponding to linkage group 1, bottom part, co	UN	72585489	72585548
cDN23P0002J24.F.ab1	1.54827e-07	10.3155	7.38041	7.87132	7.68734e-07	1.35495	16743	D. labrax chromosome sequence corresponding to linkage group 1, top part, compl	D. labrax chromosome sequence corresponding to linkage group 1, top part, compl	LG17	15546944	15547003
cDN31P0001I07.F.ab1	1.4053e-09	15.3647	12.3268	11.4022	2.19973e-08	4.50965	16743	D. labrax chromosome sequence corresponding to linkage group 1, top part, compl	D. labrax chromosome sequence corresponding to linkage group 1, top part, compl	LG1A	11696700	11696790	---NA---
cDN34P0003C11.F.ab1	0.00176416	3.94106	-2.41045	7.11543	0.00299861	0.329183	16743	D. labrax chromosome sequence corresponding to linkage group 1, top part, compl	D. labrax chromosome sequence corresponding to linkage group 1, top part, compl	LG24	1936944	1937003
cDN24P0002K10.F.ab1	0.0344197	2.36894	-5.36809	7.0018	0.0476753	0.253767	16743	D. labrax chromosome sequence corresponding to linkage group 1, top part, compl	D. labrax chromosome sequence corresponding to linkage group 1, top part, compl	LG4	11442047	11442428
SeabassC-CL2074Contig1	1.50367e-05	6.76384	2.5508	8.79443	3.83895e-05	0.8475	16743	D. labrax chromosome sequence corresponding to linkage group 1, top part, compl	D. labrax chromosome sequence corresponding to linkage group 1, top part, compl	LG9	16597253	16597314
cDN31P0004E06.F.ab1	0.000173282	5.2371	-0.0112816	7.26518	0.00035353	0.49305	16743	D. labrax chromosome sequence corresponding to linkage group 1, top part, compl	D. labrax chromosome sequence corresponding to linkage group 1, top part, compl	LGx	1355187	1355246
cDN31P0001N15.F.ab1	0.00219958	3.82303	-2.63576	7.74313	0.00367733	0.55445	16743	D. labrax chromosome sequence corresponding to linkage group 1, top part, compl	D. labrax chromosome sequence corresponding to linkage group 1, top part, compl	UN	89149644	89149768
cDN23P0007I16.F.ab1	1.06081e-09	15.7257	12.6207	11.564	1.80289e-08	3.21188	16770	D. labrax chromosome sequence corresponding to linkage group 18, complete seque	D. labrax chromosome sequence corresponding to linkage group 18, complete seque	LG10	14024510	14024604
cDN23P0003B23.F.ab1	7.98795e-08	10.9266	8.07906	8.99331	4.52877e-07	1.37032	16770	D. labrax chromosome sequence corresponding to linkage group 18, complete seque	D. labrax chromosome sequence corresponding to linkage group 18, complete seque	LG18-21	8174364	8179631
cDN23P0006J18.F.ab1	5.39276e-07	9.23728	6.06223	7.94158	2.14817e-06	1.25405	16770	D. labrax chromosome sequence corresponding to linkage group 18, complete seque	D. labrax chromosome sequence corresponding to linkage group 18, complete seque	UN	36706957	36707266
EU807743.2	1.25705e-09	15.5069	12.4434	11.0668	2.03276e-08	1.84908	16694	D. labrax endothelin-1 precursor (ET-1) mRNA, complete cds	D. labrax endothelin-1 precursor (ET-1) mRNA, complete cds	LG9	20064170	20064230
FJ008914.1	6.83989e-05	5.79426	0.960134	7.70234	0.000151222	0.706683	16685	D. labrax kisspeptin 1 (KiSS-1) mRNA, complete cds	D. labrax kisspeptin 1 (KiSS-1) mRNA, complete cds	LG1A	1606435	1606495
JN251020.1	1.4591e-13	32.2391	21.6252	11.7111	9.68999e-11	4.39247	16597	D. labrax Sox 19 mRNA, complete cds	D. labrax Sox 19 mRNA, complete cds	LG3	83,11	83169
ASSEMBLY_REP_C743	1.69087e-09	15.1313	12.1334	15.5967	2.49496e-08	2.06687	3550	D7-like protein	D7-like protein	LG22-25	4163120	4163254
DLPD02078	0.00406977	3.49671	-3.2607	7.60039	0.00652008	0.332483	12420	Arginyl-tRNA--protein transferase 1 OS=Macaca fascicularis GN=ATE1 PE=2 SV=1	dab2ipb	LG11	4453427	4453516	novel protein vertebrate dab2 interacting protein
ASSEMBLY_C32346	2.70716e-07	9.8212	6.79026	8.62702	1.2176e-06	1.42027	8659	dachshund homolog 1 (Drosophila)	dach1	LG11	14007039	14007073	dachshund homolog 1-like
ASSEMBLY_REP_C1223	1.46745e-05	6.78014	2.57646	12.7978	3.75426e-05	1.13438	3812	protein KTI12 homolog [Danio rerio]	dal1b	LG6	11055924	11055980	death-associated 1-b
ASSEMBLY_REP_C1261	1.00851e-09	15.7914	12.6735	10.1467	1.73614e-08	2.73877	3830	DALR anticodon binding domain containing 3	dalrd3	LG22-25	17866899	17866959	dalr anticodon-binding domain-containing protein 3
DLPD13384	0.00368616	3.54898	-3.16054	7.12691	0.00594186	0.22375	12959	danio rerio phosphodiesterase 9a mrna	danio rerio phosphodiesterase 9a mrna	LG13	16380543	16380602
DLPD06571	3.6676e-07	9.56052	6.4695	8.22513	1.56412e-06	1.24927	14130	danio rerio zinc finger protein of the cerebellum 3 complete cds	danio rerio zinc finger protein of the cerebellum 3 complete cds	LG2	4923256	4923315
ASSEMBLY_REP_C1019	0.00594289	3.29742	-3.64223	13.2963	0.00926098	0.371667	3697	Hypothetical 18.4 kDa protein in SIS2-MTD1 intergenic region	dapp1	UN	33276748	33276807	dual adapter for phosphotyrosine and 3-phosphotyrosine and 3-phosphoinositide
DLPD03797	2.8814e-06	7.92566	4.29242	8.25594	8.97965e-06	1.07448	7674	DAXX OS=Salmo salar GN=DAXX PE=4 SV=1	daxx	LG9	22342145	22343092	death domain-associated protein 6-like
DLPD09513	0.000354624	4.82439	-0.756314	11.6513	0.000681063	0.903733	15489	ATP-dependent RNA helicase DBP6 OS=Lodderomyces elongisporus GN=DBP6 PE=3 SV=1	dbp6	UN	39677623	39677682
ASSEMBLY_C7550	2.21675e-08	12.1957	9.43079	13.8662	1.66832e-07	4.75835	6081	C-type lectin receptor	dbt	UN	40027698	40027865	lipoamide acyltransferase component of branched-chain alpha-keto acid dehydrogenase mitochondrial
ASSEMBLY_C9277	2.65798e-08	12.0088	9.23954	12.7915	1.90541e-07	1.51692	6558	WD repeat and SOF domain-containing protein 1	dcaf13	LG16	20120515	20120606	ddb1- and cul4-associated factor 13-like
DLPD06899	4.54021e-05	6.04852	1.38964	11.6958	0.000104033	0.869033	10212	Protein C2orf37 homolog OS=Danio rerio GN=si:ch211-245g15.4 PE=3 SV=1	dcaf17	LG15	12939959	12940019	ddb1- and cul4-associated factor 17
ASSEMBLY_C28854	0.0261793	2.51579	-5.10543	8.66512	0.0369169	0.301867	9732	PREDICTED: DDB1- and CUL4-associated factor 6-like	dcaf6	LG15	16262665	16263179	ddb1- and cul4-associated factor 6-like
ASSEMBLY_C28359	0.00618202	3.27669	-3.68183	8.30703	0.00960606	0.652733	9674	discoidin, CUB and LCCL domain-containing protein 2 [Gallus gallus]	dcbld2	LG15	17494726	17495341	cub and lccl domain containing 2
ASSEMBLY_REP_C3770	0.000584047	4.54423	-1.27322	9.20918	0.00108009	0.46585	4907	PREDICTED: similar to RU2S	dcdc2a	LG12	12993173	12993231	doublecortin domain-containing protein 2
ASSEMBLY_REP_C8026	3.55051e-11	20.7514	16.1395	11.6	1.93058e-09	3.10853	5410	Deoxynucleoside kinase	dck	LG19	7433475	7433533	deoxycytidine kinase
ASSEMBLY_REP_C3125	2.97239e-07	9.74037	6.69152	9.20087	1.3171e-06	1.75723	4670	DNA cross-link repair 1A protein	dclre1a	LG1B	8387558	8387619	dna cross-link repair 1a protein
ASSEMBLY_REP_C5188	7.98059e-08	10.9275	8.08003	11.4607	4.52635e-07	1.43717	5360	dCMP deaminase	dCMP deaminase	LG7	2963	3023
DLPD04300	0.00013533	5.38276	0.246616	10.8611	0.000281265	0.6075	12804	mRNA-decapping enzyme 2 OS=Homo sapiens GN=DCP2 PE=1 SV=1	dcp2	LG19	3351490	3351549	m7 -mrna hydrolase
ASSEMBLY_REP_C22897	2.64746e-12	25.5755	18.773	11.8293	3.92225e-10	3.26253	3171	glutaredoxin-2, mitochondrial [Danio rerio]	dcp2	LG4	3527526	3527585	m7 -mrna hydrolase
cDN33P0002H09.F.ab1	0.00175672	3.94333	-2.40612	8.39181	0.00298768	1.52685	17574	histidine triad HIT-5	dcps	LG2	15693410	15693469	m7 diphosphatase
ASSEMBLY_C31084	4.24686e-07	9.43656	6.31459	9.76366	1.76505e-06	0.940183	6784	Dynactin subunit 2	dctn2	LG1A	20451945	20452376	dynactin subunit 2
DLPD08718	1.45133e-05	6.78754	2.58808	8.35913	3.72014e-05	0.875817	11862	Dynactin subunit 4 OS=Pongo abelii GN=DCTN4 PE=2 SV=1	dctn4	LG2	12099230	12099388	dynactin subunit 4 isoform 1
ASSEMBLY_C5781	0.0357451	2.34853	-5.40412	15.5665	0.0493852	0.26325	5556	dCTP pyrophosphatase 1	dctpp1	LG7	22872543	22872601	dctp pyrophosphatase 1-like
DLPD02097	2.97858e-06	7.90112	4.25741	11.537	9.2283e-06	0.6297	10307	DCN1-like protein 1 OS=Homo sapiens GN=DCUN1D1 PE=1 SV=1	dcun1d1	LG10	7671364	7671557	dcn1-like protein 1
ASSEMBLY_REP_C327	0.0209129	2.63532	-4.88778	12.3109	0.0299132	0.755683	3270	DCN1-like protein 5	dcun1d5	LG13	27358207	27358266	dcn1-like protein 5
ASSEMBLY_C9039	7.33221e-09	13.3899	10.5949	10.0563	7.26289e-08	2.31745	6496	N(G),N(G)-dimethylarginine dimethylaminohydrolase 2 [Salmo salar]	ddah2	LG9	18229118	18229202	n -dimethylarginine dimethylaminohydrolase 2-like
ASSEMBLY_C12034	4.17374e-09	14.0364	11.1866	10.9243	4.76021e-08	1.54015	4610	transforming, acidic coiled-coil containing protein 3	ddb2	LG12	11449951	11450010	dna damage-binding protein 2-like
ASSEMBLY_C6960	0.0024618	3.76301	-2.75056	13.9117	0.00408407	0.447333	5912	DNA damage-binding protein 2 [Danio rerio]	ddb2	LG6	12571451	12571511	dna damage-binding protein 2-like
ASSEMBLY_REP_C3335	3.19266e-08	11.8225	9.04637	11.6203	2.20985e-07	3.0414	4753	cell division cycle 25 homolog B (S. pombe)	ddi	LG12	20810318	20810477	dna damage-inducible transcript 3
ASSEMBLY_REP_C3092	9.88786e-05	5.57024	0.574491	10.2319	0.000211152	1.33425	4659	DNA-damage-inducible transcript 3	ddit3	LG1A	20469477	20470002	dna damage-inducible transcript 3
DLPD01023	5.31904e-08	11.3166	8.50812	12.5342	3.28073e-07	2.18485	15303	lithognathus mormyrus clone lithmor399 mrna sequence	ddx	LG15	3111452	3111677	dead (asp-glu-ala-asp) box polypeptide 18
ASSEMBLY_C27024	0.00017256	5.23955	-0.006928	9.64276	0.000352252	0.745117	6992	DEAD (Asp-Glu-Ala-Asp) box polypeptide 1	ddx1	LG17	9425298	9425357	atp-dependent rna helicase ddx1
ASSEMBLY_C3913	0.00129352	4.10826	-2.0925	8.39045	0.00224814	0.5547	4954	PREDICTED: DEAD (Asp-Glu-Ala-Asp) box polypeptide 10	ddx10	LG4	26963785	26963844	probable atp-dependent rna helicase ddx10
DLPD09712	0.00394227	3.51351	-3.22852	11.8447	0.00632756	0.504317	11182	Probable ATP-dependent RNA helicase DDX23 OS=Pongo abelii GN=DDX23 PE=2 SV=1	ddx23	LG22-25	6767426	6767485	probable atp-dependent rna helicase ddx23
ASSEMBLY_REP_C354	0.00114344	4.17513	-1.96584	10.8607	0.00200728	0.385817	3292	DEAD (Asp-Glu-Ala-Asp) box polypeptide 27	ddx27	UN	6624206	6624265	probable atp-dependent rna helicase ddx27
ASSEMBLY_REP_C2301	8.15869e-12	23.3652	17.6388	15.8085	7.43252e-10	2.10475	4067	ATP-dependent RNA helicase DDX39 [Salmo salar]	ddx39b	LG8	4790251	4790331	atp-dependent rna helicase ddx39
DLPD16415	6.58321e-08	11.1107	8.28316	8.62347	3.90125e-07	1.33167	10111	Probable ATP-dependent RNA helicase DDX49 OS=Homo sapiens GN=DDX49 PE=1 SV=1	ddx49	LG4	8703844	8703903	probable atp-dependent rna helicase ddx49-like
ASSEMBLY_C6047	2.67442e-10	17.6095	14.0555	11.8124	6.71523e-09	2.87687	5649	Ddx5 protein	ddx5	LG8	755114	755,19	probable atp-dependent rna helicase ddx5-like
ASSEMBLY_C8674	1.97108e-05	6.5844	2.26604	12.0047	4.90081e-05	1.14738	6396	probable ATP-dependent RNA helicase DDX52 [Danio rerio]	ddx52	LG14	15076315	15076375	probable atp-dependent rna helicase ddx52-like
ASSEMBLY_C26470	4.31866e-07	9.42247	6.29688	9.55613	1.7873e-06	1.17357	9462	Zgc:111908 protein	ddx54	LG19	13529934	13529994	atp-dependent rna helicase ddx54
ASSEMBLY_C7283	1.83434e-08	12.3933	9.63022	12.1392	1.44414e-07	1.22302	6004	DEAD (Asp-Glu-Ala-Asp) box polypeptide 56 [Danio rerio]	ddx56	LG19	4555542	4555687	probable atp-dependent rna helicase ddx56
DLPD17550	0.0016987	3.96136	-2.37177	13.0899	0.00289472	0.516533	14262	Probable ATP-dependent RNA helicase DDX59 OS=Homo sapiens GN=DDX59 PE=1 SV=1	ddx59	LG4	10374026	10374086	probable atp-dependent rna helicase ddx59-like
DLPD02824	7.74467e-05	5.71826	0.830064	11.1358	0.000169438	0.789533	16441	Exonuclease 3-5 domain-like-containing protein 1 OS=Danio rerio GN=exdl1 PE=2 S	decr1	LG12	9951917	9952095	-dienoyl- mitochondrial-like
ASSEMBLY_REP_C12131	2.40469e-07	9.92441	6.91541	11.4367	1.10736e-06	1.00808	7219	PREDICTED: similar to Chain A, Crystal Structure Of Human Adp-Ribose Pyrophosph	decr1	LGx	5092043	5092095	-dienoyl- mitochondrial-like
ASSEMBLY_REP_C811	2.0122e-11	21.7258	16.7205	11.4392	1.31473e-09	1.66408	3589	Peroxisomal 2,4-dienoyl-CoA reductase [Salmo salar]	decr2	LG1B	5452993	5453047	peroxisomal -dienoyl- reductase
ASSEMBLY_REP_C5885	0.0158671	2.78136	-4.61797	8.7809	0.0231772	0.5264	5596	degenerative spermatocyte homolog 1, lipid desaturase (Drosophila)	degs1	LG11	23882412	23882490	sphingolipid delta -desaturase des1
ASSEMBLY_REP_C733	1.34224e-13	32.4541	21.7056	11.0193	9.68999e-11	4.068	3543	sphingolipid delta(4)-desaturase/c4-hydroxylase des2	degs2	LG12	11754971	11755030	sphingolipid delta -desaturase c4-hydroxylase des2-like
ASSEMBLY_REP_C23706	0.0163447	2.76572	-4.64706	7.05734	0.0238156	0.205817	6886	PREDICTED: WD repeat-containing protein mio-like	dennd1b	LG16	2008366	2008809	denn domain-containing protein 1b
DLPD02949	2.62779e-10	17.6348	14.0738	10.3818	6.65663e-09	1.82522	12043	Suppression of tumorigenicity 5 OS=Homo sapiens GN=ST5 PE=1 SV=2	dennd2d	LG22-25	23650456	23650506	denn domain-containing protein 2d
ASSEMBLY_REP_C642	0.000378646	4.78726	-0.824326	13.7809	0.000723821	0.6106	3480	Density-regulated protein	denr	LG19	5332161	5332220	density-regulated protein
DLPD06412	6.39067e-08	11.1392	8.31448	8.17483	3.81e-07	1.10982	12719	DEP domain-containing protein 7 OS=Pongo abelii GN=DEPDC7 PE=2 SV=1	depdc4	LGx	12504348	12504408	dep domain-containing protein 7-like
DLPD05364	4.89692e-05	6.00117	1.31032	12.2804	0.000111544	0.983833	10158	Putative deoxyribose-phosphate aldolase OS=Bos taurus GN=DERA PE=2 SV=1	dera	LGx	669292	669,38	deoxyribose-phosphate aldolase-like
DLPD00964	2.93839e-10	17.4745	13.9578	10.3359	7.15904e-09	1.72275	6791	Dermal papilla-derived protein 6 homolog OS=Danio rerio GN=derp6 PE=2 SV=1	derp6	UN	96799389	96799768
DLPD06604	0.00347225	3.58058	-3.09998	9.18754	0.0056261	1.37482	10872	Desmin OS=Canis familiaris GN=DES PE=3 SV=3	desma	LG24	310992	311083	desm protein
ASSEMBLY_C8580	0.0104909	2.99905	-4.20966	8.13626	0.0156947	0.33735	6377	desmin	desmin	LG15	10563220	10563279
ASSEMBLY_REP_C7707	9.70189e-05	5.58168	0.594345	12.9354	0.000207552	0.6965	3168	Small ubiquitin-related modifier 2 precursor	det1	LG7	14680875	14680933	det1 homolog
DLPD07789	0.0274552	2.49036	-5.15131	7.72938	0.0386121	0.261433	15522	Dexamethasone-induced protein homolog OS=Danio rerio GN=dexi PE=3 SV=1	dexi	LG8	2548137	2548196	dexamethasone-induced protein homolog
ASSEMBLY_C24534	8.04496e-05	5.69509	0.790251	9.27698	0.000175484	0.679933	9258	deafness, autosomal dominant 5 [Danio rerio]	dfna5	LG16	11508276	11508337	non-syndromic hearing impairment protein 5-like
DLPD03178	0.00836388	3.118	-3.98425	8.62593	0.0127254	0.53215	15664	Protein DGCR6 OS=Gallus gallus GN=DGCR6 PE=2 SV=1	dgcr6	LG20	2282722	2282782	protein dgcr6
ASSEMBLY_C23820	0.00125493	4.12466	-2.06141	8.83017	0.00218755	0.648333	4785	Protein kinase domain	dgkd	LG11	1499784	1499842	diacylglycerol kinase delta
ASSEMBLY_REP_C8	3.87464e-10	17.0833	13.6704	12.0407	8.72955e-09	2.22667	3030	dehydrodolichyl diphosphate synthase [Oncorhynchus mykiss]	dhdds	LG16	4511738	4511798	dehydrodolichyl diphosphate synthase
ASSEMBLY_REP_C1480	3.13376e-09	14.3757	11.4872	11.099	3.87873e-08	2.03387	3222	PREDICTED: hypothetical protein	dhdds	LG6	14934711	14934861	dehydrodolichyl diphosphate synthase
ASSEMBLY_C20541	8.60012e-11	19.3151	15.2296	8.83013	3.21781e-09	2.58768	4485	PREDICTED: tyrosine-protein kinase FRK-like isoform 3	dhdh	LG17	1742154	1742213	trans- -dihydrobenzene- -diol dehydrogenase-like
ASSEMBLY_REP_C348	9.1142e-12	23.1579	17.5265	13.8238	7.90994e-10	2.28992	3287	Dihydrofolate reductase [Salmo salar]	dhfr	LG20	25722886	25722945	dihydrofolate reductase
ASSEMBLY_C5448	1.47237e-06	8.43373	5.00127	8.84186	5.01866e-06	0.872483	5451	PREDICTED: dehydrogenase/reductase SDR family member 12-like	dhrs12	LG15	19852900	19852934	dehydrogenase reductase sdr family member 12
ASSEMBLY_C10351	7.97445e-08	10.9282	8.08085	10.5599	4.52462e-07	1.01915	6827	PREDICTED: putative nuclease HARBI1-like	dhrs12	LG8	14173208	14173285	dehydrogenase reductase sdr family member 12
DLPD04130	2.28283e-07	9.96999	6.97033	8.68502	1.06124e-06	0.736317	15904	Short-chain dehydrogenase/reductase 3 OS=Mus musculus GN=Dhrs3 PE=2 SV=2	dhrs3	LG1A	24974028	24974088	short-chain dehydrogenase reductase 3
ASSEMBLY_REP_C6386	6.16723e-08	11.1734	8.35203	10.6028	3.70261e-07	1.69347	5759	short chain dehydrogenase	dhrs7b	LG8	1261921	1262020	dehydrogenase reductase sdr family member 7b
ASSEMBLY_REP_C4747	5.61635e-06	7.44192	3.58831	13.5055	1.59703e-05	0.8685	5174	DEAH (Asp-Glu-Ala-His) box polypeptide 15	dhx15	LG3	7588213	7588274	pre-mrna-splicing factor atp-dependent rna helicase dhx15-like
DLPD07784	4.87057e-08	11.4026	8.60103	10.1271	3.07632e-07	1.4226	10369	Putative pre-mRNA-splicing factor ATP-dependent RNA helicase DHX15 OS=Pongo abe	dhx15	LG7	19605877	19605937	pre-mrna-splicing factor atp-dependent rna helicase dhx15-like
ASSEMBLY_C28320	3.09522e-06	7.87278	4.21687	10.8485	9.54003e-06	1.2026	9667	PREDICTED: DEAH (Asp-Glu-Ala-His) box polypeptide 29	dhx29	LG19	10122144	10122202	atp-dependent rna helicase dhx29
ASSEMBLY_C5750	1.46277e-05	6.78228	2.57982	10.4497	3.74555e-05	1.25613	5549	probable ATP-dependent RNA helicase DHX34 [Danio rerio]	dhx34	LG13	25482414	25483141	probable atp-dependent rna helicase dhx34
cDN25P0002A04.F.ab1	0.0188081	2.69153	-4.7844	7.1612	0.0271567	0.200533	18459	DEAH (Asp-Glu-Ala-His) box polypeptide 35	dhx35	LG22-25	10142834	10142893	probable atp-dependent rna helicase dhx35-like
ASSEMBLY_REP_C2732	0.000163205	5.27225	0.0511928	10.0008	0.000334366	0.826517	4519	probable ATP-dependent RNA helicase DHX37 [Danio rerio]	dhx37	LG20	14175971	14176030	probable atp-dependent rna helicase dhx37
cDN24P0002B08.F.ab1	8.58234e-07	8.85881	5.57137	7.61265	3.17872e-06	0.659667	18350	DEAH (Asp-Glu-Ala-His) box polypeptide 40	dhx40	LG13	8997805	8998224	probable atp-dependent rna helicase dhx40
ASSEMBLY_C25604	2.90371e-06	7.91995	4.28428	9.09157	9.03451e-06	1.08413	9380	Helicase associated domain (HA2)	dhx8	LG1B	14681330	14681602	deah (asp-glu-ala-his) box polypeptide 8
ASSEMBLY_C10379	0.00019748	5.16076	-0.147518	12.9072	0.00039852	1.25933	6832	ubiquitin associated protein 2	dhx8	LG20	8950220	8950278	atp-dependent rna helicase dhx8
ASSEMBLY_REP_C24	7.1798e-11	19.6003	15.4157	16.1328	2.89745e-09	2.02487	3046	Histone H2A.Z [Salmo salar]	dhx8	LG3	1736900	1737070	atp-dependent rna helicase dhx8
ASSEMBLY_REP_C993	9.27385e-08	10.7863	7.92152	11.1856	5.10776e-07	2.34573	3681	glycolipid transfer protein domain-containing protein 1 [Danio rerio]	diabloa	LG22-25	3100210	3100365	diablo mitochondrial precursor
ASSEMBLY_REP_C4472	2.60114e-08	12.0309	9.26232	10.4357	1.8729e-07	1.91277	5135	Dihydrofolate reductase	Dihydrofolate reductase	LG6	4527479	4543818
SeabassC-CL1083Contig1	4.20893e-08	11.5463	8.75501	9.36332	2.73758e-07	1.53233	17095	rCG62056, isoform CRA_a	dimt1	LG17	18447409	18449311	probable dimethyladenosine transferase
DLPD03931	1.06316e-05	6.99791	2.91578	7.43481	2.81926e-05	0.55655	11973	Exosome complex exonuclease RRP44 OS=Homo sapiens GN=DIS3 PE=1 SV=2	dis3	LG11	13973159	13973224	exosome complex exonuclease rrp44
SeabassC-CL4617Contig1	0.000164117	5.26897	0.0453787	8.46301	0.000335907	0.997317	18139	DIS3-like exonuclease 2 [Xenopus (Silurana) tropicalis]	dis3l2	LG10	5992241	5992300	dis3-like exonuclease 2-like
ASSEMBLY_REP_C4850	2.88861e-05	6.3358	1.86432	8.49255	6.90019e-05	0.825767	5247	ORM1-like protein 2	dixdc1	LG22-25	4200305	4200340	dixin isoform 1
ASSEMBLY_REP_C6172	3.5312e-08	11.7211	8.94013	12.2937	2.39157e-07	1.51285	5691	dyskerin	dkc1	UN	46699545	46699592	h aca ribonucleoprotein complex subunit 4
DLPD07881	0.00392001	3.5165	-3.22279	7.97412	0.00629527	0.495967	13344	Discs large homolog 1-like protein OS=Danio rerio GN=dlg1l PE=2 SV=1	dlg1l	UN	72363953	72364014
cDN33P0006K12.F.ab1	8.08081e-08	10.9157	8.06686	11.2136	4.56905e-07	2.43508	16770	D. labrax chromosome sequence corresponding to linkage group 18, complete seque	dlgap1	LG10	315041	377332	disks large-associated protein 1
ASSEMBLY_C7582	2.01076e-08	12.2971	9.53352	12.7373	1.55466e-07	2.46103	5529	disks large-associated protein 5 [Danio rerio]	dlgap5	LG1B	4038488	4038547	disks large-associated protein 5-like
ASSEMBLY_REP_C12328	4.15444e-05	6.10436	1.48279	12.6127	9.60335e-05	1.10697	7275	PREDICTED: probable ATP-dependent RNA helicase DDX31-like	dll4	UN	78310574	78310632	delta-like protein 4-like
DLPD02710	0.019828	2.66356	-4.83591	14.8546	0.0284892	0.206517	13777	Dihydrolipoyllysine-residue succinyltransferase component of 2-oxoglutarate deh	dlst	LG12	10182739	10182798	dihydrolipoyllysine-residue succinyltransferase component of 2-oxoglutarate dehydrogenase mitochondrial-like
ASSEMBLY_REP_C4046	3.46877e-10	17.2388	13.7854	9.83017	8.08443e-09	1.6723	4993	NADH dehydrogenase iron-sulfur protein 6, mitochondrial precursor [Salmo salar]	dmgdh	LG9	7498728	7498787	dimethylglycine mitochondrial
ASSEMBLY_REP_C1936	2.73655e-12	25.5077	18.7399	13.9445	3.97396e-10	5.1018	4171	DM-related transcriptional factor Dmrt2	dmrt2	LG20	18564187	18564267
ASSEMBLY_REP_C12005	1.06538e-05	6.99648	2.91358	7.33272	2.82363e-05	0.501267	7196	PREDICTED: cyclin-D-binding Myb-like transcription factor 1-like	dmtf1	LGx	16865171	16865632	cyclin-d-binding myb-like transcription factor 1-like
DLPD11693	1.63037e-06	8.35515	4.89363	8.27131	5.48078e-06	1.77822	10560	DNA-directed RNA polymerase II subunit RPB1 (Fragments) OS=Pichia guilliermondi	DNA-directed RNA polymerase II subunit RPB1 (Fragments) OS=Pichia guilliermondi	LG6	114368	114427
cDN29P0002L17.F.ab1	2.87266e-09	14.4802	11.5784	9.58413	3.65423e-08	1.70578	5075	Retinoblastoma-binding protein 8	dnaendonucleaserbbp8-like	LG18-21	3238370	3239100	dna endonuclease rbbp8-like
ASSEMBLY_REP_C3682	6.91398e-06	7.29537	3.36916	15.2492	1.91769e-05	1.08592	4875	DnaJ subfamily A member 2 [Danio rerio]	dnaja2	LG5	3043147	3043266	dnaj homolog subfamily a member 2-like
DLPD04010	0.000192354	5.17609	-0.120115	12.9219	0.000389247	0.327517	15649	DnaJ homolog subfamily A member 3, mitochondrial OS=Mus musculus GN=Dnaja3 PE=1	dnaja3	LG8	8395993	8396052	dnaj homolog subfamily a member mitochondrial-like
SeabassC-CL2920Contig1	2.61568e-08	12.0252	9.25644	11.7738	1.88245e-07	1.88482	17939	DnaJ (Hsp40) homolog, subfamily B, member 11	dnajb11	LG15	22759333	22759458	dnaj homolog subfamily b member 11-like
ASSEMBLY_REP_C14543	5.90692e-08	11.215	8.39753	13.0042	3.57819e-07	1.24353	7702	DnaJ (Hsp40) homolog, subfamily B, member 12	dnajb12	LG11	11376479	11376539	dnaj homolog subfamily b member 12-like
SeabassC-CL4311Contig1	0.00142338	4.05656	-2.19064	9.52821	0.00245118	0.410417	18104	DnaJ (Hsp40) homolog, subfamily B, member 8	dnajb6	LG10	462,3	462494	dnaj homolog subfamily b member 6-like
ASSEMBLY_REP_C1173	7.32078e-09	13.3916	10.5965	13.6896	7.2599e-08	1.29763	3785	PREDICTED: dnaJ homolog subfamily B member 9-like	dnajb9	LG1A	14800026	14800085	dnaj homolog subfamily b member 9-like
ASSEMBLY_C27072	0.0293862	2.45397	-5.2167	9.79523	0.0411542	0.30175	9527	proteasome (prosome, macropain) 26S subunit, non-ATPase, 12	dnajc1	LG7	12847812	12847871	dnaj homolog subfamily c member 1
DLPD11523	5.38021e-08	11.3055	8.49606	9.17729	3.30866e-07	1.48725	12224	DnaJ homolog subfamily C member 11 OS=Bos taurus GN=DNAJC11 PE=2 SV=1	dnajc11	LG22-25	5519501	5519560	subfamily member 11
ASSEMBLY_REP_C16109	2.80052e-05	6.35574	1.89686	9.271	6.70835e-05	0.732633	7983	Cytochrome c oxidase copper chaperone [Oncorhynchus mykiss]	dnajc14	LG15	25019472	25019532	dnaj homolog subfamily c member 14-like
ASSEMBLY_REP_C619	5.39801e-09	13.7379	10.9166	11.9133	5.76639e-08	1.96532	3464	novel protein similar to H.sapiens DNAJC19, DnaJ (Hsp40) homolog, subfamily C,	dnajc15	LG15	19347321	19347380	dnaj homolog subfamily c member 15
ASSEMBLY_REP_C1026	1.55124e-10	18.41	14.6201	9.5005	4.66231e-09	1.24767	3557	DnaJ domain	dnajc17	LG12	9222026	9222086	homolog subfamily c member 17
ASSEMBLY_C8409	1.17582e-09	15.5927	12.5132	13.2199	1.93694e-08	1.08745	6326	novel protein (zgc:85671) [Danio rerio]	dnajc2	LGx	3105068	3105128	dnaj homolog subfamily c member 2-like
ASSEMBLY_REP_C967	1.38952e-09	15.379	12.3386	11.3155	2.17969e-08	1.37885	3664	Eukaryotic translation initiation factor 4E	dnajc21	LG11	10602921	10603015	dnaj homolog subfamily c member 21-like
DLPD04987	0.0340899	2.37413	-5.3589	7.49206	0.0472587	0.264383	11674	DNA/RNA-binding protein KIN17 OS=Homo sapiens GN=KIN PE=1 SV=2	dnajc24	LGx	15439552	15439611	dnaj homolog subfamily c member 24-like
ASSEMBLY_REP_C617	1.56662e-07	10.3049	7.36796	14.7337	7.75225e-07	1.02508	3462	Transmembrane protein 32 precursor [Anoplopoma fimbria]	dnajc30	LG2	14821299	14821397	dnaj homolog subfamily c member 30-like
ASSEMBLY_REP_C1602	8.45688e-10	16.0223	12.8573	15.3168	1.54275e-08	1.9589	4015	Cell division cycle-associated protein 7	dnajc4	LG1A	20280659	20280716	dnaj homolog subfamily c member 4-like
ASSEMBLY_REP_C29277	5.3665e-09	13.7446	10.9228	11.4695	5.73691e-08	1.00678	9779	Dynein light chain 4, axonemal	dnal4	LG7	26877122	26877468	dynein light chain axonemal
ASSEMBLY_REP_C3982	4.50238e-06	7.59989	3.82147	14.3078	1.3194e-05	0.8849	4976	3,2-trans-enoyl-CoA isomerase, mitochondrial precursor	dnase1	UN	23708916	23709090	deoxyribonuclease i
ASSEMBLY_C29649	6.17642e-11	19.8412	15.5707	12.4958	2.62578e-09	2.41112	9814	Transmembrane protein 53	dnatransposasethap9-like	LG10	4319229	4319316	dna transposase thap9-like
ASSEMBLY_C18686	9.28136e-06	7.09096	3.05885	10.5977	2.49871e-05	1.67473	6819	WD repeat domain 75	dnd	LG15	3167459	3167841	dead end
ASSEMBLY_REP_C22386	0.00730208	3.18925	-3.84866	11.6857	0.011224	0.380633	8980	DnaJ (Hsp40) homolog, subfamily C, member 8 [Xenopus laevis]	dnjc8	LG9	17353787	17354142	homolog subfamily c member 8
ASSEMBLY_REP_C270	7.93089e-09	13.3019	10.5124	15.1851	7.7058e-08	1.9472	3230	DNL-type zinc finger protein [Danio rerio]	dnlz	LG19	9242284	9242343	dnl-type zinc finger protein
DLPD04237	6.57935e-09	13.5121	10.7087	9.07272	6.70601e-08	1.1887	10698	Dynamin-1-like protein OS=Danio rerio GN=dnm1l PE=2 SV=1	dnm1l	LG6	15115826	15115886	dynamin-1-like isoform 3
SeabassC-CL3114Contig1	6.72566e-06	7.31473	3.39827	12.3049	1.87147e-05	1.42703	17962	PREDICTED: dynamin 1-like	dnm1l	LGx	8060285	8060404	dynamin-1-like isoform 1
ASSEMBLY_C30926	1.06563e-09	15.7198	12.616	12.0697	1.80898e-08	2.51652	8504	DNA (cytosine-5)-methyltransferase 1 [Gallus gallus]	dnmt1	LG8	11028592	11028649	dna (cytosine-5)-methyltransferase 1-like
ASSEMBLY_C5463	3.36977e-06	7.81032	4.12718	15.6247	1.02562e-05	1.06823	5456	aspartyl aminopeptidase [Salmo salar]	dnpep	LG24	331847	331906	aspartyl aminopeptidase
ASSEMBLY_REP_C2376	1.19807e-06	8.59429	5.21901	13.5153	4.22001e-06	0.963367	4366	Deoxyribonucleoside 5'-monophosphate N-glycosidase	dnph1	UN	78997601	78997680	deoxyribonucleoside 5 -monophosphate n-glycosidase-like
ASSEMBLY_C7588	3.67946e-05	6.18116	1.61021	12.1025	8.59614e-05	1.39678	6092	rRNA-processing protein FCF2	dnttip2	LG4	15472573	15472662	deoxynucleotidyltransferase terminal-interacting protein 2
ASSEMBLY_C27304	0.0125221	2.90604	-4.38487	7.61533	0.0185723	0.327633	9554	dedicator of cytokinesis 1	dock1	LG1B	11361881	11361941	dedicator of cytokinesis protein 1
ASSEMBLY_REP_C7860	2.85537e-07	9.77504	6.73395	8.43181	1.27139e-06	1.70838	3385	Dolichol-phosphate mannosyltransferase subunit 3	Dolichol-phosphate mannosyltransferase subunit 3	LG9	17074734	17074793
ASSEMBLY_C8644	8.31058e-12	23.3306	17.6201	11.5955	7.52415e-10	2.81955	6386	PREDICTED: similar to Protein downstream neighbor of Son (B17)	donson	LG24	5385383	5385442	protein downstream neighbor of son homolog
ASSEMBLY_REP_C1903	3.7908e-08	11.6502	8.86533	12.6133	2.52496e-07	1.9373	4156	doublecortin	doublecortin	LG14	13688592	13688716
DLPD14662	0.0127103	2.8982	-4.3996	18.4899	0.0188381	0.179983	13587	Heat shock cognate 70 kDa protein OS=Oncorhynchus mykiss GN=hsc71 PE=2 SV=2	dpcd	LG14	4355949	4356048	protein dpcd-like
ASSEMBLY_REP_C2597	0.00620559	3.27469	-3.68565	8.7868	0.00963963	0.363767	4465	DPCD	DPCD	LG7	9535900	9535959
DLPD14955	1.74198e-09	15.094	12.1022	8.13256	2.55496e-08	1.23905	12965	Dipeptidase 2 OS=Rattus norvegicus GN=Dpep2 PE=2 SV=1	dpep2	LG5	6573862	6573920	dipeptidase 2-like
cDN29P0003G18.F.ab1	2.10864e-05	6.54012	2.1951	8.76178	5.2084e-05	0.806333	17182	diphthamide biosynthesis protein 1	dph1	LG13	20715337	20715397	diphthamide biosynthesis protein 1-like
ASSEMBLY_REP_C467	1.43245e-07	10.3858	7.46251	13.8078	7.23973e-07	1.0054	3367	DPH3 homolog [Danio rerio]	dph3	UN	89387952	89388031
ASSEMBLY_REP_C1450	3.18969e-05	6.27218	1.76018	9.15058	7.5469e-05	1.01713	3937	Dolichol phosphate-mannose biosynthesis regulatory protein	dpm2	LG19	1866365	1866423	dolichol phosphate-mannose biosynthesis regulatory protein
ASSEMBLY_REP_C9732	1.49279e-06	8.42308	4.98673	12.9159	5.07409e-06	1.05105	3385	Dolichol-phosphate mannosyltransferase subunit 3	dpm3	LG9	17074404	17074456	dolichol-phosphate mannosyltransferase subunit 3
DLPD02192	0.00943053	3.05499	-4.1038	6.84944	0.0142317	0.168383	10327	Dipeptidyl peptidase 4 OS=Felis silvestris catus GN=DPP4 PE=2 SV=1	dpp4	LG24	6038635	6038780	venom dipeptidylpeptidase iv
DLPD02025	0.000117913	5.46471	0.390492	8.93899	0.000247734	1.58665	10837	Dipeptidyl-peptidase 2 OS=Mus musculus GN=Dpp7 PE=2 SV=1	dpp7	LG20	26153688	26154065	dipeptidyl peptidase 2-like
cDN24P0005O05.F.ab1	1.90727e-08	12.3524	9.58917	11.8263	1.48718e-07	1.93442	9967	dipeptidyl-peptidase 9	dpp9	LG10	8702886	8702986	dipeptidyl peptidase 9-like
ASSEMBLY_C9400	5.73203e-06	7.42746	3.56681	7.41492	1.62709e-05	0.6018	6590	Queuine tRNA-ribosyltransferase [Salmo salar]	dpp9	LG8	10263334	10263392	dipeptidyl peptidase 9-like
ASSEMBLY_REP_C570	1.99752e-05	6.57564	2.25203	13.8707	4.95646e-05	0.824333	3431	mediator of RNA polymerase II transcription subunit 20 [Salmo salar]	dpy19	LG1A	16667969	16668024	protein dpy-19 homolog 1-like
ASSEMBLY_C30248	4.62784e-07	9.36452	6.22383	8.70349	1.89071e-06	1.12758	9850	PREDICTED: DumPY : shorter than wild-type family member (dpy-19)-like	dpy19l3	LG5	1259185	1259245	protein dpy-19 homolog 3
SeabassC-CL2603Contig1	6.8159e-12	23.7056	17.8208	10.9768	6.68459e-10	2.59757	17893	protein Dr1	dr1	LG4	24357920	24358159	protein dr1-like
ASSEMBLY_C23168	1.2714e-09	15.4924	12.4315	10.958	2.04693e-08	1.19337	9085	Activator of Hsp90 ATPase homologue 1-like	dra	LG12	21859326	21860092	dr1-associated corepressor
ASSEMBLY_REP_C2674	0.00739262	3.18278	-3.86098	12.5798	0.0113489	0.243	4498	Inhibitor of growth protein 4	drg1	LG16	7993134	7993316	developmentally-regulated gtp-binding protein 1
DLPD02223	9.44971e-05	5.59756	0.621884	12.221	0.000202719	0.645467	10236	Developmentally-regulated GTP-binding protein 1 OS=Homo sapiens GN=DRG1 PE=1 SV	drg1	LG19	15050425	15050484	developmentally-regulated gtp-binding protein 1
ASSEMBLY_REP_C7873	2.32405e-06	8.08591	4.51933	9.86136	7.45308e-06	0.751717	6177	developmentally-regulated GTP-binding protein 2 [Danio rerio]	drg2	LG8	3040105	3040142	developmentally-regulated gtp-binding protein 2
ASSEMBLY_C27623	8.02399e-07	8.91287	5.64244	10.2525	3.00301e-06	1.37873	9589	drosha, ribonuclease type III	drosha	LG18-21	15486577	15486635	ribonuclease 3
DLPD03606	0.00719768	3.19681	-3.83425	8.05645	0.0110717	0.336	11154	Dual specificity protein phosphatase 22-A OS=Danio rerio GN=dusp22a PE=2 SV=2	ds22a	LG5	12640704	12640745	dual specificity protein phosphatase 22-a
ASSEMBLY_C26463	1.96703e-07	10.1014	7.12759	11.8044	9.36396e-07	1.0849	9127	sister chromatid cohesion protein dcc1 [Ictalurus punctatus]	dscc1	UN	81583649	81583843	sister chromatid cohesion protein dcc1
ASSEMBLY_REP_C2820	8.0257e-09	13.2886	10.4999	12.9006	7.78011e-08	1.26172	4553	DSN1, MIND kinetochore complex component, homolog (S. cerevisiae)	dsn1	LG8	10602540	10602599	kinetochore-associated protein dsn1 homolog
ASSEMBLY_REP_C1756	4.97183e-10	16.7375	13.411	9.43761	1.05531e-08	1.71638	4088	D-tyrosyl-tRNA(Tyr) deacylase 1 [Danio rerio]	dtd1	LG7	4848955	4849010	d-tyrosyl-trna deacylase 1-like
DLPD05609	0.000429616	4.71601	-0.955289	12.5015	0.000814211	0.74835	10457	NAD(P) transhydrogenase, mitochondrial OS=Bos taurus GN=NNT PE=1 SV=3	dtw	LG5	21523635	21523721	dtw domain-containing protein 1
DLPD06815	1.07089e-10	18.9739	15.0033	11.8008	3.7576e-09	2.7831	13007	DTW domain-containing protein 2 OS=Homo sapiens GN=DTWD2 PE=2 SV=1	DTW domain-containing protein 2 OS=Homo sapiens GN=DTWD2 PE=2 SV=1	LG19	6483151	6483210
ASSEMBLY_C26133	0.00732033	3.18794	-3.85115	8.96319	0.0112485	0.540383	9254	Limbin	dtx3	LG1A	11655443	11655646	probable e3 ubiquitin-protein ligase dtx3-like
ASSEMBLY_REP_C96	1.44024e-06	8.45081	5.02458	14.4513	4.92859e-06	1.72963	3102	Thymidylate kinase	dtymk	LG4	23319182	23319242	thymidylate kinase
ASSEMBLY_REP_C11439	5.70429e-08	11.2487	8.43436	10.6406	3.47013e-07	1.05682	4721	Interleukin enhancer-binding factor 3 homolog	dus23	LG8	4572438	4572491	dual specificity protein phosphatase 23
ASSEMBLY_REP_C1670	2.36426e-08	12.129	9.36292	9.49815	1.75489e-07	1.25953	4045	Zinc finger C-x8-C-x5-C-x3-H type (and similar)	dus3l	LG9	16354187	16354367	trna-dihydrouridine synthase
ASSEMBLY_REP_C1448	4.72644e-08	11.432	8.63271	12.5742	3.00358e-07	1.77755	3935	novel protein similar to human and mouse protein similar to E. coli yhdg and R.	dus4l	LG13	15044856	15044915	trna-dihydrouridine(20a 20b) synthase
ASSEMBLY_REP_C3863	0.0188592	2.69009	-4.78705	8.07148	0.0272225	0.407433	4940	porcupine homolog (Drosophila)	dusp16	LG22-25	25715963	25716000	dual specificity protein phosphatase 16
ASSEMBLY_C31135	3.57502e-12	24.9667	18.4716	10.1698	4.48326e-10	3.42543	6902	PREDICTED: dual specificity protein phosphatase 2-like	dusp2	LG20	13766096	13766155	dual specificity protein phosphatase 2
ASSEMBLY_C26940	5.15394e-06	7.50305	3.67892	8.6342	1.48192e-05	1.2052	8600	Dual specificity phosphatase, catalytic domain	dusp22b	LG10	13975214	13975272	dual specificity protein phosphatase 22-b-like
DLPD02544	0.00215571	3.83379	-2.61521	7.24667	0.00360851	0.352683	12141	Inactive dual specificity phosphatase 27 OS=Mus musculus GN=Dusp27 PE=2 SV=1	dusp27	LG24	376948	377008	inactive dual specificity phosphatase 27
GQ385052.1	6.83636e-12	23.6999	17.8178	10.0652	6.68459e-10	2.86622	16653	D. labrax novel immune-type receptor 22 (NITR22) mRNA, complete cds	dusp7	UN	86360721	86361603	dual specificity protein phosphatase 7-like
ASSEMBLY_REP_C756	1.06291e-07	10.6593	7.77753	13.3092	5.69176e-07	1.61435	3556	PREDICTED: hypothetical protein LOC100706354	dut	LG4	19834841	19835084	deoxyuridine 5 -triphosphate mitochondrial-like
ASSEMBLY_REP_C1920	0.00252536	3.74944	-2.77651	14.3943	0.00418241	0.789533	4164	dUTPase	dut	LG5	21361396	21361455	deoxyuridine 5 -triphosphate mitochondrial-like
ASSEMBLY_REP_C14817	0.00227135	3.80591	-2.6685	7.90471	0.00378998	0.61725	7754	protein-S-isoprenylcysteine O-methyltransferase [Danio rerio]	dync1h1	LG22-25	26395533	26395579	cytoplasmic dynein 1 heavy chain 1
ASSEMBLY_REP_C3349	0.000119365	5.4574	0.377705	7.80928	0.000250498	0.684917	4760	dynein, cytoplasmic 2, light intermediate chain 1	dync2li1	LG11	15888400	15888563	cytoplasmic dynein 2 light intermediate chain 1
DLPD01505	1.42018e-07	10.3936	7.47159	10.6001	7.19014e-07	1.86783	12641	Dynein light chain roadblock-type 2 OS=Homo sapiens GN=DYNLRB2 PE=2 SV=1	Dynein light chain roadblock-type 2 OS=Homo sapiens GN=DYNLRB2 PE=2 SV=1	LG6	7997777	7997836
ASSEMBLY_REP_C13704	3.57633e-12	24.9659	18.4712	14.2299	4.48326e-10	2.71482	4199	Dynein light chain 2, cytoplasmic [Anoplopoma fimbria]	dynll2	LG14	15094987	15095192	dynein light chain cytoplasmic
DLPD04562	6.17281e-05	5.8574	1.06762	9.72331	0.000137845	0.688883	15482	Polyadenylate-binding protein-interacting protein 1 OS=Homo sapiens GN=PAIP1 PE	dynlt3	LG20	14590239	14590302	dynein light chain tctex-type 3-like
ASSEMBLY_C30146	0.000178851	5.21858	-0.0442596	7.32341	0.00036393	0.505083	9846	dual-specificity tyrosine-(Y)-phosphorylation regulated kinase 3	dyrk3	LG1A	13788097	13788155	dual specificity tyrosine-phosphorylation-regulated kinase 3
ASSEMBLY_C5401	1.17437e-06	8.60997	5.24011	12.2446	4.14849e-06	1.14507	5430	PREDICTED: CSRP2 binding protein isoform 2	dzan	LG7	2646650	2646709	double zinc ribbon and ankyrin repeat-containing protein 1
DLPD05504	1.35899e-08	12.7119	9.94598	14.2578	1.15549e-07	1.32147	11377	28S ribosomal protein S30, mitochondrial OS=Homo sapiens GN=MRPS30 PE=1 SV=2	e	LG20	16181802	16181861	embigin isoform 2
DLPD06886	1.6381e-06	8.35152	4.88863	16.9152	5.50549e-06	1.1408	12931	lithognathus mormyrus clone lmos2p05g04 mrna sequence	e130309d14rik	LG2	570693	570752	coiled-coil domain-containing protein 92-like
ASSEMBLY_C8070	9.34967e-06	7.08592	3.05112	7.80584	2.51525e-05	0.707317	6218	E2F transcription factor 3	e2f3	LG16	14370284	14370343	e2f transcription factor 3
ASSEMBLY_C18028	9.25645e-06	7.09281	3.06168	9.32525	2.49292e-05	1.28217	7740	E2F transcription factor 4, p107/p130-binding	e2f4	LG6	2140761	2140815	uncharacterized protein loc68554
ASSEMBLY_C8613	1.82652e-10	18.1664	14.451	11.377	5.20186e-09	1.99375	4093	transcription factor E2F4 [Salmo salar]	e2f5	LG5	13119254	13119412	transcription factor e2f4-like
ASSEMBLY_C9628	0.000289181	4.94063	-0.544421	9.31581	0.000564845	0.919517	6655	PREDICTED: similar to conserved hypothetical protein	e2f6	LG17	18690098	18690157	transcription factor e2f6
DLPD07249	3.23082e-07	9.66872	6.60346	9.37827	1.40821e-06	1.2995	10959	E3 ubiquitin-protein ligase MARCH3 OS=Xenopus laevis GN=march3 PE=2 SV=1	E3 ubiquitin-protein ligase MARCH3 OS=Xenopus laevis GN=march3 PE=2 SV=1	LG19	2874204	2874258
SeabassC-CL2009Contig1	9.49592e-15	40.0576	24.1911	12.372	3.47542e-11	5.13185	17808	pep:novel group:BROADS1:groupX:6682056:6684302:-1 gene:ENSGACG00000004315	e3ubiquitin-proteinligasebre1-like	LG9	16709686	16709745	e3 ubiquitin-protein ligase bre1-like
cDN32P0002J12.F.ab1	3.99286e-05	6.1294	1.52442	13.6928	9.26781e-05	0.8185	17476	death associated protein 3	e3ubiquitin-proteinligasernf12-b-likeisoformx1	UN	62646493	62646553	e3 ubiquitin-protein ligase rnf12-b-like isoform x1
ASSEMBLY_C7000	0.0189024	2.68888	-4.78929	7.02027	0.0272769	0.22595	5923	ELL-associated factor 2 [Danio rerio]	eaf2	LG15	20006560	20006639	ell-associated factor 2
DLPD09727	1.41998e-09	15.3515	12.316	10.5328	2.20624e-08	2.3273	14307	Probable glutamyl-tRNA synthetase, mitochondrial OS=Xenopus tropicalis GN=ears2	ears2	LG7	26154188	26154247	probable glutamate--trna mitochondrial-like
ASSEMBLY_REP_C10189	1.3247e-09	15.4399	12.3886	10.108	2.1096e-08	1.89425	6782	Endothelin-converting enzyme 2 [Salmo salar]	ece2	LG10	10903579	10903637	endothelin-converting enzyme 2
cDN22P0005G07.F.ab1	1.25458e-06	8.5582	5.17033	9.65078	4.3791e-06	1.1862	18221	enoyl CoA hydratase domain containing 3	echdc3	LGx	16301436	16301626	enoyl- hydratase domain-containing protein mitochondrial-like
ASSEMBLY_REP_C2871	2.45572e-07	9.90606	6.89322	9.95944	1.12662e-06	1.65645	4575	Dci protein	eci1	LG8	20696038	20696097	enoyl- delta isomerase mitochondrial-like
ASSEMBLY_C6227	7.44905e-07	8.97291	5.72098	12.9844	2.82898e-06	0.996567	5710	PREDICTED: evolutionarily conserved signaling intermediate in Toll pathway, mit	ecsit	LG3	1149150	1149210	evolutionarily conserved signaling intermediate in toll mitochondrial-like
ASSEMBLY_C22277	5.52975e-07	9.21655	6.03573	8.27549	2.19499e-06	1.41458	3860	Ecto-ADP-ribosyltransferase 5 precursor	Ecto-ADP-ribosyltransferase 5 precursor	LG7	12726032	12726091
ASSEMBLY_C7721	1.51383e-06	8.41227	4.97195	11.9288	5.13609e-06	0.783367	6124	putative ectodysplasin splice variant-9 exons [Gasterosteus aculeatus]	ectodysplasinsplicevariant-8exons	LG2	11405421	11405519	ectodysplasin splice variant-8 exons
ASSEMBLY_C29740	0.00384486	3.52672	-3.20321	7.73625	0.00617865	0.360833	4434	NUDIX domain	ee	LG6	7386832	7386882	early endosome antigen 1
DLPD12727	6.90488e-08	11.0651	8.23282	10.2927	4.04934e-07	1.51623	15227	Polycomb protein eed OS=Danio rerio GN=eed PE=2 SV=2	eed	LG24	2289160	2289239	polycomb protein eed-like
SeabassC-CL674Contig1	0.0317699	2.41209	-5.2915	13.1547	0.0442599	0.35685	17039	PREDICTED: similar to DNA directed RNA polymerase II polypeptide G	eef	LG2	7316751	7317214	elongation factor 1-gamma
ASSEMBLY_REP_C329	2.86767e-10	17.5093	13.9831	16.6804	7.04524e-09	1.79432	3272	Elongation factor 1-delta [Salmo salar]	eef1d	LG4	2581242	2581299	elongation factor 1-delta
ASSEMBLY_REP_C6037	0.000183936	5.2022	-0.0734795	7.5891	0.000373603	0.539867	4729	Elongation factor 1-delta	eef1db	LG10	16327190	16327229	elongation factor 1-delta-like isoform 1
ASSEMBLY_REP_C8810	0.0019428	3.88937	-2.50904	8.84866	0.00327717	0.812283	4333	Glutathione S-transferase, N-terminal domain	eef1g	LG2	7315494	7316278	elongation factor 1-gamma
DLPD09491	2.37714e-10	17.7799	14.1778	12.8328	6.23236e-09	2.5938	14248	Cyclin-T2 OS=Homo sapiens GN=CCNT2 PE=1 SV=2	eef1g	LG24	7593354	7593416	elongation factor 1-gamma
ASSEMBLY_REP_C16567	0.0129527	2.88826	-4.41825	12.2253	0.0191645	0.272833	8066	eukaryotic elongation factor, selenocysteine-tRNA-specific	eefsec	LG1A	15610400	15610459	selenocysteine-specific elongation factor
ASSEMBLY_REP_C17171	3.96184e-06	7.6923	3.95639	11.4405	1.18082e-05	1.52202	8178	EF hand|Ribosomal L40e family	EF hand|Ribosomal L40e family	LG11	1673957	1674012
ASSEMBLY_REP_C65	6.33331e-11	19.8009	15.5449	16.1115	2.66163e-09	5.15755	3078	Cystatin	efemp1	LG11	10916179	10916278	egf-containing fibulin-like extracellular matrix protein 1
DLPD15595	0.012422	2.91026	-4.37694	9.05761	0.0184297	0.423417	11092	Viral protein TPX OS=Thermoproteus tenax virus 1 (strain VT3) PE=4 SV=1	efna4	LG16	9708014	9708097	ephrin-a4-like
ASSEMBLY_C8648	0.0023179	3.79509	-2.68918	7.46513	0.00386018	0.283467	6387	PREDICTED: elongation factor Tu GTP binding domain containing 1, partial	eftud1	LG5	31193679	31193722	elongation factor tu gtp-binding domain-containing protein 1
ASSEMBLY_C6021	1.05916e-08	12.9821	10.2082	15.3575	9.691e-08	1.17915	5638	PREDICTED: ribosomal L1 domain-containing protein 1-like	eftud2	LG1B	3872309	3872369	116 kda u5 small nuclear ribonucleoprotein component
cDN22P0005D21.F.ab1	1.69614e-05	6.68364	2.42406	8.43912	4.28253e-05	0.8424	18219	protein TSSC1	egfr	LG12	2977653	2977713	epidermal growth factor receptor
ASSEMBLY_REP_C11570	2.10867e-13	31.307	21.2693	11.0967	1.01148e-10	4.80462	5754	egg envelope glycoprotein-like precursor	egg envelope glycoprotein-like precursor	LG3	10399728	10399951
ASSEMBLY_REP_C42	5.70576e-09	13.6743	10.8584	16.348	6.03757e-08	6.35212	3060	ZP3	eggmembraneprotein	LG13	4162202	4162257	egg membrane protein
DLPD03908	0.000441765	4.70032	-0.984191	11.168	0.000834863	0.580567	15945	EH domain-binding protein 1-like protein 1 OS=Homo sapiens GN=EHBP1L1 PE=1 SV=2	ehbp1l1a	LG14	18815957	18816016	eh domain-binding protein 1-like protein 1-like isoform x1
ASSEMBLY_C4646	1.52617e-11	22.2159	17.0025	13.5781	1.10814e-09	2.50408	5190	EH domain-containing protein 3 [Salmo salar]	ehd3	LG8	1391182	1391241	eh domain-containing protein 3
ASSEMBLY_C6997	1.95693e-07	10.1059	7.13303	8.90114	9.33408e-07	1.40528	5921	hypothetical protein LOC449822 [Danio rerio]	ehhadh	LG18-21	3840304	3840363	3-hydroxypropionyl-coenzyme a dehydratase-like
DLPD10573	0.00433958	3.46286	-3.32557	9.27439	0.00691984	0.51275	12510	Histone-lysine N-methyltransferase, H3 lysine-9 specific 5 OS=Homo sapiens GN=E	ehmt1	LG19	21815660	21815728	histone-lysine n-methyltransferase ehmt1-like
SeabassC-CL3046Contig1	1.30634e-06	8.52664	5.12763	10.6081	4.53492e-06	1.40988	7911	Histone-lysine N-methyltransferase, H3 lysine-9 specific 3	ehmt2	LG9	18403591	18403681	histone-lysine n-methyltransferase ehmt2-like
ASSEMBLY_REP_C1641	2.82242e-06	7.94098	4.31425	9.25014	8.819e-06	1.58032	4035	Zinc finger SWIM domain-containing protein 7 [Salmo salar]	eif	LG14	9295729	9295800	eukaryotic translation initiation factor 4h
ASSEMBLY_REP_C11922	1.10937e-08	12.9315	10.1595	10.2472	1.0013e-07	1.34127	4054	probable RNA-binding protein EIF1AD [Danio rerio]	eif1ad	LG2	15286122	15286181	probable rna-binding protein eif1ad-like
ASSEMBLY_REP_C11378	0.0009152	4.29651	-1.73677	15.5604	0.00163631	0.68885	7050	phosphoribosyl pyrophosphate synthetase-associated protein 2	eif1b	LG8	17736114	17736173	eukaryotic translation initiation factor 1b
ASSEMBLY_REP_C4739	0.0139117	2.85067	-4.48867	12.1149	0.0204986	0.287017	5217	Translation initiation factor eIF-2B subunit epsilon [Salmo salar]	eif2b5	LG10	5398476	5398662	translation initiation factor eif-2b subunit epsilon
ASSEMBLY_C32334	1.92701e-05	6.59928	2.28982	8.85524	4.80317e-05	1.10898	9997	eukaryotic translation initiation factor 2C, 1	eif2c1	LG16	4491383	4491438	protein argonaute-1
ASSEMBLY_REP_C18294	1.63185e-07	10.2682	7.32488	12.2511	8.00482e-07	1.33803	8382	NOP5NT (NUC127) domain	eif2d	LG1A	10875710	10875743	eukaryotic translation initiation factor 2d-like
DLPD07372	0.000320857	4.88128	-0.652417	8.89513	0.000621912	0.6627	14011	Ligatin OS=Bos taurus GN=LGTN PE=2 SV=1	eif2d	LG22-25	8676664	8676723	eukaryotic translation initiation factor 2d-like
SeabassC-CL139Contig1	0.000137562	5.37307	0.229543	10.769	0.000285337	0.525533	16951	eukaryotic translation initiation factor 3 subunit L	eif3l	LG11	3966248	3966541	eukaryotic translation initiation factor 3 subunit l-like
ASSEMBLY_REP_C2009	1.32176e-05	6.85034	2.68652	11.7448	3.41789e-05	0.862867	4205	mitochondrial import inner membrane translocase subunit Tim17-A [Danio rerio] >	eif3m	LG1A	21162534	21162623	eukaryotic translation initiation factor 3 subunit m
DLPD03282	0.000155413	5.30102	0.102216	10.7838	0.000319474	1.03708	14905	Eukaryotic initiation factor 4A-I OS=Pan troglodytes GN=EIF4A1 PE=2 SV=1	eif4a1	LG3	42801	42963	eukaryotic translation initiation factor isoform 1b
DLPD03151	8.4311e-05	5.6666	0.741193	9.2747	0.000182873	0.755533	12617	Eukaryotic translation initiation factor 4E type 3 OS=Danio rerio GN=eif4e3 PE=	eif4e3	LG22-25	5793488	5793547	eukaryotic translation initiation factor 4e type 3
ASSEMBLY_REP_C737	2.13785e-13	31.2727	21.256	12.4336	1.01148e-10	3.13908	3545	eukaryotic translation initiation factor 4E isoform 2	eif4ea	LG2	24999466	24999528	eukaryotic translation initiation factor 4e-1a-like
ASSEMBLY_REP_C28786	0.0285487	2.46946	-5.1889	8.60625	0.0400654	0.3896	9724	Eukaryotic translation initiation factor 4E binding protein (EIF4EBP)	eif4ebp1	LG20	8382529	8383028	eukaryotic translation initiation factor 4e-binding protein 2
DLPD07182	5.31286e-08	11.3177	8.50935	9.27702	3.28073e-07	1.4978	15445	AP-1 complex subunit mu-2 OS=Bos taurus GN=AP1M2 PE=1 SV=3	eif4ebp1	LG7	15633821	15634382	eukaryotic translation initiation factor 4e-binding protein 2
ASSEMBLY_C22649	3.57493e-08	11.7088	8.92715	8.09554	2.41296e-07	1.46032	9018	Eukaryotic translation initiation factor 4E binding	eif4ebp2	LG11	11439687	11439746	eukaryotic translation initiation factor 4e-binding protein 2
ASSEMBLY_C30785	2.44825e-08	12.0931	9.32615	8.73206	1.80082e-07	1.65362	7479	eukaryotic translation initiation factor 4E transporter [Oryzias latipes]	eif4enif1	UN	19771734	19771793	eukaryotic translation initiation factor 4e transporter
ASSEMBLY_REP_C18604	4.20058e-13	29.6327	20.5978	11.5475	1.4669e-10	4.77695	4246	Kinesin-like protein Surhe	eif4g2	LG18-21	2406338	2406396	eukaryotic translation initiation factor 4 gamma 2-like
ASSEMBLY_C21359	5.12588e-10	16.6957	13.3792	10.8416	1.07864e-08	2.8321	8837	eIF4G-related protein NAT1B	eif4g2	LG5	15221683	15221881	eukaryotic translation initiation factor 4 gamma 2-like
cDN29P0006C05.F.ab1	0.00172524	3.95303	-2.38763	11.2392	0.00293722	0.507117	17236	eukaryotic translation initiation factor 6	eif6	UN	60064546	60064605
cDN22P0005A21.F.ab1	1.35251e-10	18.6167	14.762	11.1695	4.39851e-09	1.87802	18217	elaC homolog 2 (E. coli)	elac2	LG8	16560978	16562000	zinc phosphodiesterase elac protein 2
DLPD14956	3.30529e-06	7.82449	4.14757	10.5653	1.00934e-05	1.16717	11776	danio rerio elongation factor rna polymerase ii mrna	ell	LG12	16193240	16193330	rna polymerase ii elongation factor ell
ASSEMBLY_C29563	0.00151024	4.02462	-2.25135	8.0211	0.00259041	0.374733	8132	transcription elongation factor B (SIII), polypeptide 2 (18kDa, elongin B)	elob	LG1B	6839732	6839785	transcription elongation factor b polypeptide 2
ASSEMBLY_REP_C5307	8.01222e-12	23.3993	17.6571	9.91665	7.3447e-10	3.0194	5393	PREDICTED: similar to ELOVL family member 7, elongation of long chain fatty aci	elov	LG20	11418871	11419673	elongation of very long chain fatty acids protein 7
ASSEMBLY_C6482	2.77985e-07	9.79823	6.76227	11.1148	1.24457e-06	2.5685	5782	elongation of very long chain fatty acids (FEN1/Elo2, SUR4/Elo3, yeast)-like 1a	elovl1	LG10	12496027	12496087
DLPD06853	0.000132022	5.39744	0.272456	7.83545	0.000274894	0.579567	7482	Elongation of very long chain fatty acids protein 1 OS=Salmo salar GN=ELOV1 PE=	elovl1	LG4	16760604	16760683	elongation of very long chain fatty acids protein 1-like
DLPD13598	1.17953e-10	18.8253	14.9034	11.596	3.99541e-09	2.4781	12963	Junctional adhesion molecule A OS=Felis silvestris catus GN=F11R PE=1 SV=1	elovl6	LG14	13019699	13019758	elongation of very long chain fatty acids protein 6
ASSEMBLY_C21185	1.01965e-08	13.0237	10.2482	9.33093	9.39988e-08	1.674	5773	WD40	elp2	LG9	12073271	12073331	elongator complex protein 2
ASSEMBLY_C11566	1.54582e-08	12.5742	9.8104	9.86308	1.26804e-07	1.58525	7092	Annexin A3	em	LG20	20226370	20226409	epithelial membrane protein 3-like
ASSEMBLY_REP_C5113	5.58092e-09	13.6997	10.8816	11.8301	5.93154e-08	1.41567	5330	PREDICTED: UPF0510 protein INM02-like	emc10	LG8	13761669	13762170	upf0510 protein inm02-like
DLPD12088	0.00016393	5.26964	0.0465713	9.41685	0.000335663	0.7621	12564	Transmembrane protein 85 OS=Pongo abelii GN=TMEM85 PE=2 SV=1	emc4	LG14	2764196	2764257	transmembrane protein 85
ASSEMBLY_REP_C938	8.5809e-11	19.3186	15.2319	12.5596	3.21781e-09	3.19845	3648	Neighbor of COX4	emc8	LG5	12623212	12623271	neighbor of cox4
ASSEMBLY_C9646	0.000318608	4.88528	-0.645114	7.47212	0.000617881	0.5114	6659	echinoderm microtubule associated protein like 6	eml5	LG11	22180572	22180774	echinoderm microtubule-associated 5
DLPD11683	4.46357e-11	20.3704	15.9046	12.2821	2.19407e-09	3.0479	13440	Endonuclease domain-containing 1 protein OS=Salmo salar GN=ENDD1 PE=2 SV=1	Endonuclease domain-containing 1 protein OS=Salmo salar GN=ENDD1 PE=2 SV=1	LG3	5032808	5033015
ASSEMBLY_REP_C3633	0.00325386	3.61495	-3.03411	8.26866	0.00529682	1.05078	4861	PREDICTED: endonuclease domain-containing 1 protein-like	endonucleasedomain-containing1	UN	87194751	87194926	endonuclease domain-containing 1
DLPD03008	0.0344023	2.36921	-5.36761	7.97737	0.0476567	0.6969	10065	siniperca chuatsi asc complete cds	engase	LG8	22711076	22711134	cytosolic endo-beta-n-acetylglucosaminidase-like
ASSEMBLY_REP_C740	3.78919e-10	17.1145	13.6936	12.4286	8.57655e-09	2.79575	3548	Enhancer of yellow 2 transcription factor homolog B	Enhancer of yellow 2 transcription factor homolog B	LG16	19161754	19161894
DLPD04320	5.3476e-11	20.0744	15.7189	14.6269	2.41333e-09	2.56313	14915	Enhancer of yellow 2 transcription factor homolog B OS=Salmo salar GN=eny2-2 PE	Enhancer of yellow 2 transcription factor homolog B OS=Salmo salar GN=eny2-2 PE	LG16	19164801	19164861
SeabassC-CL2927Contig1	4.52271e-06	7.59665	3.81672	8.16783	1.32431e-05	0.73475	17940	PAX neighbour protein	enkur	LG5	11574320	11574375	enkurin
cDN29P0001K08.F.ab1	8.92247e-05	5.63226	0.681932	7.9465	0.000192535	0.886967	16904	novel protein similar to H.sapiens ENOX2, ecto-NOX disulfide-thiol exchanger 2	eno	LG15	64187	399,51	ecto-nox disulfide-thiol exchanger 1
ASSEMBLY_REP_C3024	3.47985e-09	14.2508	11.3773	10.7031	4.18281e-08	1.39595	4635	Mitochondrial enolase superfamily member 1	enosf1	LG18-21	11073912	11074059	mitochondrial enolase superfamily member 1
DLPD11400	4.29307e-07	9.42746	6.30315	7.83585	1.77872e-06	0.882567	13062	Ecto-NOX disulfide-thiol exchanger 2 OS=Homo sapiens GN=ENOX2 PE=1 SV=2	enox2	LG2	2646041	2646100	ecto-nox disulfide-thiol exchanger 2-like
DLPD02711	2.37421e-07	9.93558	6.92888	7.87306	1.09574e-06	1.01105	13397	Ectonucleotide pyrophosphatase/phosphodiesterase family member 2 OS=Rattus norv	enpp2	LG9	1295862	1295970	ectonucleotide pyrophosphatase phosphodiesterase family member 2-like
SeabassC-CL752Contig1	1.41309e-07	10.3982	7.47687	10.9964	7.15919e-07	2.24427	17051	pep:novel chromosome:MEDAKA1:7:22047263:22051674:1 gene:ENSORLG00000014716	ENSORLG00000014716	LG22-25	4625718	4625797
ASSEMBLY_C9236	0.00211996	3.84272	-2.59814	9.06475	0.0035515	0.509267	6546	ectonucleoside triphosphate diphosphohydrolase 4	entpd4	LG20	7492283	7492341	ectonucleoside triphosphate diphosphohydrolase 4
ASSEMBLY_REP_C5215	3.68189e-11	20.6904	16.1022	13.9754	1.97811e-09	2.65078	3548	Enhancer of yellow 2 transcription factor homolog B	eny2	LG16	19164587	19164646	enhancer of yellow 2 transcription factor homolog
ASSEMBLY_C5266	1.93011e-11	21.799	16.763	12.8107	1.29264e-09	4.18815	5383	eomesodermin	eomesodermin	LG9	17551556	17551615
ASSEMBLY_C22131	0.0015784	4.00084	-2.29658	7.34743	0.00269903	0.3618	8940	FERM_N	epb41	LG16	12221191	12221251	erythroid protein
SeabassC-CL689Contig2	0.000824989	4.3534	-1.62984	9.94193	0.00148741	0.927967	17045	erythrocyte membrane protein band 4.1-like 3	epb41l3	LG10	18983637	18983855	band -like protein 3-like
ASSEMBLY_C27492	0.000119493	5.45677	0.376592	10.6358	0.000250658	0.59655	9575	PREDICTED: similar to enhancer of polycomb homolog 1 (Drosophila), partial	epc1	LG18-21	14415302	14415352	enhancer of polycomb homolog 1 isoform 2
ASSEMBLY_REP_C703	6.32733e-10	16.4094	13.1598	15.0514	1.26435e-08	3.30485	3522	Tumor-associated calcium signal transducer 2 [Salmo salar]	epcam	LG11	1628265	1628324	tumor-associated calcium signal transducer 2 precursor
ASSEMBLY_REP_C7747	8.22136e-07	8.89331	5.61677	11.4556	3.06203e-06	0.749217	3542	Proteasome subunit A N-terminal signature	ephx1	LG6	18473605	18473858	epoxide hydrolase 1
ASSEMBLY_REP_C2651	8.2669e-11	19.3772	15.2703	13.8108	3.16642e-09	5.43737	4484	Epidermis-type lipoxygenase 3 [Salmo salar]	Epidermis-type lipoxygenase 3 [Salmo salar]	LG17	17328272	17328391
ASSEMBLY_C30302	0.00826678	3.12412	-3.97261	8.00663	0.0125894	0.696367	3950	PREDICTED: hypothetical protein LOC100710793	epn2	LG9	74034	74987	clathrin interactor epsin 2-like isoform x5
ASSEMBLY_REP_C2243	0.00225646	3.80941	-2.6618	11.414	0.00376642	0.4154	4313	Rpp20 subunit of nuclear RNase MRP and P	epo	LG3	5003315	5003374	erythropoietin
ASSEMBLY_C30059	0.00473251	3.4172	-3.41304	7.34709	0.00748939	0.280517	9318	PREDICTED: epidermal growth factor receptor substrate 15-like 1	eps15l1	UN	92456255	92456308	epidermal growth factor receptor pathway substrate 15-like 1
DLPD13481	4.51951e-07	9.38434	6.24885	7.36998	1.854e-06	0.762083	13910	Pregnancy-associated glycoprotein OS=Equus caballus GN=PAG PE=2 SV=1	eps8	LG1B	1030912	1030972	epidermal growth factor receptor kinase substrate 8-like protein 2-like
ASSEMBLY_REP_C9951	0.0259833	2.51981	-5.09817	11.7702	0.0366828	0.464567	6730	fatty acid delta-6 desaturase [Dicentrarchus labrax]	eps8	LG6	12676658	12676718	epidermal growth factor receptor kinase substrate 8-like protein 2-like
ASSEMBLY_C24371	1.11123e-06	8.65344	5.29848	11.6566	3.95497e-06	2.03158	9240	Klarsicht/ANC-1/syne-1 homology	er-	LG12	22737214	22737272	estrogen receptor beta 2
DLPD00670	5.36176e-07	9.24205	6.06832	11.3445	2.13873e-06	1.11163	15238	GTP-binding protein era homolog OS=Homo sapiens GN=ERAL1 PE=1 SV=2	eral1	LG14	9147402	9147491	gtpase mitochondrial-like
DLPD01833	4.07566e-06	7.67177	3.92651	10.659	1.20959e-05	0.947667	11157	DNA excision repair protein ERCC-1 OS=Bos taurus GN=ERCC1 PE=2 SV=1	ercc1	LG15	10821789	10822108	dna excision repair protein ercc-1
DLPD16158	0.00178221	3.9356	-2.42086	8.73776	0.00302612	0.540083	11567	TFIIH basal transcription factor complex helicase subunit OS=Cricetulus griseus	ercc2	LG13	26659091	26659262	tfiih basal transcription factor complex helicase xpd subunit-like
FJ438473.1	3.85501e-07	9.51825	6.41686	11.2006	1.63179e-06	1.5475	16680	D. labrax DNA repair endonuclease XPF (xpf) mRNA, complete cds	ercc4	LG1B	3552639	3552698	dna repair endonuclease xpf
DLPD11675	4.73276e-05	6.02249	1.34608	8.24677	0.000108157	0.853933	13093	DNA excision repair protein ERCC-6-like OS=Danio rerio GN=ercc6l PE=1 SV=1	ercc6l	UN	93576970	93577029	dna excision repair protein ercc-6-like
ASSEMBLY_REP_C1199	2.55562e-07	9.87128	6.8511	10.0535	1.16119e-06	1.51402	3798	PREDICTED: probable ergosterol biosynthetic protein 28-like [Ailuropoda melanol	erg28	LG12	10435739	10435795	probable ergosterol biosynthetic protein 28
DLPD05732	5.09008e-09	13.8056	10.9783	11.686	5.50968e-08	1.01163	10942	Endoplasmic reticulum-Golgi intermediate compartment protein 2 OS=Danio rerio G	ergic2	LG6	7760179	7760238	endoplasmic reticulum-golgi intermediate compartment protein 2-like
ASSEMBLY_REP_C1187	8.72745e-10	15.9808	12.8244	9.47247	1.57642e-08	1.76575	3792	ERI1 exoribonuclease 2 [Xenopus laevis]	eri2	LG7	26023571	26023719	eri1 exoribonuclease 2
cDN31P0001C14.F.ab1	8.95398e-07	8.82487	5.52659	9.99883	3.2997e-06	1.32005	17356	pep:novel group:BROADS1:groupXV:3388665:3392157:1 gene:ENSGACG00000006778	erich1	LG12	8307878	8308369	glutamate-rich protein 1
ASSEMBLY_C5313	8.18025e-07	8.89735	5.62206	9.56706	3.05214e-06	2.22968	5396	A subgroup of the band 7 domain of flotillin (reggie) like proteins	erlin1	LG11	9148525	9148581	er lipid raft associated 1
DLPD10173	0.00142594	4.05558	-2.19249	7.59477	0.00245502	0.606433	10668	Serine/threonine-protein kinase/endoribonuclease IRE1 OS=Homo sapiens GN=ERN1 P	ern1	UN	90263792	90263850	serine threonine-protein kinase endoribonuclease ire1
ASSEMBLY_C7186	0.000265598	4.9894	-0.455978	7.39478	0.000521909	0.442217	5975	PRP40 pre-mRNA processing factor 40 homolog A (S. cerevisiae)	espn	LG15	11428915	11428953	espin-like protein
DLPD16764	0.00289717	3.67648	-2.91622	9.9067	0.00475205	0.451367	15155	Steroid hormone receptor ERR2 OS=Homo sapiens GN=ESRRB PE=1 SV=1	esrrb	LG12	10265833	10265892	estrogen-related receptor beta
DLPD11165	0.00128216	4.11303	-2.08345	7.79252	0.00223052	0.296	10911	Zgc:171518 protein OS=Danio rerio GN=zgc:171518 PE=2 SV=1	etaa1	LG11	17868310	17868523	ewing s tumor-associated antigen 1 homolog
ASSEMBLY_REP_C1481	0.00585716	3.30505	-3.62763	12.1238	0.00914002	0.304233	3953	ras-related and estrogen-regulated growth inhibitor-like protein [Danio rerio]	ethe1	UN	69018705	69018767	protein mitochondrial-like
ASSEMBLY_REP_C1039	1.25259e-09	15.5114	12.4471	12.1902	2.02906e-08	1.74672	3707	Eukaryotic translation initiation factor 4E type 2 [Salmo salar]	Eukaryotic translation initiation factor 4E type 2 [Salmo salar]	UN	63449891	63449950
ASSEMBLY_C24518	0.00931398	3.06152	-4.09143	7.83887	0.0140659	0.444517	9254	Limbin	evc2	LG1A	11656214	11656270	ellis van creveld protein 2-like
ASSEMBLY_REP_C2364	3.56992e-05	6.20036	1.64193	10.1102	8.36824e-05	1.02513	4361	Zinc finger CCHC domain-containing protein 10	evpl	LG14	19972513	19972556	envoplakin-like
ASSEMBLY_C8245	5.5736e-07	9.21002	6.02739	9.06511	2.21e-06	2.31188	5915	Ewing sarcoma breakpoint region 1	ewsr1a	LG20	8226205	8226255	rna-binding protein ews-like
ASSEMBLY_REP_C944	7.73106e-07	8.94286	5.68172	12.8785	2.91195e-06	1.3699	3652	hypothetical protein LOC568747 [Danio rerio]	exd1	LG11	12725527	12725722	exonuclease 3 -5 domain-containing protein 1
ASSEMBLY_C7273	1.23034e-05	6.8987	2.76198	8.46558	3.20694e-05	0.8171	6001	exonuclease 3'-5' domain-containing protein 1 [Mus musculus]	exd1	LG12	9953159	9953709	exonuclease 3 -5 domain-containing protein 1
ASSEMBLY_C7916	8.88416e-05	5.63487	0.686434	13.7775	0.000191849	0.5819	6186	ubiquitin specific peptidase 12	exd1	LG18-21	8459662	8459723	exonuclease 3 -5 domain-containing protein 1
DLPD05925	8.14381e-09	13.2723	10.4846	12.3385	7.87898e-08	1.14583	3958	Exosome complex exonuclease RRP4 OS=Bos taurus GN=EXOSC2 PE=2 SV=1	exos2	LG19	13595631	13595942	exosome complex exonuclease rrp4
ASSEMBLY_C5971	3.7659e-06	7.72915	4.00991	11.88	1.13096e-05	0.829183	5622	exosome component 10	exosc10	LG22-25	15152430	15152579	exosome component 10
ASSEMBLY_C7321	1.74222e-08	12.4475	9.68448	13.7158	1.38574e-07	1.64002	6015	exosome component 3	exosc3	UN	94066510	94066568	exosome complex component rrp40-like
ASSEMBLY_REP_C699	2.94576e-05	6.3232	1.84374	12.8964	7.02413e-05	0.749083	3518	novel protein similar to mouse and human exosome component 5 (EXOSC5)	exosc5	LG13	25556540	25556600	exosome complex component rrp46
ASSEMBLY_REP_C644	0.000109221	5.51049	0.470499	12.4136	0.000231162	0.557433	3481	Exosome complex exonuclease RRP42	exosc7	LG9	18150541	18150600	exosome complex exonuclease rrp42
DLPD17985	3.37032e-05	6.237	1.70234	7.33902	7.9448e-05	0.501133	16015	Epinecidin-1 prepropeptide OS=Epinephelus coioides PE=4 SV=1	ext1	LG17	19710278	19710337	exostosin-1
DLPD11337	2.1186e-08	12.2427	9.47849	11.0643	1.61841e-07	1.3271	12546	Protein SDA1 homolog OS=Danio rerio GN=sdad1 PE=2 SV=1	ext1	LG19	10429422	10429581	exostosin-1
DLPD18017	3.89083e-06	7.70542	3.97548	7.63993	1.1632e-05	1.06497	15535	Tartrate-resistant acid phosphatase type 5 OS=Homo sapiens GN=ACP5 PE=1 SV=3	f	UN	1548328	1548440	tissue factor-like
cDN22P0002A03.F.ab1	4.5616e-06	7.59049	3.80769	7.85416	1.33303e-05	0.828283	18176	pep:novel scaffold:FUGU4:scaffold_3126:2297:6487:1 gene:ENSTRUG00000001802	f10	LG11	24216692	24216751	coagulation factor x-like isoform x1
ASSEMBLY_C7302	4.40654e-05	6.06728	1.42099	11.9366	0.000101366	0.7015	5977	Immunoglobulin I-set	f11r	LG14	13020647	13020767	junctional adhesion molecule a-like
cDN22P0004E08.F.ab1	0.0174483	2.73121	-4.71106	7.99237	0.0253047	0.748567	16743	D. labrax chromosome sequence corresponding to linkage group 1, top part, compl	f5	LG15	22187587	22187646	coagulation factor v
DLPD02181	6.64847e-05	5.81169	0.989861	7.52827	0.000147323	0.493533	16406	Factor VIII intron 22 protein OS=Homo sapiens GN=F8A1 PE=1 SV=2	f8a1	LG7	16070994	16071366	factor viii intron 22
ASSEMBLY_REP_C253	0.0151022	2.80742	-4.56945	15.1696	0.0221437	0.34775	3222	PREDICTED: hypothetical protein	fa10	LG9	14671667	14671756	vitamin k-dependent protein z
DLPD04428	2.25891e-05	6.49511	2.12273	11.0621	5.5339e-05	1.10918	12502	Protein FAM36A OS=Danio rerio GN=fam36a PE=3 SV=2	fa36a	LG11	20508398	20508522	fam36a
ASSEMBLY_REP_C41	0.00724955	3.19304	-3.84143	15.7519	0.0111491	0.37035	3059	RING-H2 zinc finger	fabp10a	LG8	4050143	4050203	fatty acid-binding protein 10- liver basic-like
ASSEMBLY_REP_C81	0.00962991	3.04401	-4.12461	16.0382	0.0145072	0.691117	3091	fatty acid binding protein H6 isoform	fabp11a	LG9	14209301	14209382	fatty acid binding protein h6-isoform
ASSEMBLY_REP_C1244	2.1887e-07	10.007	7.01481	16.8178	1.02267e-06	4.5796	3106	Fatty acid-binding protein, liver-type	fabp1b.1	LG2	1904028	1904117	fatty acid-binding liver-type-like
ASSEMBLY_REP_C8136	1.37181e-07	10.4251	7.50818	16.4633	6.97898e-07	4.54962	6239	fatty acid-binding protein liver-type [Ictalurus punctatus]	fabp1b.1	LG20	12792407	12792466	fatty acid binding protein 1b
ASSEMBLY_REP_C54	8.87986e-13	27.9128	19.8609	16.5992	2.00371e-10	3.44768	3069	Fatty acid-binding protein, adipocyte [Salmo salar]	fabp4	LG16	11158483	11158541	fatty acid binding protein h6-isoform
DLPD05235	5.57185e-10	16.5817	13.2923	12.4408	1.13894e-08	1.02282	9779	Dynein light chain 4, axonemal OS=Mus musculus GN=Dnal4 PE=2 SV=2	fads6	LG7	26877859	26877924	fatty acid desaturase 6
ASSEMBLY_C5309	2.41375e-10	17.7577	14.162	14.3818	6.28352e-09	2.22962	5394	FAS-associated factor 2 [Danio rerio]	faf2	LG2	12579192	12579255	fas-associated factor 2
ASSEMBLY_REP_C2759	2.1894e-08	12.2085	9.44387	8.44921	1.651e-07	1.61992	4532	5-formyltetrahydrofolate cyclo-ligase	fah	LG5	32051958	32052037	fumarylacetoacetase
ASSEMBLY_C6483	1.53161e-07	10.3253	7.39183	9.16548	7.62091e-07	1.47258	5783	PREDICTED: protein FAM101B-like	fam101b	LG13	15039202	15039261	protein fam101b-like
ASSEMBLY_C6786	9.32273e-05	5.60573	0.636033	14.938	0.000200288	0.996767	5869	HEN1 methyltransferase homolog 1 (Arabidopsis)	fam102b	LG4	4605102	4605180	protein fam102b
SeabassC-CL3356Contig1	3.38339e-06	7.80736	4.12293	10.0531	1.02912e-05	1.47417	17989	family with sequence similarity 120A	fam120a	LG1A	4262686	4262747	constitutive coactivator of ppar-gamma-like protein 1
ASSEMBLY_REP_C18581	0.00146441	4.04122	-2.21977	7.85013	0.00251652	0.637117	8435	family with sequence similarity 122B	fam122a	LG2	14847650	14847681	protein fam122a-like
SeabassC-CL4664Contig1	0.00570202	3.31916	-3.60066	10.0742	0.00890834	0.7849	18143	TSA: Oncorhynchus nerka 73717.Onmycontig mRNA sequence	fam134c	LG8	12695053	12695226	protein fam134c
ASSEMBLY_C8365	0.00233206	3.79185	-2.69539	9.90956	0.003882	0.340883	6314	PREDICTED: protein FAM135A-like	fam135a	LG11	7923484	7923543	protein fam135a-like
ASSEMBLY_REP_C9424	0.00806402	3.13716	-3.94783	7.72788	0.0123011	0.421767	6600	FAM151B	fam151b	LG20	25739259	25741078	protein fam151b-like
ASSEMBLY_C7821	8.85304e-09	13.1795	10.3968	8.12072	8.37186e-08	1.43463	6162	expressed sequence AI450540, isoform CRA_a	fam160b1	LG11	4522221	4522265	protein fam160b1-like
ASSEMBLY_C25652	1.57577e-07	10.2996	7.36181	14.141	7.78702e-07	1.1547	6932	aminoadipate aminotransferase	fam169b	LG3	13013041	13013099	protein fam169b-like
ASSEMBLY_REP_C1032	1.66281e-06	8.34002	4.87282	11.0736	5.57068e-06	1.05575	3704	family with sequence similarity 175, member A	fam175a	LG19	3877022	3877072	brca1-a complex subunit abraxas-like
ASSEMBLY_REP_C5419	1.14232e-06	8.63171	5.26933	10.5137	4.04697e-06	1.11623	5440	PREDICTED: protein FAM177A1-like	fam177a1	LG12	5181143	5181593	protein fam177a1-like
cDN32P0005O14.F.ab1	5.66136e-09	13.6833	10.8666	11.4316	5.99532e-08	1.87192	17536	family with sequence similarity 188, member A	fam188a	LG16	11087117	11087179	protein fam188a-like
ASSEMBLY_REP_C3029	7.5234e-11	19.5261	15.3675	10.3944	2.9904e-09	2.36995	4637	NEFA-interacting nuclear protein NIP30	fam192a	LG6	22671818	22676352	protein fam192a-like
ASSEMBLY_C29840	2.50563e-05	6.42768	2.01377	9.97337	6.06737e-05	1.0795	9825	family with sequence similarity 193, member B	fam193b	LG2	11602730	11602791	protein fam193b-like
ASSEMBLY_C25084	8.87715e-08	10.8272	7.96766	8.09367	4.92626e-07	1.51878	9326	Chemokine-like protein, FAM19A2	fam19a3	LG22-25	11773503	11773563	protein fam19a2-like
ASSEMBLY_REP_C20846	2.89046e-08	11.9232	9.15118	12.2111	2.03721e-07	1.22823	8760	Protein FAM	fam20	LG9	11992635	11992693	protein fam206a
DLPD07397	2.64416e-06	7.98944	4.3831	8.26233	8.32946e-06	0.98465	14870	Brain protein 16 OS=Danio rerio GN=brp16 PE=2 SV=1	fam203a	LG1A	26098687	26098746	protein fam203a-like
ASSEMBLY_C9468	1.48278e-07	10.3546	7.42604	12.159	7.44575e-07	1.12015	6613	something about silencing protein 10 [Danio rerio]	fam26f	LG1A	18709076	18709246	protein fam26f
DLPD03310	1.74095e-07	10.2101	7.25654	8.92239	8.48602e-07	1.00775	14384	Protein FAM3A OS=Mus musculus GN=Fam3a PE=2 SV=1	fam3a	LG22-25	13045888	13047323	protein fam3a isoform x1
DLPD02106	3.32645e-09	14.3045	11.4246	9.13436	4.04224e-08	1.69828	11473	Protein FAM46A OS=Homo sapiens GN=FAM46A PE=2 SV=2	fam46a	LG16	13405753	13405812	protein fam46a-like
DLPD04893	3.97852e-07	9.49158	6.38354	9.54215	1.67536e-06	1.15533	11838	Protein FAM49A OS=Gallus gallus GN=FAM49A PE=2 SV=1	fam49a	LG17	4191738	4192152	zinc finger protein 395
cDN29P0001B16.F.ab1	0.00349649	3.5769	-3.10703	7.64488	0.0056635	0.4464	16895	family with sequence similarity 49, member B	fam49b	LG18-21	11713457	11713508	protein fam49b-like
ASSEMBLY_C18356	2.29965e-09	14.7503	11.8115	11.5351	3.13466e-08	1.75593	8394	Regulatory factor X-associated protein	fam53b	LG14	16799837	16800174	protein fam53b-like
DLPD02435	0.000495217	4.63626	-1.1025	7.33983	0.000926685	0.689117	15435	LOC100002393 protein OS=Danio rerio GN=cirbp PE=2 SV=1	fam53c	LG2	9851265	9851421	protein fam53c-like
ASSEMBLY_REP_C2066	6.93986e-11	19.6545	15.4507	12.8113	2.82741e-09	5.49315	4225	sorting nexin 10a	fam57b	LG9	10453525	10453830	protein fam57b-like
SeabassC-CL1857Contig1	6.49899e-10	16.3733	13.1319	13.1433	1.28638e-08	1.40468	17787	family with sequence similarity 58, member A	fam58a	LG22-25	24647204	24647263	cyclin-related protein fam58a isoform 1
ASSEMBLY_C8875	3.2632e-08	11.8005	9.02333	8.99602	2.24807e-07	2.38393	5710	PREDICTED: protein FAM60A-like	fam60a	LGx	1910658	1910712	protein fam60a-like
ASSEMBLY_REP_C739	7.03615e-12	23.6451	17.7887	13.6091	6.70237e-10	2.9728	3547	FAM60A	fam60al	LG5	15465468	15465680	protein fam60a-like
DLPD04445	1.83125e-07	10.165	7.20313	10.599	8.84684e-07	1.11147	16200	Protein FAM76B OS=Danio rerio GN=fam76b PE=1 SV=1	fam76b	LG14	12551710	12551938	protein fam76b-like
DLPD07360	9.99238e-06	7.04029	2.98109	10.6962	2.66809e-05	1.0424	6720	Regulator of microtubule dynamics protein 1 OS=Rattus norvegicus GN=Fam82b PE=2	fam82b	LG18-21	2181445	2181589	regulator of microtubule dynamics protein 1-like
DLPD05450	1.86908e-06	8.25064	4.74935	8.7149	6.15209e-06	0.879367	16105	Protein FAM8A1 OS=Homo sapiens GN=FAM8A1 PE=1 SV=1	fam8a1	LG9	14223612	14224771	protein fam8a1-like
DLPD03318	1.22419e-05	6.90209	2.76725	10.4226	3.19318e-05	0.662983	15651	EF-hand domain-containing family member A1 OS=Mus musculus GN=Efha1 PE=2 SV=2	fam92a1	LG14	6480184	6480244	protein fam92a1
ASSEMBLY_REP_C11509	1.41228e-08	12.6707	9.9055	10.6585	1.18636e-07	1.52573	7079	Fancd2 protein	fancd2	LG1A	16102052	16102205	fanconi anemia group d2
ASSEMBLY_C22492	4.73427e-09	13.8895	11.0543	10.0848	5.19742e-08	1.37797	4868	zf-C2H2	fance	LG13	26550658	26550718	fanconi anemia group e
ASSEMBLY_C5172	5.6676e-11	19.98	15.6591	12.7474	2.51899e-09	2.13315	5352	Fance protein	fance	LG22-25	13507702	13507855	fanconi anemia group e
cDN24P0002P01.F.ab1	0.00304776	3.64961	-2.9677	7.41903	0.004984	0.316517	18366	Fanconi anemia, complementation group I	fanci	LG6	6963797	6964066	fanconi anemia group i
DLPD11307	5.48209e-09	13.7202	10.9004	8.97072	5.84426e-08	2.15305	15488	E3 ubiquitin-protein ligase FANCL OS=Homo sapiens GN=FANCL PE=1 SV=2	fancl	LG11	1471693	1471735	e3 ubiquitin-protein ligase fancl-like
DLPD05457	5.18157e-11	20.1258	15.7513	11.7301	2.38356e-09	2.58465	16163	Fatty acyl-CoA reductase 1 OS=Xenopus laevis GN=far1 PE=2 SV=1	far1	LGx	13299086	13299147	fatty acyl- reductase 1-like isoform x1
ASSEMBLY_C32250	0.000381057	4.78367	-0.830913	8.94383	0.000728299	0.9325	9991	vacuolar-type H+ transporting ATPase B1 subunit	farsa	LG11	25336766	25336805	phenylalanyl-trna synthetase alpha chain-like
ASSEMBLY_C5613	6.90483e-05	5.78846	0.950238	12.3702	0.00015252	0.80015	5504	Farsa protein	farsa	LG8	4552035	4552094	phenylalanyl-trna synthetase alpha chain-like
ASSEMBLY_C20694	0.00588055	3.30296	-3.63163	7.23127	0.00917455	0.291233	8737	tRNA synthetase, B5-domain	farsb	LG13	6526268	6526326	phenylalanyl-trna synthetase beta chain
ASSEMBLY_C29586	1.50807e-06	8.41522	4.97597	10.1724	5.1201e-06	1.2104	9811	FAST kinase-like protein, subdomain 2	fastkd1	LG15	12713916	12713967	fast kinase domain-containing protein 1
ASSEMBLY_C22152	0.0183254	2.70528	-4.75901	7.53247	0.0265146	0.25665	8945	PREDICTED: FAST kinase domain-containing protein 5-like	fastkd5	LG15	14408194	14408258	fast kinase domain-containing protein 5
ASSEMBLY_C11045	1.77625e-06	8.28949	4.80314	17.6615	5.89606e-06	1.28232	6981	Creatine kinase, testis isozyme	fattyaciddelta-6desaturase	LG12	22133837	22133896	fatty acid delta-6 desaturase
ASSEMBLY_REP_C8662	0.0037224	3.54381	-3.17045	7.45132	0.00599764	0.308867	6392	fructose-1,6-bisphosphatase 1b [Danio rerio]	fbp1a	LG20	18440317	18440376	fructose- -bisphosphatase 1-like
DLPD04565	1.6579e-06	8.34229	4.87594	11.5866	5.56058e-06	1.92023	10782	C9orf142 homolog OS=Salmo salar GN=CI142 PE=2 SV=1	fbxl	LG20	25790586	25790675	f-box lrr-repeat protein 3-like
ASSEMBLY_REP_C1629	3.72046e-10	17.1402	13.7126	11.2275	8.4733e-09	2.20955	4030	Nbl1 / Borealin N terminal	fbxl	LG9	19528202	19528260	f-box lrr-repeat protein 13
ASSEMBLY_C31193	0.00182487	3.92292	-2.44504	8.36582	0.00309354	0.5786	9931	F-box and leucine-rich repeat protein 14a [Danio rerio]	fbxl14a	LG6	7931639	7931720	f-box lrr-repeat protein 14-like
ASSEMBLY_C21193	0.0002347	5.06064	-0.327314	11.0527	0.000466379	0.458167	8811	F-box and leucine-rich repeat protein 5	fbxl5	LG4	21517290	21517350	f-box lrr-repeat protein 5 isoform 1
ASSEMBLY_REP_C8729	1.73943e-07	10.2109	7.25746	12.8215	8.48144e-07	1.40573	4549	chromosome 5 open reading frame 25	fbxo	LG2	9370674	9370758	f-box only protein 31
ASSEMBLY_C18351	2.71465e-05	6.37583	1.92958	10.637	6.51862e-05	0.456967	6372	Mannose-1-phosphate guanyltransferase alpha-A [Salmo salar]	fbxo11	LG15	7945836	7946115	f-box only protein 11-like
DLPD07593	8.32843e-05	5.67404	0.754014	8.45583	0.000180887	0.892267	12125	F-box only protein 25 OS=Homo sapiens GN=FBXO25 PE=1 SV=3	fbxo25	LG17	18171458	18172593	f-box only protein 25
DLPD09270	3.0636e-06	7.88035	4.22771	7.76699	9.45603e-06	0.773817	11455	F-box only protein 32 OS=Sus scrofa GN=FBXO32 PE=2 SV=1	fbxo32	LG16	16774470	16774504	f-box only protein 32
DLPD08801	0.0303689	2.43632	-5.24828	8.09315	0.042417	0.487267	15824	F-box only protein 38 OS=Mus musculus GN=Fbxo38 PE=1 SV=1	fbxo38	LG2	20534444	20534503	f-box only protein 38-like
ASSEMBLY_REP_C940	0.000499695	4.63122	-1.11182	11.883	0.000934348	1.5618	3650	Probable signal peptidase complex subunit 2	fbxo38	UN	71345859	71345915	f-box only protein 38-like
ASSEMBLY_C9033	1.29537e-05	6.86393	2.70776	11.9714	3.35614e-05	0.977383	6495	Fc fragment of IgG binding protein	fcgbp	LG16	12310174	12310233	c-binding
ASSEMBLY_REP_C4989	1.85877e-06	8.25485	4.75519	10.3814	6.12355e-06	2.24502	5297	leukocyte immune-type receptor TS32.15 L1.1a	fcreceptor-likeb-like	UN	96647068	96648484	fc receptor-like b-like
DLPD06631	1.93594e-09	14.9625	11.9917	11.4999	2.76255e-08	2.2328	13179	Farnesyl pyrophosphate synthetase OS=Gallus gallus GN=FDPS PE=1 SV=2	fdps	LG16	9342055	9342114	farnesyl pyrophosphate synthase-like
ASSEMBLY_REP_C3700	7.702e-08	10.9611	8.11753	8.77785	4.4171e-07	1.25087	4881	ferredoxin 1-like	fdx1l	LG7	15566251	15566285	adrenodoxin-like mitochondrial-like
ASSEMBLY_C24967	2.16649e-08	12.2194	9.45495	10.9879	1.63878e-07	0.875417	9311	Phenylalanyl-tRNA synthetase, beta subunit, ferrodoxin-fold anticodon-binding	fdxacb1	LG14	14906264	14906323	ferredoxin-fold anticodon-binding domain-containing protein 1
cDN34P0004E01.F.ab1	0.00261035	3.73184	-2.8102	7.51108	0.00431343	0.2901	17691	Ferrochelatase	fech	LG19	187311	187352	mitochondrial
FN687468.1	0.016981	2.74555	-4.68449	7.36502	0.024678	0.269067	16595	D. labrax mRNA for lectin	fel	LGx	3709013	3709495	fish-egg lectin
ASSEMBLY_REP_C2453	3.8116e-05	6.15879	1.57318	10.9127	8.87377e-05	0.60995	4403	Flap endonuclease 1-B	fen1	LG18-21	3778828	3779996	flap endonuclease 1-b
ASSEMBLY_REP_C1162	1.269e-12	27.1271	19.5069	14.6067	2.41719e-10	3.9674	3780	FFD and TFG box motifs|DFDF motif	FFD and TFG box motifs|DFDF motif	LG1A	8949049	8949108
DLPD15950	5.61008e-11	19.9966	15.6696	9.17633	2.501e-09	2.57048	14203	FYVE, RhoGEF and PH domain-containing protein 1 OS=Mus musculus GN=Fgd1 PE=1 SV	fgd4a	LGx	5909087	5909146	and ph domain-containing protein 4-like
ASSEMBLY_C11291	0.0101448	3.01667	-4.17635	12.9177	0.0152214	0.34075	7034	PREDICTED: splicing factor 3b, subunit 2, 145kDa isoform 1	fgf1	LG3	13362320	13362378	fibroblast growth factor 1
CUST_77_PI428121236	1.22633e-05	6.90091	2.76542	13.1946	3.19704e-05	0.945283	18084		fgfr1op	UN	26850736	26850795	fgfr1 oncogene partner-like
ASSEMBLY_REP_C1074	9.48818e-08	10.7649	7.8974	11.1422	5.20431e-07	1.13987	3731	FGFR1 oncogene partner 2 homolog [Danio rerio]	fgfr1op2	LGx	4539214	4540282	fgfr1 oncogene partner 2 homolog
ASSEMBLY_C6405	4.89872e-09	13.8499	11.0185	13.0664	5.34197e-08	1.34833	5261	DNA polymerase delta subunit 3	fgfr2	LG10	21111850	21111909	fibroblast growth factor receptor 2
ASSEMBLY_REP_C19427	0.000787688	4.37882	-1.58213	8.05155	0.00142472	0.8027	8558	hypothetical protein LOC777608 [Danio rerio]	fhdc1	LG14	16511436	16511496	fh2 domain-containing protein 1-like
ASSEMBLY_REP_C2598	1.68548e-05	6.68782	2.43069	13.8634	4.26003e-05	0.806433	4466	CD2 antigen cytoplasmic tail-binding protein 2 [Salmo salar]	fhl2a	LG8	14210779	14210838	four and a half lim domains protein 2-like
DLPD05186	1.45953e-08	12.6355	9.87087	9.5941	1.21561e-07	1.29303	14139	Acidic fibroblast growth factor intracellular-binding protein OS=Homo sapiens G	fibpb	LG2	5652478	5652979	acidic fibroblast growth factor intracellular-binding protein
ASSEMBLY_REP_C20347	0.000882285	4.31657	-1.69904	18.4721	0.00158138	1.85888	8696	Fibronectin type III domain	Fibronectin type III domain	LG2	7756203	7756342
FN597057.1	2.32835e-08	12.1448	9.37905	12.2726	1.73526e-07	2.05247	18713	Dicentrarchus labrax partial mRNA for factor in the germline alpha (fig1a gene)	figa	LG20	23313712	23313766	factor in the germline alpha
cDN34P0002P19.F.ab1	0.00940063	3.05666	-4.10064	11.6553	0.0141895	0.565233	17677	FK506 binding protein 4, 59kDa	fkbp4	LG6	9570806	9570912	peptidyl-prolyl cis-trans isomerase fkbp4-like
ASSEMBLY_C27648	1.85934e-08	12.3791	9.61597	10.1445	1.45756e-07	1.44572	9594	FAD1 flavin adenine dinucleotide synthetase homolog (S. cerevisiae)	flad1	LG16	9718478	9718524	fad synthase
DLPD03354	2.63368e-05	6.3954	1.96139	8.57027	6.35019e-05	0.8397	11196	Folliculin OS=Xenopus tropicalis GN=flcn PE=2 SV=1	flcn	LG16	8673256	8673480	folliculin isoform 1
ASSEMBLY_REP_C5950	4.94681e-05	5.99484	1.29969	9.89589	0.000112628	0.83065	5615	Dehydrogenase/reductase SDR family member 12 [Salmo salar]	flj13639	LG10	11097470	11097529	dehydrogenase reductase sdr family member 12-like
cDN27P0004E20.F.ab1	0.000200989	5.15051	-0.165865	10.2889	0.000404988	0.609083	18098	farnesyltransferase, CAAX box, beta	fntb	LG17	13227191	13227237	protein farnesyltransferase subunit beta-like
DLPD10928	0.0067462	3.23082	-3.7694	8.17703	0.010422	1.03227	12505	PREDICTED: expressed sequence CT717615, partial	focad	LG3	1818732	1821215	uncharacterized protein kiaa1797-like
DLPD17662	0.00532702	3.35493	-3.53224	9.36308	0.00836345	0.7863	15307	Formin-like protein 5 OS=Oryza sativa subsp. japonica GN=FH5 PE=2 SV=2	Formin-like protein 5 OS=Oryza sativa subsp. japonica GN=FH5 PE=2 SV=2	LG9	20004460	20004519
DLPD14082	1.55158e-08	12.5703	9.80649	9.19944	1.27134e-07	2.43938	11500	Proto-oncogene protein c-fos (Fragment) OS=Ovis aries GN=FOS PE=2 SV=2	fos	LG17	10997654	10997713	proto-oncogene c-fos-like
cDN23P0002F06.F.ab1	1.62577e-05	6.71179	2.46864	8.70053	4.12095e-05	0.999717	18253	methenyltetrahydrofolate synthetase domain containing	fox	LG5	12754771	12757267	forkhead box protein f1-like
FJ705451	1.1678e-06	8.61438	5.24604	8.97655	4.12824e-06	2.79433	3011	D. labrax forkhead box L2 (foxl2).	foxl2	LG13	7387049	7387110	forkhead box l2
JQ772483	0.00031707	4.88804	-0.640085	8.12634	0.000615059	1.19335	3012	D. labrax forkhead box L2b (foxl2b).	foxl2	LG22-25	14602519	14602579	forkhead box l2
DLPD03727	2.16309e-06	8.13992	4.5951	12.7506	6.99275e-06	2.93	11422	Serotransferrin OS=Oryzias latipes GN=tf PE=3 SV=1	foxn2	LG10	12546561	12546672	forkhead box protein n2
ASSEMBLY_C12688	1.43111e-06	8.45573	5.03129	10.6629	4.89966e-06	1.22628	7354	Argininosuccinate lyase	foxp1	LG14	18297069	18297128	forkhead box protein p1-b-like
ASSEMBLY_REP_C31983	3.20612e-13	30.2784	20.8618	11.5869	1.27092e-10	5.12847	3153	forkhead box R1 [Oryzias latipes]	foxr2	LG5	26487144	26487200	forkhead box protein n5-like
ASSEMBLY_REP_C4447	2.50747e-07	9.88786	6.8712	7.80186	1.14488e-06	0.829083	5126	folylpolyglutamate synthase, mitochondrial [Danio rerio]	fpgs	LG19	1609185	1609228	folylpolyglutamate mitochondrial-like
ASSEMBLY_C7355	0.0306098	2.43208	-5.25586	7.68071	0.0427332	0.501383	6025	Zgc:154116	fruyp1	UN	94071466	94071525	nuclease-sensitive element-binding protein 1
DLPD17212	0.000130479	5.40442	0.284729	7.36397	0.000271915	0.4307	10006	Protein furry homolog-like OS=Homo sapiens GN=FRYL PE=1 SV=2	fryl	LG4	21358750	21361729	protein furry homolog-like
ASSEMBLY_C7695	9.74395e-07	8.75746	5.43728	8.51123	3.54451e-06	1.73897	4938	zf-C3HC4	ftr14	LG10	16311894	16311952	fish virus induced trim protein
ASSEMBLY_C21540	8.09306e-05	5.69146	0.784013	8.78274	0.000176323	0.996117	8859	finTRIM family, member 67 [Danio rerio]	ftr67	LG10	16306722	16307006	fish virus induced trim protein
DLPD05918	0.00383759	3.52771	-3.20129	9.96317	0.00616833	0.617	10503	CTD small phosphatase-like protein 2-A OS=Danio rerio GN=ctdspl2a PE=2 SV=1	ftr67	LG5	16767984	16768043	fish virus induced trim protein
ASSEMBLY_C26313	1.9766e-07	10.0971	7.12247	11.9191	9.40053e-07	1.45598	7613	SPla/RYanodine receptor SPRY	ftr72	LG6	13959442	13959498	tripartite motif-containing protein 16-like
DLPD10767	1.71613e-05	6.67587	2.41173	11.3978	4.32335e-05	0.74015	12093	Far upstream element-binding protein 1 OS=Mus musculus GN=Fubp1 PE=1 SV=1	fubp1	LG10	19591572	19592110	far upstream element-binding protein 1 isoform x1
ASSEMBLY_C23635	9.84886e-07	8.74894	5.42597	10.385	3.57416e-06	2.61232	9147	alpha3-fucosyltransferase [Oryzias latipes]	fut4	LG13	18279176	18279234	alpha-( )-fucosyltransferase-like
ASSEMBLY_C30049	0.01029	3.0092	-4.19046	9.54173	0.0154176	0.5245	9844	alpha-(1,6)-fucosyltransferase [Danio rerio]	fut8	LG17	14504901	14505145	alpha-( )-fucosyltransferase-like
DLPD03654	0.0147536	2.81972	-4.5465	6.84905	0.0216608	0.158067	10728	Alpha-(1,3)-fucosyltransferase OS=Rattus norvegicus GN=Fut9 PE=2 SV=1	fut9d	LG9	11604274	11604333	alpha-( )-fucosyltransferase-like
ASSEMBLY_REP_C289	6.69242e-10	16.3338	13.1014	14.2308	1.30356e-08	2.39755	3242	Frataxin-like domain	fxn	LG20	25521942	25522001	mitochondrial
ASSEMBLY_C9342	6.09981e-05	5.86475	1.08009	10.4661	0.000136298	1.19168	6575	PREDICTED: hypothetical protein LOC100694531	fyb	LG10	6537818	6537878	fyn-binding protein
cDN24P0001L19.F.ab1	8.3388e-08	10.8861	8.03369	8.75445	4.68243e-07	1.53093	18345	PREDICTED: similar to FZR1 protein	fzr1	LG4	14448284	14448375	fizzy-related protein homolog isoform 1
ASSEMBLY_REP_C1121	6.42867e-10	16.3879	13.1433	16.3317	1.2759e-08	4.85142	3760	G2/mitotic-specific cyclin-B2	G2/mitotic-specific cyclin-B2	LG5	27720708	27720760
ASSEMBLY_C8918	9.19949e-07	8.80326	5.49802	8.64672	3.37575e-06	1.70417	6468	GTPase activating protein (SH3 domain) binding protein 1	g3bp1	LG2	18061197	18061242	ras gtpase-activating protein-binding protein 1-like
ASSEMBLY_REP_C3277	0.00883671	3.08913	-4.03906	9.97302	0.0133976	0.58385	16832	immunoglobulin light chain precursor	g3bp2	UN	90819172	90819231	gtpase activating protein (sh3 domain) binding protein 2
ASSEMBLY_C8822	3.0892e-07	9.70719	6.65081	8.90649	1.35942e-06	1.36042	6440	Glucose-6-phosphatase 3	g6pc3	LG1B	13721306	13721365	glucose-6-phosphatase 3
ASSEMBLY_REP_C2833	6.24589e-12	23.8726	17.9092	12.8328	6.41581e-10	4.32613	4558	growth arrest and DNA-damage-inducible, beta	ga45b	LG12	16620270	16620330	growth arrest and dna-damage-inducible protein gadd45 beta
cDN29P0002B02.F.ab1	0.00531867	3.35575	-3.53067	7.27084	0.00835214	0.26205	16914	GRB2-associated binding protein 3	gab3	LG14	11750848	11750908	grb2-associated-binding protein 3
ASSEMBLY_C6958	3.3929e-05	6.23274	1.69533	13.3659	7.98903e-05	0.438967	5911	GA binding protein transcription factor, alpha subunit 60kDa	gabpa	LG15	16098940	16099028	ga-binding protein alpha chain
cDN23P0002G08.F.ab1	1.24713e-05	6.88954	2.74771	7.42329	3.24665e-05	0.583683	18254	gamma-aminobutyric acid (GABA) A receptor, gamma 3	gabrg3	LG24	8079384	8079445	gamma-aminobutyric acid receptor subunit gamma-3
DLPD17282	3.11794e-05	6.28675	1.78408	12.7854	7.39621e-05	1.21133	10862	af010287morone americana gamma-aminobutyric-acid receptor rho-2b subunit comple	gabrr2	UN	86952541	86952597
ASSEMBLY_REP_C11912	7.17358e-08	11.0287	8.19254	8.58975	4.18017e-07	2.52567	7174	transmembrane protein 244	gadd45g	LG17	8419057	8419115	growth arrest and dna damage-inducible protein gadd45 gamma-like
DLPD13318	0.0213704	2.62384	-4.90883	7.40115	0.0305259	0.228967	13799	Pleckstrin homology domain-containing family A member 7 OS=Homo sapiens GN=PLEK	gadl1	LG1B	6170992	6171173	glutamate decarboxylase-like protein 1
ASSEMBLY_C8222	0.00044934	4.69077	-1.00181	8.20842	0.000848522	0.7838	6265	PREDICTED: hypothetical protein LOC100712019	gal3st3	LG3	13119297	13119353	galactose-3-o-sulfotransferase 3
ASSEMBLY_C25090	1.13083e-08	12.9106	10.1394	8.97821	1.01134e-07	1.44202	9327	Glycosyl hydrolase family 59	galc	LG12	675918	676064	galactocerebrosidase precursor
ASSEMBLY_REP_C1010	1.52835e-10	18.4323	14.6355	12.8805	4.62192e-09	1.6743	3691	voltage-dependent anion channel 2-2 [Salmo salar]	galm	LG11	12107469	12107524	aldose 1-epimerase
DLPD03080	0.000279999	4.9591	-0.510882	10.2649	0.000548444	0.449667	10800	Galactose-1-phosphate uridylyltransferase OS=Homo sapiens GN=GALT PE=1 SV=3	galt	LG19	18694471	18694530	galactose-1-phosphate uridylyltransferase
ASSEMBLY_REP_C5249	0.0349901	2.36007	-5.38377	7.16603	0.0484196	0.2686	5378	gamma-aminobutyric-acid receptor rho-2A subunit precursor	gamma-aminobutyric-acid receptor rho-2A subunit precursor	LG16	25025550	25025805
DLPD05866	0.000433782	4.71058	-0.965291	8.15899	0.000821046	0.68285	10868	Gamma-glutamylcyclotransferase OS=Bos taurus GN=GGCT PE=2 SV=1	Gamma-glutamylcyclotransferase OS=Bos taurus GN=GGCT PE=2 SV=1	LG9	13612776	13612836
ASSEMBLY_REP_C1432	0.0158342	2.78246	-4.61594	11.0079	0.0231362	0.7893	3929	Glycosyl hydrolases family 31	ganab	LG2	6265214	6265325	neutral alpha-glucosidase ab-like
ASSEMBLY_REP_C4581	7.43996e-09	13.3735	10.5796	12.5693	7.34333e-08	2.7584	3913	glyceraldehyde-3-phosphate dehydrogenase	gapdh	LG16	7960309	7960499	glyceraldehyde-3-phosphate dehydrogenase
ASSEMBLY_REP_C684	1.06847e-11	22.8634	17.3651	13.0331	8.78664e-10	2.09563	3505	Non-structural maintenance of chromosomes element 1 homolog	gapdh	LG7	11821894	11822448	glyceraldehyde-3-phosphate dehydrogenase
ASSEMBLY_REP_C4465	2.74464e-11	21.1879	16.4032	9.88501	1.61669e-09	3.63788	5131	Autophagy protein Atg8 ubiquitin like	gapdhs	UN	82075298	82075434	glyceraldehyde-3-phosphate dehydrogenase
ASSEMBLY_REP_C22768	2.60216e-10	17.649	14.084	10.6834	6.62602e-09	2.1153	3184	Gastric cancer antigen Zg14 homolog	Gastric cancer antigen Zg14 homolog	LG8	349891	350186
ASSEMBLY_C24307	4.70016e-06	7.569	3.77612	10.1295	1.36826e-05	1.12968	9229	cdna:novel chromosome:MEDAKA1:17:23350047:23359748:-1 gene:ENSORLG00000015450	gatad2a	LG10	10384320	10384378	transcriptional repressor p66-alpha-like
ASSEMBLY_REP_C397	3.28193e-12	25.1386	18.5575	13.7901	4.23163e-10	1.65785	3325	glutamyl-tRNA(Gln) amidotransferase-like [Salmo salar]	gatc	LG20	3884548	3884755	-like protein
ASSEMBLY_C30578	0.000235492	5.05869	-0.330822	10.9618	0.000467827	0.881267	7224	cytosolic beta-glucosidase [Danio rerio]	gba3	LG3	7950527	7950605	cytosolic beta-glucosidase-like
ASSEMBLY_C23754	0.00054434	4.58343	-1.20039	7.56843	0.00101254	0.393917	9160	golgi brefeldin A resistant guanine nucleotide exchange factor 1	gbf1	LG11	25027692	25027733	golgi-specific brefeldin a-resistance guanine nucleotide exchange factor 1
ASSEMBLY_C5287	1.69927e-11	22.0242	16.893	12.5309	1.1925e-09	1.63308	3591	HIRA-interacting protein 3 [Salmo salar]	gcat	LG8	1100856	1100915	2-amino-3-ketobutyrate coenzyme a mitochondrial-like
DLPD07041	6.85332e-09	13.4659	10.6659	10.2109	6.89635e-08	1.95543	12314	Glutaryl-CoA dehydrogenase, mitochondrial OS=Macaca fascicularis GN=GCDH PE=2 S	gcdh	LG7	8579943	8580002	glutaryl- mitochondrial-like
ASSEMBLY_C8435	0.00274536	3.70505	-2.86151	8.76388	0.00452023	1.44788	6334	glutaryl-CoA dehydrogenase	gcdh	LG8	4543717	4543777	glutaryl- mitochondrial-like
ASSEMBLY_C30452	3.2026e-06	7.84767	4.18088	9.36518	9.81458e-06	0.997717	9873	GC-rich sequence DNA-binding factor [Salmo salar]	gcfc2	LG5	10358419	10358479	gc-rich sequence dna-binding factor
DLPD13339	0.000154376	5.30496	0.109206	7.47576	0.000317563	0.39275	12784	GTP cyclohydrolase 2 OS=Paralichthys olivaceus GN=gch2 PE=2 SV=1	gch2	UN	47454578	47454650
ASSEMBLY_REP_C1564	0.000300657	4.91837	-0.584866	8.62823	0.000585623	1.68897	3997	60S ribosomal protein L21 [Oncorhynchus mykiss]	gcnt4	LG18-21	8451701	8451760	beta- -galactosyl-o-glycosyl-glycoprotein beta- -n-acetylglucosaminyltransferase 4
DLPD04330	1.66421e-06	8.33938	4.87194	13.4312	5.57408e-06	0.881517	16066	Glycine cleavage system H protein, mitochondrial OS=Gallus gallus GN=GCSH PE=1	gcsha	LG6	9363656	9363715	glycine cleavage system h mitochondrial precursor
DLPD02529	0.000337756	4.85207	-0.70572	13.6647	0.000651053	0.388667	16066	Glycine cleavage system H protein, mitochondrial OS=Gallus gallus GN=GCSH PE=1	gcshb	LG5	14794567	14794677	glycine cleavage system h mitochondrial precursor
AM933667.1	6.37832e-12	23.8324	17.8879	13.9638	6.43086e-10	4.30678	16696	D. labrax mRNA for growth differentiation factor 9 (gdf9 gene)	gdf9	LG2	10344457	10344577
ASSEMBLY_REP_C3353	4.53483e-11	20.3443	15.8883	14.0141	2.21139e-09	2.23943	4764	gem (nuclear organelle) associated protein 8	gem-associatedprotein8-like	LG24	4982942	4982999	gem-associated protein 8-like
ASSEMBLY_REP_C2795	3.36634e-09	14.2903	11.4121	13.3216	4.07377e-08	1.48117	4548	gem (nuclear organelle) associated protein 4	gemin4	LG13	5432605	5432665	gem-associated protein 4-like
DLPD04285	4.10238e-10	17.0035	13.611	10.6967	9.07535e-09	3.95035	12344	Geranylgeranyl pyrophosphate synthetase AtmG, putative OS=Aspergillus fumigatus	Geranylgeranyl pyrophosphate synthetase AtmG, putative OS=Aspergillus fumigatus	UN	54551446	54551530
DLPD01428	4.83e-06	7.54946	3.74738	9.50538	1.40197e-05	1.60618	16113	Elongation factor G 1, mitochondrial OS=Homo sapiens GN=GFM1 PE=1 SV=2	gf	LG13	18241326	18241465	elongation factor mitochondrial-like
DLPD19034	7.8492e-07	8.93062	5.6657	14.3041	2.94888e-06	1.46123	15728	pefmurperca fluviatilis gene with homology to murine mx partial cds	gf	LG19	739891	1172152	elongation factor mitochondrial-like
ASSEMBLY_REP_C304	4.16036e-12	24.6647	18.319	17.7228	4.73023e-10	1.74703	3253	GF22233 [Drosophila ananassae]	GF22233 [Drosophila ananassae]	LG1B	369128	369187	---NA---
ASSEMBLY_REP_C1208	5.93354e-07	9.15847	5.96127	8.93281	2.33379e-06	1.59682	3803	PREDICTED: G elongation factor, mitochondrial 1	gfm1	LG13	18230452	18230512	elongation factor mitochondrial-like
ASSEMBLY_C13569	1.36811e-08	12.7047	9.93894	13.0379	1.16036e-07	1.79577	7533	FAST kinase domain-containing protein 3	gg	LG18-21	11293331	11293390	adp-ribosylation factor-binding protein gga1-like
DLPD06682	0.00103179	4.23103	-1.8602	7.6257	0.00182614	0.411533	10340	ADP-ribosylation factor-binding protein GGA1 OS=Homo sapiens GN=GGA1 PE=1 SV=1	gg	LG7	8703728	8703848	adp-ribosylation factor-binding protein gga1-like
ASSEMBLY_REP_C5182	7.9628e-08	10.9296	8.08239	8.77961	4.52325e-07	1.26622	3307	GGL domain	GGL domain	LG7	10076128	10076188
ASSEMBLY_C4270	3.94313e-12	24.7711	18.373	11.507	4.61878e-10	4.51922	5066	gamma-glutamyltransferase-like 3, isoform CRA_d	ggt7	LG1A	8349086	8349221	gamma-glutamyltransferase 7
ASSEMBLY_C29169	3.90787e-07	9.50673	6.40247	12.5056	1.6512e-06	0.913217	3222	PREDICTED: hypothetical protein	ghr2	LG7	13391047	13391106	growth hormone receptor 2
ASSEMBLY_REP_C13907	1.13995e-09	15.6326	12.5455	14.3677	1.88923e-08	4.25978	6481	Gig2-like protein CauD	Gig2-like protein CauD	LG8	17888344	17888398
DLPD03498	0.000247982	5.02888	-0.384594	8.73429	0.000490248	0.50645	16169	Gypsy retrotransposon integrase-like protein 1 OS=Pongo abelii GN=GIN1 PE=2 SV=	gin1	LG20	24297008	24297065	gypsy retrotransposon integrase-like protein 1-like
ASSEMBLY_C6114	0.001301	4.10514	-2.09842	9.763	0.00225873	1.37533	4775	GINS complex subunit 3 (Psf3 homolog)	gins3	LG6	25196869	25196925	gins complex subunit 3 (psf3 homolog)
ASSEMBLY_C17299	8.99578e-07	8.82114	5.52167	10.0941	3.31178e-06	1.61698	8198	cdna:novel group:BROADS1:groupIII:13184891:13189726:-1 gene:ENSGACG00000017196	glb1l2	LG10	16308096	16308154	beta-galactosidase-1-like protein 2-like
ASSEMBLY_REP_C21938	0.0002895	4.94	-0.545565	9.1575	0.000565316	0.7992	8916	Nucleoporin GLE1 [Salmo salar]	gle1	LG20	20585694	20585747	nucleoporin gle1
ASSEMBLY_REP_C256	9.23593e-07	8.8001	5.49384	14.8095	3.38489e-06	1.14792	3225	Gamma-interferon-inducible lysosomal thiol reductase precursor	gli	LG10	8843058	8843178	zinc finger protein glis2
ASSEMBLY_REP_C630	4.03621e-07	9.47942	6.36833	11.6597	1.69576e-06	1.55823	3471	mitochondrial import inner membrane translocase subunit Tim16	gli	LG8	8278142	8278196	zinc finger protein glis2
ASSEMBLY_REP_C804	4.97756e-09	13.8314	11.0017	15.0386	5.40785e-08	1.3561	3585	PREDICTED: HIV-1 rev binding protein 2	glipr1	LGx	3336874	3337024	glipr1-like protein 1 precursor
ASSEMBLY_C8951	6.69615e-08	11.0944	8.26521	10.7456	3.95699e-07	1.11635	6480	PREDICTED: similar to Glomulin, FKBP associated protein isoform 1	glmn	LG10	8145524	8145784	glomulin isoform x1
ASSEMBLY_REP_C2465	2.82438e-08	11.9468	9.17555	15.6099	1.99736e-07	2.9874	4409	Glutamine synthetase, catalytic domain	glna	LG10	12760137	12760235	glutamine synthetase
ASSEMBLY_REP_C2337	5.40822e-10	16.6223	13.3234	8.77298	1.11722e-08	2.51342	4349	PREDICTED: rho GTPase-activating protein 24-like isoform 3	glna	LG19	10526326	10526405	glutamine synthetase
DLPD02581	0.0123096	2.91504	-4.36796	7.8583	0.0182738	0.357267	10228	Glutamine synthetase, mitochondrial OS=Squalus acanthias PE=2 SV=1	glna	LG4	24434601	24434680	glutamine synthetase
SeabassC-CL245Contig2	2.98621e-08	11.8902	9.11683	8.94455	2.09263e-07	0.922633	16970	lactoylglutathione lyase	glo1	UN	64319759	64319818	lactoylglutathione lyase
ASSEMBLY_REP_C23818	5.68721e-07	9.19337	6.00607	12.3314	2.25201e-06	2.10133	9168	Glyoxalase domain-containing protein 5	glod5	LG2	10649637	10650007	glyoxalase domain-containing protein 5-like
ASSEMBLY_REP_C18976	1.0325e-12	27.5783	19.7116	12.5615	2.22701e-10	3.24768	8492	Glutaredoxin-2, mitochondrial precursor	glrx2	LG4	3527580	3527639	glutaredoxin- mitochondrial
ASSEMBLY_C24790	7.00116e-05	5.77996	0.93573	10.4267	0.0001544	0.695983	9291	Histone mRNA 3-exonuclease 1	glrx2	LGx	15298616	15298662	glutaredoxin- mitochondrial
DLPD06434	5.60403e-08	11.2659	8.45306	10.9908	3.42333e-07	1.38973	12757	Glutaredoxin-related protein 5 OS=Homo sapiens GN=GLRX5 PE=1 SV=2	glrx5	LG17	4373531	4373590	glutaredoxin-related protein 5
DLPD07871	3.45792e-07	9.61063	6.53169	8.86678	1.49081e-06	1.25648	11476	Glutaminase kidney isoform, mitochondrial OS=Rattus norvegicus GN=Gls PE=1 SV=2	gls	LG1A	22236043	22236102	glutaminase kidney mitochondrial
ASSEMBLY_C9264	4.87032e-06	7.54351	3.73861	10.8286	1.41284e-05	0.925333	6552	SPRY domain containing 4	gls	LG22-25	6608982	6609042	glutaminase kidney mitochondrial
ASSEMBLY_REP_C3501	5.75728e-06	7.42435	3.56218	10.3393	1.63268e-05	1.48747	4813	glycosyltransferase 8 domain-containing protein 1 [Danio rerio]	glt8d1	LG1A	13123479	13123538	glycosyltransferase 8 domain-containing protein 1-like
ASSEMBLY_REP_C4390	6.02602e-08	11.1957	8.37647	9.32534	3.63569e-07	2.12508	3681	glycolipid transfer protein domain-containing protein 1 [Danio rerio]	gltpd1	LG22-25	3098767	3099772	glycolipid transfer protein domain-containing protein 1
ASSEMBLY_C8175	2.21495e-05	6.50794	2.14339	8.00833	5.43892e-05	0.596967	6250	PREDICTED: ectoderm-neural cortex protein 2	gltpd1	LG6	27294550	27294716	glycolipid transfer protein domain-containing protein 1
cDN23P0002K23.F.ab1	4.02677e-05	6.12406	1.51555	8.57439	9.33765e-05	1.14348	16753	D. labrax chromosome sequence corresponding to linkage group 1, bottom part, co	gltscr	LG1B	12509660	12509719	uncharacterized protein kiaa0240-like
ASSEMBLY_REP_C1364	3.34531e-07	9.63891	6.56667	16.7187	1.45036e-06	1.45442	3889	glioma tumor suppressor candidate region gene 2 protein [Danio rerio]	gltscr2	LG13	7645063	7645142	glioma tumor suppressor candidate region gene 2
ASSEMBLY_C5843	1.15495e-07	10.5826	7.68986	12.126	6.07811e-07	1.79025	5583	Asparagine synthetase domain-containing protein 1 [Salmo salar]	glucose-1-phosphatethymidylyltransferase-like	LG15	3142184	3142242	glucose-1-phosphate thymidylyltransferase-like
ASSEMBLY_REP_C299	9.60338e-06	7.06752	3.02291	14.8523	2.57642e-05	1.44063	3248	glutathione S-transferase(rho)	glutathione S-transferase(rho)	LG9	8466261	8466320
DLPD13278	0.000136887	5.37599	0.234677	7.20696	0.000284058	0.39625	14927	Glycoprotein hormones alpha chain OS=Morone saxatilis GN=cga PE=3 SV=2	Glycoprotein hormones alpha chain OS=Morone saxatilis GN=cga PE=3 SV=2	LG12	13139186	13139273
ASSEMBLY_REP_C696	3.50402e-10	17.2245	13.7749	12.519	8.13188e-09	1.90097	3515	Glycogenin-1	glyg	LG18-21	9329601	9329724	glycogenin-1
ASSEMBLY_C26772	2.54965e-07	9.87332	6.85358	9.79425	1.15956e-06	1.1646	9503	zinc finger protein Xfin [Xenopus laevis]	gm14391	LGx	12920845	12920993	zinc finger protein 184-like
ASSEMBLY_C26495	3.71035e-08	11.6716	8.88795	8.7393	2.48152e-07	2.22843	4688	Trypsin	gm5771	LG22-25	3223341	3223404	anionic trypsin-2-like
ASSEMBLY_C8307	0.000559408	4.56821	-1.22864	11.6741	0.00103872	0.910433	6294	GDP-mannose 4,6 dehydratase [Salmo salar]	gmds	LG4	2330085	2330145	gdp-mannose dehydratase
cDN23P0004B24.F.ab1	5.92362e-08	11.2123	8.39455	8.60336	3.58571e-07	0.915017	18274	GDP-mannose pyrophosphorylase A	gmppaa	LG15	7942686	7942733	mannose-1-phosphate guanyltransferase alpha-a-like
ASSEMBLY_REP_C478	1.58123e-09	15.2155	12.2035	13.3798	2.3811e-08	1.68217	3376	Probable U3 small nucleolar RNA-associated protein 11	gmppaa	LG16	5288123	5288182	mannose-1-phosphate guanyltransferase alpha-a-like
DLPD13222	0.000111542	5.4979	0.448525	8.03467	0.000235429	0.587967	13010	GMP synthase [glutamine-hydrolyzing] OS=Mus musculus GN=Gmps PE=1 SV=2	gmps	LG13	10874055	10875077	gmp synthase
cDN29P0001B21.F.ab1	0.000848768	4.3378	-1.65913	8.41657	0.00152635	0.7985	16896	cdna:novel group:BROADS1:groupIX:15174623:15175785:1 gene:ENSGACG00000019013	gna	LG7	10026507	10026553	guanine nucleotide-binding protein g subunit alpha-like
DLPD10104	6.45517e-05	5.82984	1.02077	10.263	0.000143495	1.9616	12365	Pyrroline-5-carboxylate reductase 1, mitochondrial OS=Mus musculus GN=Pycr1 PE=	gna12	LG8	9071142	9071215	guanine nucleotide binding protein (g protein) alpha 12
ASSEMBLY_C6216	8.76552e-11	19.2853	15.2099	12.0315	3.26304e-09	1.86055	5707	cdna:novel chromosome:TETRAODON8:11:7322216:7325785:-1 gene:ENSTNIG00000014597	gna13	LG1A	15489658	15489716	guanine nucleotide-binding protein subunit alpha-13
ASSEMBLY_C8686	0.00305477	3.64839	-2.97003	8.51387	0.00499379	0.945433	6398	Guanine nucleotide-binding protein Gi, alpha-2 subunit'	gnai2	LG1A	17752959	17753025	guanine nucleotide binding protein (g protein) alpha inhibiting activity polypeptide 2
ASSEMBLY_C11672	6.47945e-07	9.08633	5.86829	10.1793	2.51479e-06	1.43687	5792	PREDICTED: hypothetical protein LOC100690259	gnal	LG6	7352447	7352504	guanine nucleotide-binding protein g subunit alpha-like
ASSEMBLY_REP_C1592	4.3975e-11	20.3951	15.9199	14.7623	2.19407e-09	4.43238	4009	guanine nucleotide binding protein (G protein) alpha v1 [Danio rerio]	gnao1	LG8	9031302	9031434	guanine nucleotide-binding protein g subunit alpha-like
DLPD06791	1.60441e-05	6.72059	2.48256	10.4272	4.07126e-05	0.517033	11944	Guanine nucleotide-binding protein-like 3 OS=Danio rerio GN=gnl3 PE=2 SV=1	gnl3	LG1A	13118710	13119122	guanine nucleotide-binding 3-like
DLPD00518	0.000778537	4.38525	-1.57007	7.57481	0.00140955	0.466683	13628	Dihydroxyacetone phosphate acyltransferase OS=Homo sapiens GN=GNPAT PE=1 SV=1	gnpat	LG17	9355359	9355419	dihydroxyacetone phosphate acyltransferase-like
ASSEMBLY_REP_C6711	8.34735e-09	13.2448	10.4586	10.5502	8.02824e-08	1.30032	5847	PREDICTED: glucosamine-6-phosphate isomerase 1-like, partial	gnpda1	LG2	10357879	10357938	glucosamine-6-phosphate isomerase 1-like
ASSEMBLY_REP_C2431	0.000283567	4.95185	-0.524042	8.76291	0.000554839	0.817083	4393	glucosamine-6-phosphate deaminase 2	gnpda2	LG12	1819613	1819670	glucosamine-6-phosphate isomerase 2-like
SeabassC-CL4252Contig1	1.84189e-09	15.0244	12.0438	10.924	2.65634e-08	2.10217	4388	N-acetylglucosamine-1-phosphotransferase subunit gamma	gnptg	LG1B	5191452	5191598	n-acetylglucosamine-1-phosphotransferase subunit gamma precursor
DLPD16065	0.0092574	3.06472	-4.08537	7.01194	0.0139891	0.178683	16375	D. labrax GN=gnrh2 PE=3 SV=1	gnrh2	LG1A	10675726	10675976	af224281_1gonadotropin releasing hormone chicken ii isoform
cDN23P0007E19.F.ab1	4.80495e-07	9.33316	6.18415	11.8302	1.95057e-06	1.1413	16743	D. labrax chromosome sequence corresponding to linkage group 1, top part, compl	gns	LG19	4657451	4657564	n-acetylglucosamine-6-sulfatase-like
ASSEMBLY_REP_C5833	2.58516e-06	8.00626	4.40692	9.21965	8.16816e-06	1.36647	5578	Golgin subfamily A member 7 [Danio rerio]	golga7	LG20	24736473	24736531	golgin subfamily a member 7-like
cDN27P0003D19.F.ab1	0.0311324	2.42299	-5.27208	7.93674	0.0434213	0.284417	18657	Golgi membrane protein 1	golm1	LG20	9895772	9895831	golgi membrane protein 1
ASSEMBLY_REP_C27345	4.39127e-06	7.61789	3.84783	9.35826	1.28968e-05	1.05152	9558	Got1/Sft2-like family	golt1b	LGx	1125519	1125579	vesicle transport protein got1b
ASSEMBLY_REP_C1310	3.81333e-08	11.6443	8.85909	9.81305	2.53882e-07	1.47233	3837	golgi SNAP receptor complex member 1	gosr1	LG13	15317887	15317947	golgi snap receptor complex member 1
SeabassC-CL93Contig1	6.04185e-07	9.14361	5.94216	11.9965	2.36687e-06	1.09217	10196	Golgi SNAP receptor complex member 1	gosr1	LG14	18198154	18198471	golgi snap receptor complex member 1
DLPD01976	0.00644773	3.25459	-3.72404	10.5683	0.00999355	0.446767	12427	Golgi SNAP receptor complex member 2 OS=Rattus norvegicus GN=Gosr2 PE=1 SV=2	gosr2	LG8	12531962	12532022	golgi snap receptor complex member 2
DLPD16139	0.00654028	3.2471	-3.73833	8.83592	0.0101306	0.742017	10344	Vegetative cell wall protein gp1 OS=Chlamydomonas reinhardtii GN=GP1 PE=2 SV=1	gp1	UN	24051942	24051986
DLPD11214	7.46616e-05	5.74061	0.868402	9.05433	0.000163907	0.4852	14192	danio rerio glycosylphosphatidylinositol anchor attachment 1 protein (gpi ancho	gpaa1	LG10	14238601	14238643	glycosylphosphatidylinositol anchor attachment 1
ASSEMBLY_REP_C4426	4.5915e-11	20.3239	15.8756	10.1996	2.22256e-09	2.5092	4802	PREDICTED: glycerol-3-phosphate acyltransferase 2, mitochondrial-like	gpat2	LG20	13872785	13872843	glycerol-3-phosphate acyltransferase mitochondrial
ASSEMBLY_C6710	0.00114548	4.17416	-1.96767	8.66162	0.00201032	0.364933	5846	Coiled-coil domain-containing protein 75 [Salmo salar]	gpatch11	LG11	5484943	5485262	coiled-coil domain-containing protein 75
ASSEMBLY_REP_C949	0.000576291	4.55166	-1.25939	11.3076	0.00106669	0.54175	3654	SNARE-associated protein Snapin [Danio rerio]	gpatch2l	LG9	3184663	3184753	g patch domain-containing protein 2-like
ASSEMBLY_C29930	9.77053e-08	10.7376	7.86645	8.86603	5.32928e-07	1.18075	7681	PREDICTED: G patch domain-containing protein 3-like	gpatch3	LG16	13461882	13461960	g patch domain-containing protein 3-like
ASSEMBLY_REP_C859	0.00421811	3.47783	-3.29689	10.8983	0.00674226	0.50805	3610	G patch domain containing 4-like	gpatch4	LG16	3638418	3638477	g patch domain-containing protein 4
DLPD04892	2.58513e-06	8.00626	4.40694	9.43182	8.16816e-06	1.22972	11000	C1GALT1-specific chaperone 1 OS=Rattus norvegicus GN=C1galt1c1 PE=1 SV=1	gpatch8	LG2	4163065	4163296	loc565404 protein
DLPD16229	1.04091e-06	8.70507	5.36753	8.25153	3.7456e-06	1.07915	10899	Glycerol-3-phosphate dehydrogenase [NAD+], cytoplasmic OS=Fugu rubripes GN=gpd1	gpd1b	LG22-25	6668373	6668432	glycerol-3-phosphate dehydrogenase
ASSEMBLY_C8939	0.00134328	4.08784	-2.13124	9.4652	0.00232581	0.393533	6476	phosphoglucose isomerase	gpia	UN	86009680	86009734	phosphoglucose isomerase-1
ASSEMBLY_REP_C3268	1.50033e-09	15.2817	12.2584	9.66742	2.28746e-08	1.5432	4726	T54 protein-like	gpkow	LG22-25	4882549	4882735	g patch domain and kow motifs-containing
DLPD05076	0.000584461	4.54383	-1.27395	12.7252	0.00108059	0.554733	12255	GPN-loop GTPase 2 OS=Danio rerio GN=gpn2 PE=2 SV=1	gpn2	LG16	13456584	13456691	gpn-loop gtpase 2
DLPD03395	2.50796e-06	8.02888	4.43893	10.9572	7.96713e-06	0.585233	11593	GPN-loop GTPase 3 OS=Danio rerio GN=gpn3 PE=2 SV=2	gpn3	LG19	16876179	16876240	gpn-loop gtpase 3-like
cDN28P0003C21.F.ab1	2.44086e-05	6.44468	2.0413	11.2289	5.93115e-05	0.626733	16816	EF-hand domain family, member A1	gpr108	LG14	6479352	6479608	protein gpr108-like
DLPD16161	0.00297499	3.66242	-2.94315	7.41519	0.00487424	0.28805	10042	36.4 kDa proline-rich protein OS=Solanum lycopersicum GN=TPRP-F1 PE=2 SV=1	gpr161	LG15	16252960	16253020	g-protein coupled receptor 161
ASSEMBLY_REP_C853	1.00477e-06	8.73308	5.40486	8.56843	3.63876e-06	1.292	3607	cdna:novel group:BROADS1:groupII:10624250:10626322:1 gene:ENSGACG00000015773	gpr21	LG5	14707257	14707317	probable g-protein coupled receptor 21
DLPD07291	0.000414532	4.73613	-0.918238	10.2409	0.000787557	0.8493	12704	COP9 signalosome complex subunit 1 OS=Xenopus laevis GN=csn1 PE=2 SV=1	gps1	LG8	19728588	19728994	cop9 signalosome complex subunit 1-like
DLPD06309	0.00081787	4.35816	-1.6209	9.56885	0.00147603	0.7015	8460	G protein pathway suppressor 2 OS=Homo sapiens GN=GPS2 PE=1 SV=3	gps2	LG3	10201352	10201563	---NA---
ASSEMBLY_C24539	0.000459791	4.67786	-1.02563	7.96324	0.000866696	0.575083	6523	glutamic pyruvate transaminase (alanine aminotransferase) 2	gpt2	LG5	556767	556827	alanine aminotransferase 2
DLPD05507	2.05787e-08	12.2729	9.50913	12.3205	1.58274e-07	1.29923	11349	Alanine aminotransferase 2-like OS=Danio rerio GN=gpt2l PE=2 SV=2	gpt2l	LG18-21	6056883	6056942	alanine aminotransferase 2-like
ASSEMBLY_REP_C586	3.59193e-08	11.7041	8.92215	10.3882	2.41998e-07	2.1086	3439	Glutathione peroxidase	gpx1	LG2	12091821	12093397	---NA---
DLPD05985	2.45088e-08	12.092	9.32501	11.1154	1.80186e-07	2.13585	13250	Glutathione peroxidase 3 OS=Mus musculus GN=Gpx3 PE=2 SV=2	gpx3	LG2	12091950	12092160	---NA---
ASSEMBLY_REP_C28038	3.17214e-07	9.68444	6.62282	12.0635	1.39055e-06	1.34203	3413	glutathione peroxidase 4b	gpx4b	LG10	9738553	9738613	glutathione peroxidase 4b
ASSEMBLY_REP_C965	8.81328e-05	5.63972	0.694812	13.4417	0.000190431	0.49275	3663	PREDICTED: hypothetical protein LOC100696393	gra	LG16	11183345	11183404	uncharacterized protein loc101162950 isoform 1
SeabassC-CL2583Contig1	2.49354e-10	17.7106	14.1282	12.7378	6.39383e-09	3.09928	16770	D. labrax chromosome sequence corresponding to linkage group 18, complete seque	gramd1c	LG18-21	8655053	8655112	gram domain-containing protein 1c-like
cDN33P0003M24.F.ab1	2.10977e-05	6.53977	2.19454	8.28547	5.2103e-05	0.8422	17597	cdna:novel group:BROADS1:groupVIII:10347300:10358326:1 gene:ENSGACG00000008821	gramd3	LG4	10292885	10292920	gram domain-containing protein 3-like
DLPD06758	0.00228833	3.80194	-2.6761	7.17475	0.00381657	0.2913	14994	Grainyhead-like protein 1 homolog OS=Xenopus laevis GN=grhl1 PE=2 SV=1	grhl1	LG12	12115747	12115820	grainyhead-like protein 1 homolog isoform 1
DLPD00503	1.17683e-05	6.92882	2.8088	8.411	3.085e-05	0.6899	11418	Grainyhead-like protein 2 homolog OS=Xenopus tropicalis GN=grhl2 PE=2 SV=1	grhl2	LG16	21427132	21427169	grainyhead-like protein 2 homolog
ASSEMBLY_REP_C13238	0.000422851	4.72494	-0.938837	8.6789	0.000802323	0.454133	7463	microcephalin 1	grhprb	LG11	9044878	9045189	glyoxylate reductase hydroxypyruvate reductase
cDN29P0003J19.F.ab1	0.0353861	2.35399	-5.3945	7.76046	0.0489215	0.223217	17188	protein inhibitor of activated STAT, 1	gria3a	LG6	12413815	12413874	glutamate receptor 3-like isoform 2
ASSEMBLY_C21329	0.000626544	4.50523	-1.34582	7.10917	0.00115273	0.352367	8831	N-terminal leucine/isoleucine/valine-binding protein (LIVBP)-like domain of the	grik2	LG16	24346298	24346331	glutamate ionotropic kainate 2-like
ASSEMBLY_C4926	2.6784e-10	17.6074	14.054	10.0585	6.71523e-09	2.4123	5277	glutamate receptor, ionotropic, kainate 5	grik5	LG16	7034528	7034588	glutamate ionotropic kainate 5-like
DLPD07657	0.0241386	2.55907	-5.02698	8.34232	0.0342267	0.318067	15990	Keratin, type II cytoskeletal 3 OS=Homo sapiens GN=KRT3 PE=1 SV=2	grina	LG16	11471867	11473001	protein lifeguard 1-like
ASSEMBLY_C20556	1.54245e-08	12.5765	9.8127	8.60132	1.26598e-07	2.05247	8729	cdna:novel group:BROADS1:groupXII:560982:576138:1 gene:ENSGACG00000002707	grip2	LG22-25	8879667	8879726	glutamate receptor-interacting protein 2
DLPD17255	2.0013e-10	18.0315	14.3563	12.3869	5.49682e-09	1.68822	13099	Set1/Ash2 histone methyltransferase complex subunit ASH2 OS=Mus musculus GN=Ash	grk5	LG19	4515731	4515791	g protein-coupled receptor kinase 5-like
ASSEMBLY_REP_C28079	0.00815927	3.13099	-3.95954	8.68724	0.0124373	1.09538	9639	unnamed protein product	grlf1	LG14	12313097	12313156	rho gtpase-activating protein 35-like
ASSEMBLY_C26854	4.2823e-05	6.08527	1.45099	8.80338	9.8771e-05	1.39275	9509	7tm_3	grm7	LG1A	168044	168101	metabotropic glutamate receptor 7-like
ASSEMBLY_C25133	0.000262246	4.9967	-0.442768	11.2718	0.000516082	0.510067	9332	tRNA splicing endonuclease 54 homolog (S. cerevisiae)	grm7	LG8	17594891	17594950	metabotropic glutamate receptor 7-like
ASSEMBLY_REP_C1998	8.6972e-10	15.9853	12.8281	10.2988	1.5729e-08	3.41203	4040	growth differentiation factor-8b	growth differentiation factor-8b	LG24	810651	810708
DLPD04860	2.29983e-11	21.4927	16.584	8.02598	1.44771e-09	1.65223	11607	Somatotropin OS=Morone saxatilis GN=gh PE=2 SV=1	growthhormone	UN	42179223	42179754	growth hormone
ASSEMBLY_REP_C1830	1.86585e-07	10.1483	7.18337	11.0737	8.97302e-07	1.14745	4118	PREDICTED: g-rich sequence factor 1-like	grsf1	LG20	19037584	19037662	g-rich sequence factor 1
ASSEMBLY_REP_C2442	1.96907e-10	18.0554	14.3731	10.778	5.42865e-09	4.4581	4398	growth hormone-regulated TBC protein 1-A [Danio rerio]	grtp1a	LG15	16396999	16397059	growth hormone-regulated tbc protein 1-a-like
ASSEMBLY_C30289	2.57286e-09	14.6135	11.6939	10.3395	3.37231e-08	1.75125	8147	PREDICTED: growth hormone-regulated TBC protein 1-A-like	grtp1a	LG5	18590443	18590503	growth hormone-regulated tbc protein 1-a-like
DLPD03598	1.29924e-05	6.86191	2.70461	14.0628	3.36559e-05	0.64145	12343	Glutathione S-transferase A OS=Pleuronectes platessa PE=2 SV=1	gs	LG9	8458963	8459042	glutathione s-transferase a-like
ASSEMBLY_REP_C4770	4.15036e-12	24.6694	18.3215	15.803	4.73023e-10	2.01983	3323	ML domain	gsk	LG12	10565332	10565417	gsk3-beta interaction
DLPD04601	9.40197e-07	8.78589	5.47502	12.3967	3.43716e-06	1.1873	10905	GSK3-beta interaction protein OS=Danio rerio GN=gskip PE=2 SV=1	gskip	LG12	10567465	10567523	gsk3-beta interaction
ASSEMBLY_REP_C23895	8.71285e-06	7.13453	3.12544	10.9466	2.35864e-05	1.09782	7873	methylase	gspt1	LG24	4853574	4853703	eukaryotic peptide chain release factor gtp-binding subunit erf3a-like
DLPD11405	2.76292e-08	11.9692	9.19873	9.6624	1.96622e-07	2.6092	13638	Glutathione synthetase OS=Xenopus laevis GN=gss PE=2 SV=1	gss	LG22-25	22371797	22372346	glutathione synthetase
ASSEMBLY_C31308	1.29523e-07	10.4775	7.56884	8.73963	6.67501e-07	1.57023	7388	PREDICTED: glutathione S-transferase C-terminal domain-containing protein-like	gstcd	LG7	20314156	20314215	glutathione s-transferase c-terminal domain-containing protein
ASSEMBLY_C12312	6.93561e-07	9.03086	5.79642	7.88443	2.66714e-06	0.76405	7270	PREDICTED: DENN domain-containing protein 1B isoform 1	gtf2a1	LG4	8307826	8307875	transcription initiation factor iia subunit 1-like
ASSEMBLY_REP_C55	0.0249555	2.54134	-5.05918	11.9301	0.0353166	0.1885	3070	general transcription factor II B	gtf2b	LG10	8082746	8082790	transcription initiation factor iib-like
ASSEMBLY_C5282	0.000745114	4.40941	-1.5248	10.1852	0.00135355	0.5593	5385	gamma-tubulin complex component 5 [Danio rerio]	gtf2f1	LG4	22153372	22153439	general transcription factor iif subunit 1
ASSEMBLY_REP_C1025	0.0201831	2.65416	-4.8532	7.75889	0.0289398	0.400383	3701	novel protein similar to X. laevis transcription initiation factor IIF, alpha s	gtf2f1	LG8	5349331	5349390	general transcription factor iif subunit 1
ASSEMBLY_C27594	7.88484e-09	13.3084	10.5185	10.1895	7.67398e-08	1.29177	9583	general transcription factor IIf subunit 2 [Ictalurus punctatus]	gtf2f2a	LG5	20021841	20021901	general transcription factor iif subunit 2-like
DLPD03772	4.93233e-05	5.99667	1.30276	12.8605	0.000112316	0.561233	11419	General transcription factor IIH subunit 1 OS=Homo sapiens GN=GTF2H1 PE=1 SV=1	gtf2h1	LG6	12903518	12903578	general transcription factor iih subunit 1
DLPD07256	7.07847e-09	13.4295	10.6319	10.1644	7.05778e-08	1.40847	11198	General transcription factor IIH subunit 2 OS=Homo sapiens GN=GTF2H2 PE=1 SV=1	gtf2h2	LG20	25716243	25716483	general transcription factor iih subunit 2-like
DLPD04726	2.24644e-08	12.1819	9.41678	10.8153	1.68362e-07	0.910617	15235	General transcription factor IIH subunit 3 OS=Bos taurus GN=GTF2H3 PE=2 SV=1	gtf2h3	LG20	8917776	8918245	general transcription factor iih subunit 3-like
cDN27P0003I04.F.ab1	1.80818e-11	21.9141	16.8296	10.5574	1.23351e-09	1.95003	18659	general transcription factor IIIC, polypeptide 5, 63kDa	gtf3c5	LG19	21099583	21099642	general transcription factor 3c polypeptide 5-like
SeabassC-CL3063Contig1	7.63543e-07	8.95292	5.69487	10.3195	2.88483e-06	0.9777	6468	GTPase activating protein (SH3 domain) binding protein 1	GTPase activating protein (SH3 domain) binding protein 1	LG2	18067805	18067864
ASSEMBLY_C19043	0.00781731	3.15347	-3.9168	7.19926	0.0119533	0.328383	8501	PREDICTED: bifunctional aminoacyl-tRNA synthetase-like	gtpaseimapfamilymember4-like	LG5	3433418	3433477	gtpase imap family member 4-like
ASSEMBLY_REP_C1072	3.51479e-08	11.7258	8.94504	13.1752	2.38381e-07	1.1617	3729	GTP-binding protein 8 [Danio rerio]	gtpbp8	LG15	1109129	1112790	gtp-binding protein 8-like
ASSEMBLY_REP_C3284	3.6251e-10	17.1767	13.7396	13.9298	8.30771e-09	3.11418	4072	PREDICTED: G2 and S phase-expressed protein 1-like	gtse1	LG6	21273134	21273189	g-2 and s-phase expressed 1
DLPD02708	0.00322004	3.62048	-3.02351	7.19437	0.00524643	0.301533	14519	Guanylin OS=Cavia porcellus GN=GUCA2A PE=3 SV=1	guc2a	LG1A	24693422	24693481	guanylin precursor
SeabassC-CL1850Contig1	3.05646e-08	11.8666	9.09232	10.8611	2.13675e-07	1.29897	17786	pep:novel group:BROADS1:groupXI:13334851:13339038:-1 gene:ENSGACG00000013602	gypsyretrotransposonintegrase-likeprotein1-like	LG8	14187112	14187171	gypsy retrotransposon integrase-like protein 1-like
ASSEMBLY_C24955	0.000408096	4.74496	-0.902013	9.62959	0.00077617	0.79025	4868	zf-C2H2	gzf1	LG17	6766668	6766727	gdnf-inducible zinc finger protein 1-like
DLPD05820	1.72804e-12	26.4648	19.1995	11.973	2.88013e-10	2.21508	11855	Rab5 GDP/GTP exchange factor OS=Mus musculus GN=Rabgef1 PE=2 SV=1	gzmb	LG20	8913173	8913233	granzyme g-like
ASSEMBLY_REP_C501	1.01022e-08	13.0339	10.258	15.6523	9.3364e-08	1.05085	3393	H/ACA ribonucleoprotein complex subunit 3 [Danio rerio]	H/ACA ribonucleoprotein complex subunit 3 [Danio rerio]	LG14	2790480	2790537
ASSEMBLY_REP_C7508	7.30704e-11	19.5724	15.3976	15.617	2.92821e-09	4.5055	6071	H1m protein	h1foo	LG1A	17094329	17094390	linker histone h1m
ASSEMBLY_REP_C14159	6.21091e-10	16.4344	13.1792	14.0768	1.24788e-08	1.67018	7631	hypothetical protein PANDA_017927	h2afz	LG3	1735928	1742534	histone
ASSEMBLY_REP_C28822	4.72104e-07	9.34786	6.20277	10.7206	1.9245e-06	0.844933	3739	aminoacyl tRNA synthetase complex-interacting multifunctional protein 1	h2afz	LG7	20484170	20484227	histone
ASSEMBLY_REP_C30	9.08778e-11	19.2288	15.1727	16.8016	3.35744e-09	4.44937	3050	PREDICTED: histone cluster 1, H2bc-like	h2bc	UN	30013749	30013808
ASSEMBLY_REP_C5879	9.07945e-06	7.1061	3.08202	8.11012	2.44975e-05	0.848867	5594	A kinase (PRKA) anchor protein 1	h6pd	LG13	2207717	2214426	gdh 6pgl endoplasmic bifunctional
ASSEMBLY_REP_C367	1.10852e-08	12.9324	10.1603	13.4664	1.00115e-07	2.01385	3304	cortistatin	h6pd	LG1A	18068010	18068272	gdh 6pgl endoplasmic bifunctional
ASSEMBLY_C21562	0.0202594	2.65216	-4.85688	9.56682	0.0290322	0.2183	8866	Thiolase, N-terminal domain	hadhb	LG17	12290112	12290162	trifunctional enzyme subunit mitochondrial
SeabassC-CL3750Contig1	1.90961e-09	14.9795	12.006	12.3363	2.73937e-08	2.07345	18036	Fumarylacetoacetate hydrolase domain-containing protein 1	hagh	LG8	7061922	7061981	hydroxyacylglutathione mitochondrial
ASSEMBLY_REP_C29864	6.14945e-09	13.5888	10.7797	8.08671	6.36963e-08	1.21908	9826	putative nuclease harbi1	harbi1	LG24	11634312	11634371	nuclease harbi1
ASSEMBLY_C6664	4.33885e-08	11.5163	8.72295	14.5041	2.8121e-07	0.76465	5831	histone acetyltransferase 1 [Xenopus laevis]	hat1	LG15	13002330	13002474	histone acetyltransferase type b catalytic subunit-like
ASSEMBLY_REP_C22947	5.26221e-09	13.7672	10.9434	9.1017	5.65013e-08	1.72493	9064	PREDICTED: HAUS augmin-like complex subunit 1-like	haus1	LG14	16298422	16298611	haus augmin-like complex subunit 1-like
ASSEMBLY_REP_C681	1.301e-06	8.52984	5.13196	14.6288	4.51853e-06	1.08553	3502	PREDICTED: HAUS augmin-like complex subunit 2-like	haus2	UN	2417212	2417272	centrosomal protein of 27 kda
ASSEMBLY_C24319	2.05954e-07	10.0607	7.07905	10.4368	9.73487e-07	1.92833	9232	HAUS augmin-like complex, subunit 3	haus3	LG3	12565222	12565281	haus augmin-like complex subunit 3
ASSEMBLY_C31557	7.94125e-11	19.4406	15.3118	10.6413	3.0895e-09	1.88023	9961	HAUS augmin-like complex, subunit 5	haus5	LG4	14455333	14455392	haus augmin-like complex subunit 5
ASSEMBLY_REP_C3191	4.17061e-10	16.9805	13.5938	14.6475	9.19856e-09	4.41735	4143	PREDICTED: HAUS augmin-like complex subunit 6-like	haus6	LG3	7089867	7089926	haus augmin-like complex subunit 6-like
cDN31P0003J08.F.ab1	1.49055e-07	10.3498	7.42053	10.0809	7.47414e-07	1.35172	17395	HAUS augmin-like complex, subunit 7	haus7	LG22-25	24560638	24560844	im:6894757 protein
ASSEMBLY_REP_C1210	2.52825e-08	12.06	9.29226	12.7128	1.83574e-07	1.22503	3805	HAUS augmin-like complex, subunit 8	haus8	LG4	16248869	16249356	haus augmin-like complex subunit 8
ASSEMBLY_REP_C2974	0.000313686	4.89416	-0.628939	9.91023	0.000609059	0.656267	4615	PREDICTED: HCLS1-associated protein X-1-like	hax1	LG9	16781129	16781188	hcls1-associated protein x-1
DLPD02849	3.92324e-08	11.616	8.82913	11.3225	2.59545e-07	1.37302	15513	PKHD domain-containing transmembrane protein FLJ22222 homolog OS=Mus musculus P	hbp1	LG1B	467646	467,7	hmg box-containing protein 1
DLPD03546	3.06948e-06	7.87894	4.22568	10.6112	9.46993e-06	2.94762	12890	High choriolytic enzyme 1 OS=Oryzias latipes GN=hcea PE=1 SV=1	hcea	UN	60580510	60580569
DLPD07408	0.00534979	3.35269	-3.53654	7.7002	0.00839382	0.433867	13998	High choriolytic enzyme 2 OS=Oryzias latipes GN=hceb PE=2 SV=1	hceb	UN	73408114	73408288
ASSEMBLY_C27059	0.003764	3.53794	-3.1817	9.06789	0.00606	0.98235	6691	host cell factor C1 (VP16-accessory protein)	hcfc	LG1A	8255775	8255835	hcfc1a protein
ASSEMBLY_REP_C10522	0.0350254	2.35952	-5.38473	7.14093	0.0484639	0.234517	4641	Hcfc1a protein	hcfc1a	LG1A	8247805	8247864	hcfc1a protein
DLPD13473	0.0328661	2.39383	-5.32397	7.28622	0.0456484	0.267767	10506	hCG2038094, isoform CRA_b	hCG2038094, isoform CRA_b	LG12	14606473	14606532
ASSEMBLY_REP_C15126	1.1274e-06	8.64206	5.28323	7.81411	4.00085e-06	1.19542	4835	7 transmembrane receptor (rhodopsin family)	hcrtr2	LG11	8791854	8791913	orexin receptor type 2
DLPD03240	8.73744e-07	8.84446	5.55245	11.1168	3.22964e-06	1.02788	10160	Histone deacetylase 1 OS=Rattus norvegicus GN=Hdac1 PE=2 SV=1	hdac1	LG12	7375987	7376590	probable histone deacetylase 1-b-like
ASSEMBLY_C5018	4.03839e-09	14.0751	11.2212	13.1715	4.66386e-08	1.9022	5308	histone deacetylase 10	hdac10	LG6	16294034	16294095	histone deacetylase 10
ASSEMBLY_REP_C2629	8.83903e-08	10.8313	7.97221	9.66696	4.91255e-07	1.34948	4475	PREDICTED: predicted protein-like, partial	hdac11	LG13	22908340	22908791	uncharacterized protein synpcc7002_a1628-like
DLPD01270	0.00397661	3.50893	-3.23729	7.82365	0.00637989	0.3508	14925	Histone deacetylase 11 OS=Mus musculus GN=Hdac11 PE=2 SV=1	hdac11	LG1A	4645655	4645707	histone deacetylase 11
cDN27P0003K23.F.ab1	0.00763165	3.16608	-3.89279	8.16151	0.0116841	0.26215	18663	Siniperca chuatsi clone 7606 28S ribosomal RNA gene and intergenic spacer, part	hdac3	LG2	15960022	15960150	histone deacetylase 3
ASSEMBLY_C6749	0.000147891	5.33027	0.153982	9.45968	0.000305036	0.578167	5860	HD domain containing 2	hddc2	LG17	8903108	8903167	hd domain-containing protein 2
ASSEMBLY_REP_C10616	1.93676e-08	12.3363	9.57301	14.1403	1.50697e-07	1.6274	6876	HD domain containing 3	hddc3	LG5	26600501	26600553	guanosine-3 -bis 3 -pyrophosphohydrolase mesh1-like
DLPD09711	0.00350242	3.576	-3.10875	9.47452	0.00567186	0.668867	11881	Hepatoma-derived growth factor-related protein 2 OS=Danio rerio GN=hdgfrp2 PE=2	hdgfrp2	LG4	15698791	15698851	hepatoma-derived growth factor-related protein 2-like
DLPD05854	0.000100727	5.5591	0.55513	10.0457	0.000214982	0.609067	10508	Haloacid dehalogenase-like hydrolase domain-containing protein 1A OS=Homo sapie	hdhd1	LG24	13124540	13124621	haloacid dehalogenase-like hydrolase domain-containing protein 1a
SeabassC-CL1074Contig1	0.0227389	2.59086	-4.9691	10.7092	0.0323515	0.326667	17093	Haloacid dehalogenase-like hydrolase domain-containing protein 2	hdhd2	LG19	18652043	18652122	haloacid dehalogenase-like hydrolase domain-containing protein 2
ASSEMBLY_REP_C15449	0.000192236	5.17644	-0.119475	8.05385	0.000389104	0.774167	3689	haloacid dehalogenase-like hydrolase domain-containing protein 3 [Ictalurus pun	hdhd3	UN	19819401	19820741	haloacid dehalogenase-like hydrolase domain-containing protein 3
ASSEMBLY_C26197	0.00342516	3.5878	-3.08614	7.08003	0.00555844	0.268517	9437	PREDICTED: wu:fa07b03	hdlbp	LG3	10364191	10364251	vigilin isoform x1
DLPD02609	2.22685e-07	9.9918	6.99656	9.61408	1.03752e-06	1.3242	10211	Adrenodoxin-like protein, mitochondrial OS=Danio rerio GN=fdx1l PE=2 SV=1	hdlbp	LG7	15564281	15564340	vigilin isoform x1
ASSEMBLY_REP_C15198	3.28634e-08	11.7933	9.01588	10.8493	2.25927e-07	2.46608	7831	Heat shock factor-binding protein 1	Heat shock factor-binding protein 1	LG9	6532020	6532109
DLPD17768	8.22295e-05	5.68178	0.767351	9.96711	0.000178808	0.733117	16086	HEAT repeat-containing protein 3 OS=Mus musculus GN=Heatr3 PE=2 SV=1	heatr3	LG5	5124284	5124375	heat repeat-containing protein 3
DLPD06782	2.5677e-05	6.41182	1.98806	12.9384	6.20538e-05	0.862767	12900	Probable E3 ubiquitin-protein ligase HECTD3 OS=Mus musculus GN=Hectd3 PE=2 SV=2	hectd3	LG10	19971328	19971629	e3 ubiquitin-protein ligase hectd3-like
ASSEMBLY_C28978	0.00293299	3.66996	-2.92871	7.0712	0.00480973	0.3005	9750	Helix-turn-helix, type 11	Helix-turn-helix, type 11	LG16	6155369	6155436
ASSEMBLY_REP_C16334	7.15512e-05	5.76664	0.912953	9.07628	0.000157479	0.720933	6368	Helicase, lymphoid-specific [Danio rerio]	hells	LG11	24255945	24257224	lymphoid-specific helicase-like
ASSEMBLY_REP_C6303	3.03251e-07	9.72313	6.67037	9.18099	1.34001e-06	0.860917	5732	hemK methyltransferase family member 1 [Danio rerio]	hemk1	LG1A	18371699	18371758	hemk methyltransferase family member 1
ASSEMBLY_REP_C2169	1.84466e-06	8.26065	4.76323	9.65028	6.08129e-06	1.38403	4279	PREDICTED: small RNA 2'-O-methyltransferase-like	henmt1	LG4	4601094	4601137	small rna 2 -o-methyltransferase-like
ASSEMBLY_C7551	4.95077e-06	7.53178	3.72133	8.72477	1.43249e-05	1.61972	6082	Hepcidin	hepcidin-likeprecursor	UN	9960109	9960167	hepcidin-like precursor
DLPD02037	2.34714e-05	6.47014	2.08245	8.08325	5.72327e-05	0.9336	14992	Transcription factor HES-7.1 OS=Xenopus tropicalis GN=hes7.1 PE=2 SV=1	her7	LG16	2848399	2848610	hairy and enhancer of split related-7
DLPD06889	3.42215e-08	11.7526	8.9732	9.88668	2.33372e-07	1.69772	14409	Cysteine-rich with EGF-like domain protein 2 OS=Danio rerio GN=creld2 PE=2 SV=2	herc6	LGx	7454050	7454135	leucine-rich repeat and wd repeat-containing protein kiaa1239-like
ASSEMBLY_C7406	4.77098e-12	24.3949	18.1811	10.5294	5.28211e-10	3.19235	5966	does not exist	hes6	LG10	12674167	12674377	transcription cofactor hes-6-like
ASSEMBLY_C4062	0.000753158	4.4035	-1.53588	11.18	0.00136698	0.729483	4999	Heterogeneous nuclear ribonucleoprotein A0	Heterogeneous nuclear ribonucleoprotein A0	LG2	25710592	25710652
ASSEMBLY_C7337	1.1659e-09	15.6036	12.522	13.3163	1.92788e-08	1.05718	6018	Cxxc1 protein	hexb	LG1A	8188263	8188323	beta-hexosaminidase subunit beta-like
cDN23P0006J03.F.ab1	7.47751e-09	13.3678	10.5743	11.1727	7.37543e-08	2.13995	18310	HFM1, ATP-dependent DNA helicase homolog (S. cerevisiae)	HFM1, ATP-dependent DNA helicase homolog (S. cerevisiae)	LG10	8134348	8134407
cDN31P0003B13.F.ab1	0.0163868	2.76436	-4.64958	13.5765	0.0238698	0.5078	17384	cdna:novel group:BROADS1:groupXI:8329534:8331635:1 gene:ENSGACG00000010548	hgs	LG8	10036151	10036210	hepatocyte growth factor-regulated tyrosine kinase substrate
ASSEMBLY_C23335	0.000746713	4.40823	-1.52702	8.0922	0.00135612	0.546067	4873	PREDICTED: protein-cysteine N-palmitoyltransferase HHAT-like	hhat	LG11	16698741	16699014	protein-cysteine n-palmitoyltransferase hhat isoform 1
ASSEMBLY_REP_C2025	0.0279496	2.48082	-5.16849	10.7331	0.0392659	0.325867	4210	Ras-related protein Rap-1b precursor	hhex	UN	41058121	41058187	hematopoietically-expressed homeobox protein hhex
ASSEMBLY_REP_C3508	4.16706e-07	9.45253	6.33463	8.11233	1.73928e-06	1.16447	3037	40S ribosomal protein S15	hiat	UN	64313737	64313801	hippocampus abundant transcript 1
DLPD09658	4.15607e-11	20.4885	15.9779	11.4161	2.13884e-09	1.87512	14146	3-hydroxyisobutyrate dehydrogenase, mitochondrial OS=Pongo abelii GN=HIBADH PE=	hibadh	LG16	11660278	11660421	3-hydroxyisobutyrate mitochondrial-like
DLPD04171	0.0351837	2.35708	-5.38903	8.05588	0.0486692	0.27145	14146	3-hydroxyisobutyrate dehydrogenase, mitochondrial OS=Pongo abelii GN=HIBADH PE=	hibadh	LG9	10293936	10294160	3-hydroxyisobutyrate mitochondrial-like
ASSEMBLY_C24246	5.19909e-06	7.49683	3.66972	9.38338	1.49227e-05	1.057	9221	3-hydroxyisobutyryl-CoA hydrolase	hibch	LG15	3320630	3320835	3-hydroxyisobutyryl- mitochondrial-like
ASSEMBLY_C5355	4.87102e-08	11.4025	8.60093	9.66369	3.07632e-07	2.30205	5409	High-temperature-induced dauer-formation protein	hid1	LG1B	16352128	16352207	upf0663 transmembrane protein c17orf28 homolog
DLPD02897	4.29519e-06	7.63384	3.87117	9.80543	1.26501e-05	0.890633	15770	HIG1 domain family member 1A OS=Mus musculus GN=Higd1a PE=2 SV=1	HIG1 domain family member 1A OS=Mus musculus GN=Higd1a PE=2 SV=1	LG10	15330910	15330969
DLPD12322	4.73824e-07	9.34482	6.19892	8.63188	1.9299e-06	1.60552	15403	High mobility group protein HMG-I/HMG-Y OS=Cricetulus griseus GN=HMGA1 PE=3 SV=	highmobilitygroupproteinhmg-ihmg-y-likeisoformx1	LG22-25	6162597	6162655	high mobility group protein hmg-i hmg-y-like isoform x1
ASSEMBLY_C29256	1.82959e-07	10.1658	7.20409	10.5027	8.84173e-07	1.446	9579	PREDICTED: histone H4 transcription factor-like	hinfp	LG13	19563870	19563929	histone h4 transcription factor-like
cDN23P0006P08.F.ab1	2.29994e-05	6.48337	2.10381	9.11303	5.62126e-05	1.04895	18313	pep:novel chromosome:TETRAODON8:14:5339203:5343399:1 gene:ENSTNIG00000016367	hint3	LG17	11154938	11154997	histidine triad nucleotide-binding protein 3-like
ASSEMBLY_C13609	3.78517e-07	9.53374	6.43617	10.2083	1.60454e-06	2.14023	7386	chromosome 18 open reading frame 25	hip1	LG19	9797352	9797411	huntingtin-interacting protein 1 isoform 1
ASSEMBLY_C31482	0.00206411	3.85698	-2.57089	8.56386	0.00346269	0.940583	9957	PREDICTED: similar to huntingtin interacting protein 1 related, partial	hip1r	LG20	8750965	8751440	huntingtin-interacting protein 1-related protein
SeabassC-CL2892Contig1	2.01961e-05	6.56842	2.24046	9.96002	5.0062e-05	1.59828	7559	Homeodomain-interacting protein kinase 1	hipk1	LG1A	12663281	12663341	homeodomain-interacting protein kinase 1
DLPD06444	2.03218e-07	10.0725	7.09318	10.1675	9.61787e-07	1.18477	6931	DnaJ homolog subfamily C member 7 OS=Homo sapiens GN=DNAJC7 PE=1 SV=2	hirip3	LG1B	8769020	8769079	hira-interacting protein 3
ASSEMBLY_REP_C815	9.88186e-11	19.0983	15.0862	11.0512	3.55238e-09	1.65677	3591	HIRA-interacting protein 3 [Salmo salar]	hirip3	LG8	1098660	1098718	hira-interacting protein 3
DLPD11578	8.67594e-10	15.9886	12.8306	11.83	1.5729e-08	4.12112	12498	Histone H1-beta, late embryonic OS=Strongylocentrotus purpuratus PE=3 SV=1	hist1h1b	UN	17710010	17710069	histone -like
ASSEMBLY_REP_C343	3.52117e-07	9.59518	6.51255	15.7661	1.5123e-06	5.94065	3283	PREDICTED: H2A histone family, member X-like [Danio rerio]	hist1h2aa	LG13	17788910	17788970	histone h2a type 2-b-like
ASSEMBLY_REP_C22343	1.44346e-09	15.3307	12.2988	12.3342	2.2344e-08	3.11362	6635	Hypoxanthine-guanine phosphoribosyltransferase	hist1h2bo	LG6	8011477	8011536	histone partial
ASSEMBLY_REP_C980	5.57552e-10	16.5808	13.2916	9.80743	1.13894e-08	3.39677	3671	PREDICTED: histone H4-like	hist1h4a	UN	77054120	77054181	h4 histone
ASSEMBLY_REP_C11386	6.56309e-07	9.07585	5.85474	14.9886	2.54188e-06	1.39195	7051	PREDICTED: histone H3.3-like	hist2h3c	UN	67320979	67321460	histone h3c
ASSEMBLY_REP_C1949	2.99219e-06	7.89776	4.2526	9.49149	9.25874e-06	2.75972	3671	PREDICTED: histone H4-like	hist3h3	LG10	22590319	22590378	histone partial
ASSEMBLY_REP_C16724	5.48235e-06	7.45907	3.61377	10.6991	1.56348e-05	3.8161	8096	histone 2, H2a [Danio rerio]	histone 2, H2a [Danio rerio]	UN	79636885	79636948
ASSEMBLY_REP_C7094	8.70136e-06	7.13544	3.12683	9.09461	2.35597e-05	2.40025	5947	Histone H2A	Histone H2A	UN	17706966	17707011
ASSEMBLY_REP_C5575	8.80124e-09	13.186	10.403	13.2254	8.34208e-08	3.51552	5489	histone H3, putative [Pediculus humanus corporis]	histone H3, putative [Pediculus humanus corporis]	UN	77616145	77616201
ASSEMBLY_REP_C8906	3.65556e-09	14.1925	11.3257	10.3247	4.32736e-08	3.72443	5315	histone H4	histone H4	UN	22681140	22681200
ASSEMBLY_REP_C973	1.64543e-08	12.5079	9.74466	8.23647	1.32602e-07	1.74893	3668	histone H4, putative [Pediculus humanus corporis]	histone H4, putative [Pediculus humanus corporis]	UN	67000498	67000551
ASSEMBLY_REP_C1996	7.8982e-07	8.9256	5.65913	16.7612	2.96427e-06	1.88897	4097	PREDICTED: histone cluster 1, H2ad-like	histoneh2a-like	LG14	4331933	4331985	histone h2a-like
DLPD04448	2.18251e-07	10.0095	7.0178	16.4614	1.0201e-06	4.56127	15211	frnine1fugu rubripes u2 small nuclear ribonucleoprotein auxiliary factor subuni	histoneh2b-like	LG5	20661143	20661203	histone h2b-like
ASSEMBLY_REP_C221	6.05731e-09	13.606	10.7956	11.2539	6.29605e-08	2.5285	3197	hypothetical protein LOC100126106 [Danio rerio]	histoneh2b12-like	LG14	4329699	4329758	histone h2b 1 2-like
ASSEMBLY_REP_C17781	4.26976e-10	16.9478	13.5694	14.4993	9.31912e-09	4.78055	3050	PREDICTED: histone cluster 1, H2bc-like	histoneh2b12-like	UN	30014008	30014052	histone h2b 1 2-like
cDN27P0002C12.F.ab1	5.7523e-07	9.184	5.99404	11.6087	2.27348e-06	4.2858	18643	cdna:novel scaffold:BROADS1:scaffold_224:27088:27459:-1 gene:ENSGACG00000001265	histonepartial	LG7	12952080	13359563	histone partial
DLPD01917	2.38351e-06	8.06697	4.49266	11.2002	7.61963e-06	3.38737	12698	Histone H2B 1/2 OS=Danio rerio GN=zgc:112234 PE=2 SV=3	histonepartial	UN	43124180	43124258	histone partial
DLPD06116	0.000352947	4.82708	-0.751391	11.8576	0.000678107	0.526383	14141	N-acetylserotonin O-methyltransferase-like protein OS=Homo sapiens GN=ASMTL PE=	hl	LG15	18791721	18791780	helicase-like transcription factor
DLPD07109	5.18412e-11	20.125	15.7508	10.0711	2.38356e-09	1.74698	11760	High mobility group protein 20A OS=Homo sapiens GN=HMG20A PE=1 SV=1	hmg20a	LG6	17552224	17552619	high mobility group protein 20a-like
ASSEMBLY_C30708	1.05535e-09	15.7324	12.6261	13.0776	1.79569e-08	1.6266	9895	ribosomal RNA processing protein 1 homolog B [Homo sapiens]	hmgb2	LG15	668938	668982	high mobility group protein b2
ASSEMBLY_REP_C612	2.27365e-09	14.7643	11.8234	17.8588	3.11165e-08	1.08367	3458	high mobility group box 2 protein	hmgb2	LG7	3521909	3522008	high mobility group protein b2
cDN34P0006B15.F.ab1	0.00170309	3.95997	-2.37441	7.09779	0.00290153	0.238483	17712	hydroxymethylglutaryl-CoA synthase 1 [Xenopus (Silurana) tropicalis]	hmgcs1	UN	92219389	92219521	hydroxymethylglutaryl- cytoplasmic
ASSEMBLY_C3611	3.52061e-07	9.59532	6.51271	16.3464	1.5123e-06	1.13445	4851	DNA replication licensing factor MCM5 [Danio rerio]	hmox1	LG8	5165895	5165956	heme oxygenase-like
DLPD03076	4.87834e-06	7.54233	3.73688	9.17254	1.41488e-05	0.915217	10535	Peptidylprolyl isomerase-like 5 OS=Homo sapiens GN=PPIL5 PE=1 SV=2	hmox2a	LG12	12079657	12079716	heme oxygenase 2-like
ASSEMBLY_REP_C255	1.03389e-09	15.7591	12.6475	15.2081	1.7715e-08	1.9884	3224	Sjogren syndrome nuclear autoantigen 1	hmox2a	LG19	21847367	21847426	heme oxygenase 2-like
ASSEMBLY_REP_C4263	1.38038e-06	8.48374	5.06941	9.72737	4.75593e-06	1.51293	5065	PREDICTED: heme oxygenase (decyclizing) 2-like	hmox2a	LG7	11191902	11192220	heme oxygenase 2-like
ASSEMBLY_REP_C7486	0.0220406	2.60744	-4.93883	15.3057	0.031428	0.341767	4096	heterogeneous nuclear ribonucleoprotein A/B	hnrnp	LG2	9842615	9842674	heterogeneous nuclear ribonucleoprotein a b
ASSEMBLY_REP_C10660	2.87188e-07	9.77006	6.72786	14.9908	1.2768e-06	2.33518	4075	Nuclear factor hnRNPA1	hnrnpa1	LG22-25	11988765	11988900	heterogeneous nuclear ribonucleoprotein a1
ASSEMBLY_REP_C1773	0.010617	2.99277	-4.22151	13.6267	0.0158719	0.52275	4096	heterogeneous nuclear ribonucleoprotein A/B	hnrnpab	LG14	24419239	24419296	heterogeneous nuclear ribonucleoprotein a b
ASSEMBLY_C21584	1.86095e-07	10.1507	7.18614	12.3829	8.96272e-07	1.7774	8869	kinesin family member 18A	hnrnpc	LG10	20059962	20060002	heterogeneous nuclear ribonucleoprotein c-like
ASSEMBLY_C8527	6.2305e-05	5.85166	1.05788	8.13167	0.000139028	0.671233	6364	heterogeneous nuclear ribonucleoprotein L [Salmo salar]	hnrnpl2	LG13	27199967	27200024	heterogeneous nuclear ribonucleoprotein l-like isoform 2
ASSEMBLY_C20791	6.52996e-08	11.1185	8.29173	12.0799	3.87439e-07	1.70245	8753	nudix (nucleoside diphosphate linked moiety X)-type motif 22	hnrnpu	LG2	5831780	5831840	heterogeneous nuclear ribonucleoprotein u-like protein 2
ASSEMBLY_REP_C3068	8.21752e-08	10.8999	8.04916	12.5826	4.62673e-07	1.70397	4650	heterogeneous nuclear ribonucleoprotein U (scaffold attachment factor A)	hnrnpub	LG17	4069911	4070031	heterogeneous nuclear ribonucleoprotein u
ASSEMBLY_C26045	3.30081e-05	6.25029	1.72422	9.46792	7.79096e-05	1.23285	9429	Saf-A protein	hnrnpul2	LG2	5828055	5828114	heterogeneous nuclear ribonucleoprotein u-like protein 2
cDN34P0005G09.F.ab1	0.010948	2.97665	-4.25195	6.95943	0.0163451	0.234817	17701	homeobox D12	homeobox D12	LG15	13500759	13500838
DLPD06635	1.77717e-10	18.2071	14.4793	12.3035	5.12097e-09	3.63775	11067	Homeobox protein OTX1 OS=Danio rerio GN=otx1 PE=2 SV=1	Homeobox protein OTX1 OS=Danio rerio GN=otx1 PE=2 SV=1	LG11	18476860	18476919
ASSEMBLY_REP_C1457	7.22047e-10	16.2321	13.0222	14.7242	1.37536e-08	3.08075	3938	Homeodomain transcription factor Nanog	Homeodomain transcription factor Nanog	LG18-21	3789186	3789281
ASSEMBLY_REP_C1856	7.50848e-05	5.73716	0.862486	10.225	0.000164762	4.44513	4132	cdna:novel chromosome:MEDAKA1:1:10487631:10498758:1 gene:ENSORLG00000002846	homer3	LG4	8668220	8668264	homer protein homolog 3-like
DLPD02699	2.43135e-07	9.91477	6.90376	15.4731	1.11789e-06	1.59595	15929	homo sapiens elav (embryonic abnormal drosophila)-like 2 (hu antigen b) mrna	homo sapiens elav (embryonic abnormal drosophila)-like 2 (hu antigen b) mrna	LG3	9454173	9454232
cDN27P0007D06.F.ab1	0.00160017	3.99347	-2.3106	8.67468	0.00273403	0.696917	16760	hook homolog 2 (Drosophila)	hook2	LG8	4884431	4884490	protein hook homolog 2-like
ASSEMBLY_C9556	3.0301e-05	6.30507	1.81409	10.9707	7.20767e-05	0.931983	6635	Hypoxanthine-guanine phosphoribosyltransferase	hprt1	LG2	14851633	14851692	hypoxanthine-guanine phosphoribosyltransferase
ASSEMBLY_REP_C1575	9.31813e-09	13.1229	10.3429	12.4229	8.72816e-08	3.18202	4004	cdna:novel group:BROADS1:groupXIX:15455695:15459985:1 gene:ENSGACG00000012191	hprt1	LG6	8011864	8011922	hypoxanthine-guanine phosphoribosyltransferase-like
ASSEMBLY_C6299	2.40445e-07	9.9245	6.91551	8.07578	1.10736e-06	1.18593	5729	Hermansky-Pudlak syndrome 3	hps3	LG4	4317462	4317522	hermansky-pudlak syndrome 3 protein
ASSEMBLY_C29860	0.000399838	4.75649	-0.880813	8.8255	0.000761712	0.839333	5363	TPA: ruby-eye2-like protein	hps5	LG6	12892174	12892234	hermansky-pudlak syndrome 5 protein
ASSEMBLY_REP_C178	2.51065e-09	14.6432	11.7195	13.8624	3.31446e-08	5.44927	3163	HRAS-like suppressor 2	HRAS-like suppressor 2	UN	25408536	25408603
ASSEMBLY_REP_C5159	2.8716e-05	6.3396	1.87053	8.25757	6.86516e-05	1.48957	5346	Endoribonuclease L-PSP	hrsp12	LG16	20844068	20844127	ribonuclease uk114
ASSEMBLY_C24062	1.88594e-08	12.3642	9.60101	10.3468	1.47234e-07	1.4201	9199	heparan sulfate 2-O-sulfotransferase 1 [Gallus gallus]	hs2st1	LG10	8052618	8052677	heparan sulfate 2-o-sulfotransferase 1
ASSEMBLY_REP_C2339	1.35105e-07	10.439	7.52428	8.51026	6.89728e-07	1.29055	4351	Ubiquitin carboxyl-terminal hydrolase	hs6st1a	LG8	9177749	9177958	heparan-sulfate 6-o-sulfotransferase 1-a-like
ASSEMBLY_C7323	1.70387e-08	12.471	9.70791	11.4018	1.36263e-07	1.62185	3557	DnaJ domain	hscb	LG20	16773761	16773820	co-chaperone protein mitochondrial precursor
ASSEMBLY_REP_C8882	8.14752e-06	7.18095	3.19613	13.0901	2.22325e-05	1.30145	6456	3-hydroxyacyl-CoA dehydrogenase type-2 [Salmo salar]	hsd17b10	LG22-25	168092	168151	hydroxysteroid (17-beta) dehydrogenase 10)
cDN32P0003G03.F.ab1	2.12078e-08	12.2416	9.47741	9.07903	1.61909e-07	2.016	17488	Estradiol 17-beta-dehydrogenase 12-B	hsd17b12b	LG5	24282005	24282045	estradiol 17-beta-dehydrogenase 12-b
SeabassC-CL2526Contig1	3.66746e-06	7.74844	4.03786	10.5627	1.10544e-05	0.880133	6278	hydroxysteroid (17-beta) dehydrogenase 7	hsd17b7	LG10	7197426	7197630	3-keto-steroid reductase-like
ASSEMBLY_C4490	2.01447e-05	6.57009	2.24315	12.6098	4.99597e-05	0.7518	5142	cdna:novel group:BROADS1:groupVII:9253649:9256167:-1 gene:ENSGACG00000019980	hsp	LG3	4453566	4453645	heat shock cognate 70
DLPD03742	2.76915e-07	9.80157	6.76634	13.1914	1.24205e-06	1.30313	12352	Heat shock cognate 71 kDa protein OS=Oryzias latipes GN=hsc70 PE=2 SV=1	hsp70	LG14	4351613	4351664	heat shock cognate 70
ASSEMBLY_C8985	0.00432803	3.46427	-3.32287	8.7039	0.00690441	0.478833	6485	heat shock protein 90kDa beta (Grp94), member 1	hsp90b1	LG6	14508932	14508990	glucose-regulated protein 94
DLPD02564	2.08111e-06	8.1691	4.63589	11.4113	6.759e-06	0.74365	5496	Heat shock 70 kDa protein 14 OS=Homo sapiens GN=HSPA14 PE=1 SV=1	hspa14	LGx	709876	710049	heat shock 70 kda protein 14-like
cDN35P0004P19.F.ab1	0.00298063	3.66142	-2.94507	9.25725	0.00488184	0.561533	17738	heat shock 70kDa protein 4	hspa4a	LG14	19956803	19956863	heat shock 70 kda protein 4-like
DLPD00865	0.000273016	4.97359	-0.484623	16.1907	0.000535768	0.6974	15538	Heat shock 70 kDa protein 4 OS=Homo sapiens GN=HSPA4 PE=1 SV=4	hspa4a	LG2	10356086	10356205	heat shock 70 kda protein 4-like
ASSEMBLY_C27812	2.39334e-08	12.1164	9.35004	9.98578	1.77199e-07	1.48998	9611	Heat shock protein 9 [Danio rerio]	hspa9	LG2	125627	125686	stress-70 mitochondrial
DLPD12874	0.00560374	3.3283	-3.58318	7.87291	0.0087632	0.47425	11899	HSPB1-associated protein 1 homolog OS=Danio rerio GN=hspbap1 PE=2 SV=2	hspbap1	LG15	20064833	20064860	hspb1-associated protein 1 homolog
ASSEMBLY_C8980	4.14133e-06	7.6602	3.90965	10.3079	1.22536e-05	1.71727	6483	heat shock protein 60 kDa	hspd1	LG15	23052290	23052363	60 kda heat shock mitochondrial-like
ASSEMBLY_REP_C53	3.85638e-05	6.15139	1.56092	8.97171	8.96947e-05	0.84625	3068	Chaperonin Cpn10	hspe1	LG15	23046303	23046410	10 kda heat shock mitochondrial
ASSEMBLY_REP_C26160	6.14869e-08	11.1763	8.35521	9.87278	3.69299e-07	1.54232	4038	oxidoreductase htatip2 [Ictalurus punctatus]	htatip2	LG5	25460182	25460245	oxidoreductase htatip2
ASSEMBLY_C6675	0.000106176	5.52745	0.500058	10.6537	0.000225366	0.5268	5836	HIV-1 Tat specific factor 1	htatsf1	LG14	18436840	18436899	hiv tat-specific factor 1 homolog
ASSEMBLY_REP_C15335	2.66567e-09	14.5705	11.6567	14.9309	3.45383e-08	5.19007	7191	cathepsin S	htr1d	LG9	14925378	14925439	5-hydroxytryptamine receptor 1d
ASSEMBLY_REP_C3460	1.99492e-07	10.0889	7.11272	8.96063	9.47337e-07	1.79048	4803	truncated 5-hydroxytryptamine receptor 3B	htr3b	LG14	27532006	27532059	5-hydroxytryptamine receptor 3b
ASSEMBLY_C20741	1.10387e-10	18.9271	14.9719	8.47557	3.8185e-09	2.03783	8746	5-hydroxytryptamine receptor 5A	htr5a	LG18-21	10162890	10167391	5-hydroxytryptamine receptor 5a
ASSEMBLY_C5128	0.0162196	2.76977	-4.63953	11.3815	0.0236545	0.817983	5334	huntingtin [Danio rerio]	htt	LG7	8366956	8367145	huntingtin
cDN29P0002B16.F.ab1	0.0303344	2.43693	-5.24719	7.30984	0.0423729	0.259917	16915	Human aldolase A mRNA, complete cds	Human aldolase A mRNA, complete cds	LG12	20212528	20212587
DLPD10438	0.000424801	4.72235	-0.943605	15.2368	0.000805814	0.94685	16273	Checkpoint protein HUS1 OS=Homo sapiens GN=HUS1 PE=1 SV=1	hus1	UN	72406393	72406452
ASSEMBLY_REP_C1267	1.97209e-09	14.9396	11.9723	11.4221	2.79736e-08	1.64077	3833	voltage-gated hydrogen channel 1 [Gallus gallus]	hvcn1	LG2	546631	546678	voltage-gated hydrogen channel 1
DLPD01792	4.18187e-07	9.44954	6.33088	8.65388	1.74447e-06	1.2957	10335	Hyaluronidase-1 OS=Sus scrofa GN=HYAL1 PE=2 SV=1	hyal4	LG1A	18332004	18332465	hyaluronidase- partial
ASSEMBLY_REP_C2075	1.6647e-11	22.0608	16.9139	11.7781	1.17952e-09	2.63777	5569	Hydrolethalus syndrome protein 1 homolog	hyls1	LG7	1812120	1812179	hydrolethalus syndrome protein 1 homolog
cDN29P0004H06.F.ab1	0.000181859	5.20883	-0.0616422	10.6543	0.000369588	0.98895	17207	hypoxia up-regulated 1	hyou1	LG14	4312342	4312403	hypoxia up-regulated protein 1-like
ASSEMBLY_REP_C1791	0.00862271	3.102	-4.01464	13.1197	0.0130907	0.463133	4105	hypothetical protein BRAFLDRAFT_285353 [Branchiostoma floridae]	hypothetical protein BRAFLDRAFT_285353 [Branchiostoma floridae]	LG2	20129565	20129677
ASSEMBLY_REP_C4039	4.4728e-11	20.367	15.9025	14.7946	2.19407e-09	3.18775	4992	hypothetical protein LOC100038766 [Danio rerio]	hypothetical protein LOC100038766 [Danio rerio]	LG12	10598695	10598753
ASSEMBLY_C6375	4.70467e-08	11.4366	8.63758	13.3257	2.99364e-07	2.16715	5756	hypothetical protein LOC445184 [Danio rerio]	hypothetical protein LOC445184 [Danio rerio]	LG8	10635831	10635890
ASSEMBLY_C4599	2.93063e-07	9.75257	6.70647	13.712	1.30096e-06	1.42092	5177	hypothetical protein LOC494057 [Danio rerio]	hypothetical protein LOC494057 [Danio rerio]	LG3	5644477	5644613
ASSEMBLY_C4959	6.38315e-09	13.5464	10.7405	13.9493	6.56073e-08	2.64813	5288	hypothetical protein LOC560271 [Danio rerio]	hypothetical protein LOC560271 [Danio rerio]	LG14	3253033	3253093
ASSEMBLY_REP_C1410	3.04107e-10	17.4254	13.9221	14.0996	7.32404e-09	5.86207	3916	hypothetical protein LOC560783 [Danio rerio]	hypothetical protein LOC560783 [Danio rerio]	LG9	11928664	11928775
ASSEMBLY_REP_C1424	1.42349e-11	22.341	17.0734	15.679	1.0762e-09	4.54408	3923	hypothetical protein LOC561391 [Danio rerio]	hypothetical protein LOC561391 [Danio rerio]	LG13	8976266	8976333
ASSEMBLY_REP_C2564	7.92259e-08	10.9344	8.08773	9.6789	4.50858e-07	1.09443	4446	hypothetical protein LOC641417 [Danio rerio]	hypothetical protein LOC641417 [Danio rerio]	UN	84008012	84008070	---NA---
ASSEMBLY_REP_C1206	4.57974e-06	7.58764	3.8035	9.94149	1.33647e-05	0.876617	3802	isoamyl acetate-hydrolyzing esterase 1 homolog [Salmo salar]	iah1	LG12	12192982	12193042	isoamyl acetate-hydrolyzing esterase 1 homolog
ASSEMBLY_REP_C777	1.31109e-05	6.8558	2.69505	12.8179	3.39424e-05	0.99765	3570	peptidyl-tRNA hydrolase ICT1, mitochondrial [Salmo salar]	ict1	LG1B	264485	264544	peptidyl-trna hydrolase mitochondrial-like
DLPD08079	0.0296018	2.45005	-5.22372	9.50197	0.0414402	0.303933	12438	Mitogen-activated protein kinase kinase kinase 7 OS=Pongo abelii GN=MAP3K7 PE=2	idh1	LG17	865138	865528	isocitrate dehydrogenase
cDN32P0004O03.F.ab1	1.51028e-06	8.41408	4.97442	11.1017	5.12525e-06	1.41912	17514	isocitrate dehydrogenase [NADP], mitochondrial	idh2	LG5	8274445	8275191	isocitrate dehydrogenase
ASSEMBLY_REP_C9489	3.18693e-05	6.27274	1.76109	11.4102	7.54158e-05	0.800717	6620	isocitrate dehydrogenase 2 (NADP+), mitochondrial	idh2	LG6	10850349	10850397	isocitrate dehydrogenase
ASSEMBLY_C6061	3.28906e-12	25.1342	18.5553	13.5436	4.23163e-10	3.0159	5653	Isocitrate dehydrogenase [NAD] subunit beta, mitochondrial'	idh3b	LG1A	10643149	10643208	isocitrate dehydrogenase
DLPD01663	6.50167e-05	5.82542	1.01325	10.2621	0.000144354	0.5791	10258	Isopentenyl-diphosphate Delta-isomerase 1 OS=Mus musculus GN=Idi1 PE=2 SV=1	idi1	LG18-21	2146904	2147298	isopentenyl-diphosphate delta-isomerase 1
ASSEMBLY_REP_C984	7.9885e-06	7.19463	3.2169	12.99	2.18473e-05	2.30377	3674	immediate early response 2 [Danio rerio]	ier2	LG8	5245366	5245416	immediate early response gene 2 protein
ASSEMBLY_C6903	2.18792e-06	8.13132	4.58305	10.5205	7.06522e-06	1.99802	5899	immediate early response 3	ier3	LG20	21527905	21527964	radiation-inducible immediate-early gene iex-1
ASSEMBLY_REP_C15147	3.30763e-06	7.82397	4.14682	11.8394	1.00985e-05	0.552683	4032	Eukaryotic translation initiation factor 3 subunit K	if3c	LG13	26892123	26892182	eukaryotic translation initiation factor 3 subunit k
ASSEMBLY_REP_C16861	6.58231e-10	16.3561	13.1186	12.3665	1.29066e-08	1.75362	3050	PREDICTED: histone cluster 1, H2bc-like	if4e	LG11	10603563	10603622	eukaryotic translation initiation factor 4e
DLPD08020	2.15074e-08	12.227	9.46263	11.2753	1.63064e-07	2.15638	13471	Eukaryotic translation initiation factor 5A-1 OS=Oryctolagus cuniculus GN=EIF5A	if5a1	LG12	17193787	17193846	eukaryotic translation initiation factor 5a-1
ASSEMBLY_C9883	0.00109877	4.19679	-1.92488	8.04086	0.00193512	0.476583	6717	ATPase, H+ transporting, lysosomal 56/58kDa, V1 subunit B2	ifi30	LG11	25355231	25355571	gamma-interferon-inducible lysosomal thiol reductase precursor
ASSEMBLY_REP_C625	1.22194e-07	10.5308	7.63033	15.6577	6.36217e-07	0.733633	3467	39S ribosomal protein L18, mitochondrial precursor [Salmo salar]	ifi44	LG2	8997071	8997131	interferon-induced protein 44-like
DLPD05183	2.20793e-08	12.1998	9.43499	9.13017	1.66326e-07	1.61172	11251	Interferon-related developmental regulator 1 OS=Homo sapiens GN=IFRD1 PE=1 SV=4	ifrd1	LGx	8550789	8550825	interferon-related developmental regulator 1
ASSEMBLY_REP_C26362	6.49618e-05	5.82594	1.01413	10.7732	0.000144275	0.878933	7798	structural maintenance of chromosomes 4	ift	LG13	18591405	18591465	intraflagellar transport protein 80 homolog
cDN24P0006E03.F.ab1	1.19809e-08	12.8479	10.0786	15.8637	1.05413e-07	5.83815	16743	D. labrax chromosome sequence corresponding to linkage group 1, top part, compl	ift	LG1A	6207003	6207057	intraflagellar transport protein 52 homolog isoform 1
ASSEMBLY_REP_C1793	1.08499e-08	12.9558	10.1829	10.468	9.8755e-08	1.07942	4106	intraflagellar transport 20 homolog (Chlamydomonas)	ift20	LG13	4368752	4368896	intraflagellar transport protein 20 homolog
ASSEMBLY_C6817	1.88788e-06	8.24302	4.73878	8.01878	6.20833e-06	0.881367	5878	Receptor L domain	igf1ra	LG5	4151538	4151596	insulin-like growth factor 1 receptor-like
ASSEMBLY_REP_C2768	0.000897539	4.30718	-1.7167	8.38969	0.00160637	0.868217	4539	insulin-like growth factor 2 mRNA-binding protein 1 [Danio rerio]	igf2bp1	LG8	22575071	22575123	insulin-like growth factor 2 mrna-binding protein 1 isoform x2
ASSEMBLY_REP_C31236	2.57514e-08	12.0412	9.2729	16.0062	1.85965e-07	5.661	7191	cathepsin S	igf2bp3	LG9	14924663	14924720	insulin-like growth factor 2 mrna-binding protein 3
ASSEMBLY_REP_C1831	5.04453e-07	9.29264	6.13275	16.9209	2.0326e-06	1.59297	4119	IHABP	IHABP	LG20	12721964	12722025
DLPD04080	0.00662002	3.24074	-3.75048	7.47553	0.01024	0.3415	11461	Protein Red OS=Rattus norvegicus GN=Ik PE=1 SV=1	ik	UN	1774571	1774631	protein red
DLPD08114	0.00011562	5.47643	0.41101	8.85685	0.00024323	0.553267	10796	Serine/threonine-protein kinase TBK1 OS=Xenopus laevis GN=tbk1 PE=2 SV=1	ikbke	LG1A	13750489	13750548	inhibitor of nuclear factor kappa-b kinase subunit epsilon
DQ388037.1	0.00597869	3.29426	-3.64826	6.97285	0.0093138	0.194767	16621	D. labrax interleukin-12 p35 chain mRNA, complete cds	il-12	LG10	11879929	11880008	interleukin-12 subunit alpha-like
AM268529.1	0.00776983	3.15666	-3.91072	9.53611	0.0118845	0.72155	16708	D. labrax mRNA for interleukin-10 (il-10 gene)	il10	LG1A	13840335	13840394	cdkn2aip n-terminal-like protein
DLPD08353	0.00573716	3.31593	-3.60683	9.17524	0.00896038	0.564083	13328	Gamma-tubulin complex component 4 OS=Mus musculus GN=Tubgcp4 PE=2 SV=2	il13ra1	LG5	26817697	26819520	interleukin-13 receptor subunit alpha-2
DLPD03710	1.06899e-06	8.68402	5.33941	11.5393	3.83163e-06	0.97645	11722	Interleukin-18 OS=Fugu rubripes GN=il-18 PE=2 SV=1	il18	UN	43689790	43689913
DLPD00223	3.22607e-07	9.66998	6.60501	12.4321	1.4074e-06	1.0657	6080	Ubiquitin-like protein 7 OS=Bos taurus GN=UBL7 PE=2 SV=1	il2	LG5	7192415	7192469	interleukin-21 receptor isoform x2
ASSEMBLY_C31309	0.0026739	3.71906	-2.83468	7.40493	0.00440999	0.36955	9940	IL6	il6	LG22-25	4206925	4206984
DLPD18996	7.07095e-05	5.77388	0.925343	7.34997	0.000155767	0.5147	12379	Interleukin-8 receptor OS=Paralichthys olivaceus PE=2 SV=1	il8r	LG24	5194002	5194062	c-x-c chemokine receptor type 1-like
ASSEMBLY_REP_C1785	1.83974e-08	12.3902	9.62713	10.4304	1.44606e-07	1.12433	4100	interleukin enhancer-binding factor 3 homolog [Salmo salar]	ilf3b	LG8	4572438	4572491	interleukin enhancer-binding factor 3 homolog
ASSEMBLY_C4329	8.09201e-07	8.90607	5.63352	14.5645	3.02306e-06	0.912517	5088	ancient ubiquitous protein 1 [Salmo salar]	ilk	LG2	15305360	15305560	integrin-linked protein kinase-like
ASSEMBLY_REP_C588	7.18753e-07	9.00187	5.75873	11.5861	2.74673e-06	1.27173	3440	PREDICTED: IMP1 inner mitochondrial membrane peptidase-like (S. cerevisiae) iso	immp1l	LG5	11552168	11552229	mitochondrial inner membrane protease subunit 1
ASSEMBLY_REP_C1577	2.5509e-06	8.01621	4.42101	11.0124	8.07382e-06	3.7399	4005	Immunoglobulin I-set domain	Immunoglobulin I-set domain	UN	31255929	31255988
ASSEMBLY_REP_C14709	0.00281199	3.69231	-2.88589	12.4107	0.00461905	0.744883	3672	Immunoglobulin V-set domain	Immunoglobulin V-set domain	UN	68590113	68590172
ASSEMBLY_REP_C1243	4.19603e-09	14.0302	11.181	10.0192	4.77078e-08	3.59428	3822	Elongation factor Tu C-terminal domain	immunoglobulinlightchainprecursor	UN	15777609	15777670	immunoglobulin light chain precursor
ASSEMBLY_REP_C121	1.52058e-08	12.5917	9.82773	9.55219	1.25394e-07	1.55245	3120	IMP dehydrogenase / GMP reductase domain	impdh2	LG22-25	17889080	17889139	inosine-5 -monophosphate dehydrogenase 2
ASSEMBLY_REP_C1044	9.30014e-11	19.1927	15.1489	16.6269	3.40162e-09	5.0328	3711	importin alpha	importin alpha	LG7	11899041	11899100
ASSEMBLY_REP_C2765	1.46833e-10	18.4926	14.677	11.4697	4.52769e-09	2.70977	4537	Inner centromere protein B [Salmo salar]	incenp	LG6	12856949	12859192	inner centromere protein
DLPD02255	5.40543e-06	7.46912	3.62867	11.7533	1.54545e-05	0.988433	12392	Inhibitor of growth protein 1 OS=Mus musculus GN=Ing1 PE=2 SV=1	ing1	LG15	15987215	15987303	inhibitor of growth protein 1
ASSEMBLY_REP_C8505	0.000678004	4.46151	-1.42737	7.37568	0.00123916	0.371033	3310	Proteasome subunit|Proteasome subunit A N-terminal signature	ing4	LG1A	13253986	13254045	inhibitor of growth protein 4
SeabassC-CL1204Contig1	7.03275e-09	13.4368	10.6387	11.5963	7.02661e-08	1.9162	17116	chromosome 9 open reading frame 80	inip	LG19	18043150	18043242	soss complex subunit c-like
ASSEMBLY_REP_C10012	2.70653e-06	7.9721	4.3585	12.555	8.50401e-06	1.11987	6741	inner centromere protein [Oryzias latipes]	inner centromere protein [Oryzias latipes]	LG6	12862273	12862362
DLPD14075	2.31797e-05	6.47828	2.09559	10.9477	5.65968e-05	0.798517	12368	PREDICTED: similar to rCG63049	ino80b	LG3	13000890	13000949	ino80 complex subunit b-like
DLPD17866	0.00876747	3.09326	-4.03123	10.8564	0.0132967	0.527267	10484	mus musculus ino80 complex subunit d transcript variant mrna	ino80d	LG15	13857742	13857801	ino80 complex subunit d
cDN28P0001B20.F.ab1	2.17783e-07	10.0114	7.02007	8.91123	1.01857e-06	1.69717	16772	inosine-uridine preferring nucleoside hydrolase-like protein	inosine-uridine preferring nucleoside hydrolase-like protein	LG24	11554576	11554625
ASSEMBLY_C25208	1.61901e-07	10.2753	7.33322	11.161	7.96061e-07	1.32015	9345	Si:dkey-98p3.7	inosine-uridinepreferringnucleosidehydrolase-like	LG4	22566842	22566920	inosine-uridine preferring nucleoside hydrolase-like
cDN33P0002E11.F.ab1	1.53373e-10	18.427	14.6319	10.5216	4.62839e-09	1.71372	17570	PREDICTED: inositol polyphosphate 5-phosphatase-like, partial	inpp5b	LG16	6044015	6044074	type ii inositol -trisphosphate 5-phosphatase isoform x1
ASSEMBLY_C19041	6.26137e-09	13.5683	10.7608	9.33013	6.46274e-08	1.70535	8500	COP9 constitutive photomorphogenic homolog subunit 3 (Arabidopsis)	interferon-inducedverylargegtpase1-like	LG1B	1270142	1270203	interferon-induced very large gtpase 1-like
ASSEMBLY_C20733	0.000108192	5.51616	0.480392	9.98741	0.000229182	0.88605	8744	interferon regulatory factor 5 [Ctenopharyngodon idella]	interferon regulatory factor 5 [Ctenopharyngodon idella]	UN	33944027	33944065
ASSEMBLY_C25247	0.000329097	4.86684	-0.678754	8.59797	0.000636203	1.17425	9351	interleukin-17C	interleukin-17C	LG6	26458801	26458856
ASSEMBLY_C30884	2.97845e-06	7.90116	4.25745	8.80457	9.2283e-06	1.00258	9910	Integrator complex subunit 10 [Salmo salar]	ints10	LG2	8939517	8939581	integrator complex subunit 10
DLPD16522	0.000261788	4.9977	-0.440952	7.7106	0.000515319	0.434767	12170	Integrator complex subunit 12 OS=Danio rerio GN=ints12 PE=2 SV=1	ints12	LG7	20309771	20309816	integrator complex subunit 12-like
ASSEMBLY_REP_C16539	2.56464e-08	12.0454	9.27721	11.0222	1.85481e-07	1.63105	8060	integrator complex subunit 2	ints2	LG14	8086379	8086438	integrator complex subunit 2
ASSEMBLY_C8934	2.85892e-06	7.93145	4.30068	13.3721	8.91598e-06	1.23383	6475	integrator complex subunit 3	ints3	UN	70030157	70030217	integrator complex subunit 3
ASSEMBLY_REP_C14787	5.59407e-06	7.44474	3.5925	11.785	1.59132e-05	1.30285	7748	PREDICTED: integrator complex subunit 5-like	ints5	LG2	6248462	6248522	integrator complex subunit 5-like
ASSEMBLY_C23939	0.000473178	4.66176	-1.05536	7.60443	0.000889415	0.8518	9188	integrator complex subunit 6	ints6	LG15	19885144	19885202	integrator complex subunit 6
ASSEMBLY_C29302	1.9626e-08	12.3224	9.55905	9.28533	1.52304e-07	1.12405	9783	integrator complex subunit 7	ints7	LG17	15196617	15196676	integrator complex subunit 7 isoform 1
DLPD10365	1.28577e-05	6.86894	2.71559	12.6338	3.33481e-05	0.955	15900	Integrator complex subunit 9 OS=Gallus gallus GN=INTS9 PE=2 SV=1	ints9	LG17	4370414	4370474	integrator complex subunit 9
ASSEMBLY_REP_C8248	9.22949e-14	33.4363	22.0648	13.9735	8.46056e-11	2.30422	3548	Enhancer of yellow 2 transcription factor homolog B	ip6k2	LG16	19162908	19164083	inositol hexakisphosphate kinase 2-like
ASSEMBLY_C21345	0.0162977	2.76723	-4.64424	9.48385	0.0237566	0.9064	8832	PAP associated domain containing 5	ip6k2	LG5	5147314	5147373	inositol hexakisphosphate kinase 2-like
ASSEMBLY_C15317	0.000161693	5.27771	0.0608962	9.06925	0.000331501	0.798333	7852	putative heparin-binding growth factor 1 [Danio rerio]	ipo11	LG2	10368544	10368615	importin-11 isoform 1
ASSEMBLY_C7584	7.42155e-08	10.9963	8.15668	12.4734	4.2872e-07	0.7601	6090	importin 9	ipo9	LG1A	21138826	21138881	importin-9
ASSEMBLY_REP_C1217	5.58185e-06	7.44629	3.59481	10.5934	1.58846e-05	1.54418	3810	Inorganic pyrophosphatase	ipyr	LG11	11433509	11433565	inorganic pyrophosphatase
cDN23P0002L21.F.ab1	0.000181643	5.20953	-0.0604062	10.3699	0.000369202	0.8743	18257	IQ motif containing C	IQ motif containing C	LG12	13700768	13700857
ASSEMBLY_C27814	2.93809e-07	9.75038	6.70378	9.79527	1.30387e-06	1.4954	9612	IQ motif containing GTPase activating protein 2	iqgap1	LG20	5001855	5002056	ras gtpase-activating-like protein iqgap1
cDN22P0004H10.F.ab1	0.00343999	3.58551	-3.09052	11.1846	0.00557877	0.613133	18210	interleukin-1 receptor-associated kinase 4	irak4	LG6	15697469	15697528	interleukin-1 receptor-associated kinase 4
ASSEMBLY_C22573	1.04926e-05	7.00689	2.92963	10.0808	2.79018e-05	0.7597	9002	Aconitase A/isopropylmalate dehydratase small subunit, swivel	ireb2	LG6	18338158	18338216	iron-responsive element-binding protein 2
ASSEMBLY_C4918	0.000651833	4.4833	-1.38671	13.4643	0.00119475	0.662983	5273	Interferon regulatory factor 2-binding protein 1 [Salmo salar]	irf2b	LG14	6477044	6477104	interferon regulatory factor 2-binding protein 1
ASSEMBLY_REP_C848	0.00124876	4.12733	-2.05635	12.841	0.00217809	2.81455	3605	PREDICTED: interferon-inducible protein Gig2-like	irig	LG8	17891148	17891204	gig2-like protein
DLPD03909	0.000222644	5.09113	-0.272421	7.43051	0.000444675	0.427283	14691	Isotocin-neurophysin IT 1 OS=Fugu rubripes PE=3 SV=1	Isotocin-neurophysin IT 1 OS=Fugu rubripes PE=3 SV=1	LG20	12794737	12794796
ASSEMBLY_REP_C576	3.70634e-07	9.5516	6.45841	15.2082	1.57705e-06	1.11162	3433	dnaJ homolog subfamily C member 9 [Danio rerio]	ispd	LG11	14643742	14643797	isoprenoid synthase domain-containing protein
DLPD11688	0.00901487	3.07866	-4.05894	7.49597	0.0136479	0.240967	12097	T-cell immunomodulatory protein OS=Mus musculus GN=Itfg1 PE=2 SV=1	itfg1	LG5	2956557	2956608	t-cell immunomodulatory protein
ASSEMBLY_C28432	2.68024e-09	14.5639	11.651	9.68848	3.46353e-08	1.6012	9683	integrin alpha FG-GAP repeat containing 2 [Danio rerio]	itfg2	LGx	14864000	14864059	integrin-alpha fg-gap repeat-containing protein 2
ASSEMBLY_REP_C18447	1.4525e-10	18.5089	14.6882	14.0203	4.50398e-09	3.11637	4240	Profilin	itfg3	LG10	7455538	7455598	protein itfg3
DLPD02704	3.79904e-05	6.16088	1.57664	9.50554	8.84875e-05	0.852083	13827	Integral membrane protein 2A OS=Mus musculus GN=Itm2a PE=2 SV=2	itm2a	LG2	14559873	14559932	integral membrane protein 2a
ASSEMBLY_REP_C20711	6.33422e-07	9.10487	5.89224	11.0534	2.46822e-06	1.63463	3541	oxysterol-binding protein-like protein 3	itm2cb	LG9	10203272	10203513	integral membrane protein 2c-like
ASSEMBLY_REP_C24586	2.07981e-06	8.16957	4.63655	11.3302	6.759e-06	0.769683	9266	Ham1 family	itpa	LG4	20038586	20038764	inosine triphosphate pyrophosphatase
ASSEMBLY_C31911	0.000174446	5.23318	-0.0182612	9.69052	0.000355607	0.424617	9977	PREDICTED: tyrosine-protein kinase RYK-like	itpr3	LG4	23121240	23121301	inositol -trisphosphate receptor type 3
ASSEMBLY_C7433	0.0123993	2.91123	-4.37513	7.37323	0.0184013	0.281033	6050	BTB/POZ domain	ivns1abp	LG4	7412343	7412410	influenza virus ns1a-binding protein homolog a-like
ASSEMBLY_REP_C6389	0.0183452	2.70471	-4.76007	10.9807	0.026538	0.508583	5760	IWS1 homolog (S. cerevisiae)	IWS1 homolog (S. cerevisiae)	LG13	1641376	1641433
ASSEMBLY_C9077	0.0157877	2.78401	-4.61305	7.31041	0.0230751	0.25575	6505	PREDICTED: JNK1/MAPK8-associated membrane protein-like	jkamp	LG12	1740333	1740356	jnk1 mapk8-associated membrane
ASSEMBLY_C21982	3.42443e-06	7.79853	4.1102	8.87802	1.03987e-05	0.970067	8922	PREDICTED: sulfotransferase family 3, cytosolic sulfotransferase 1	jmj	UN	72174357	72174412	jmjc domain-containing protein 7
ASSEMBLY_REP_C5171	1.68119e-08	12.4852	9.72202	11.5246	1.3467e-07	1.69175	5351	jmjC domain-containing protein 7	jmjd7	UN	72261760	72261819	jmjc domain-containing protein 7
ASSEMBLY_C5798	1.3263e-05	6.84803	2.68291	11.8434	3.42781e-05	0.512833	5563	COP9 constitutive photomorphogenic homolog subunit 7A (Arabidopsis)	jmy	LG16	7594386	7594446	junction-mediating and -regulatory protein
ASSEMBLY_REP_C4250	0.00119639	4.15055	-2.01235	7.06958	0.00209247	0.304633	5061	jun proto-oncogene	jun	LG4	19851704	19851765	transcription factor ap-1
ASSEMBLY_C6959	0.00187951	3.90711	-2.4752	9.52609	0.00317736	0.66835	5665	PREDICTED: KN motif and ankyrin repeat domain-containing protein 1-like	kank1	LG19	7357960	7358019	kn motif and ankyrin repeat domain-containing protein 1
DLPD08434	2.35493e-06	8.07601	4.50539	10.0034	7.54142e-06	0.908983	10962	Fucose-1-phosphate guanylyltransferase OS=Homo sapiens GN=FPGT PE=1 SV=2	kans	LG4	16893585	16893646	kat8 regulatory nsl complex subunit 3
SeabassC-CL607Contig1	8.12742e-05	5.68889	0.779579	11.3098	0.000177019	0.66405	17029	vesicle transport through interaction with t-SNAREs homolog 1B (yeast)	kansl2	LG12	19916551	19916670	kat8 regulatory nsl complex subunit 2
ASSEMBLY_C6589	5.13517e-05	5.97153	1.26051	11.9181	0.000116428	1.13212	5810	PREDICTED: similar to BRG1 protein, partial	kars	LG8	5028723	5028775	lysine--trna ligase-like isoform x1
ASSEMBLY_C7671	0.0181871	2.70929	-4.75161	11.9314	0.0263275	0.521767	6111	PREDICTED: uncharacterized protein C17orf53	kat5	LG8	14819049	14819105	histone acetyltransferase kat5-like isoform 1
DLPD09542	1.07511e-06	8.67951	5.33338	7.27237	3.84883e-06	0.768933	15833	Interleukin-22 OS=Melanogrammus aeglefinus GN=IL-22 PE=2 SV=1	kat5	LGx	17413476	17413535	histone acetyltransferase kat5-like isoform 1
DLPD03888	4.06152e-05	6.11863	1.50653	7.75468	9.41079e-05	0.552933	16071	Histone acetyltransferase MYST2 OS=Homo sapiens GN=MYST2 PE=1 SV=1	kat7	LG1B	4447364	4447924	myst histone acetyltransferase 2
DLPD11368	4.90101e-07	9.31666	6.16324	12.2954	1.98408e-06	0.92635	11044	Probable histone acetyltransferase MYST1 OS=Homo sapiens GN=MYST1 PE=1 SV=2	kat8	UN	25396295	25396356	myst histone acetyltransferase 1
cDN32P0006E12.F.ab1	2.97364e-11	21.0511	16.3211	12.1243	1.7171e-09	1.9418	17538	chromosome 15 open reading frame 29	katnbl1	LG17	12927369	12927425	uncharacterized protein c15orf29-like
DLPD13649	0.00852659	3.10788	-4.00346	8.00725	0.0129559	0.399533	11197	Kelch repeat and BTB domain-containing protein 7 OS=Homo sapiens GN=KBTBD7 PE=2	kbtbd7	LG15	17805912	17805970	kelch repeat and btb domain-containing protein 7
ASSEMBLY_C5410	9.22537e-05	5.61207	0.647013	7.41885	0.000198371	0.5927	5436	BTB/POZ	kbtbd8	LG1A	9870690	9870965	kelch repeat and btb domain-containing protein 8
ASSEMBLY_C21694	3.36327e-06	7.81174	4.12922	10.6255	1.02406e-05	1.47897	8886	coiled-coil domain containing 51	kcnab2	LG1A	26787220	26787279	voltage-gated potassium channel subunit beta-2-like isoform 1
ASSEMBLY_C24525	1.85055e-05	6.62598	2.33241	7.79254	4.63016e-05	0.70665	9255	potassium voltage-gated channel, subfamily H (eag-related), member 1	kcnh1	LG11	16746562	16746634	potassium voltage-gated channel subfamily h member 1 isoform 1
ASSEMBLY_C9681	2.64127e-08	12.0152	9.24619	11.601	1.89713e-07	1.88963	6669	DET1 homolog [Salmo salar]	kcnk3	LG6	24555660	24555722	potassium channel subfamily k member 3
ASSEMBLY_REP_C9284	1.55077e-07	10.3141	7.3787	8.71862	7.69457e-07	1.14498	6560	Potassium channel subfamily K member 6 [Salmo salar]	kcnk6	LG13	26425904	26426020	potassium channel subfamily k member 6-like
ASSEMBLY_REP_C23141	2.76524e-08	11.9683	9.19785	8.83858	1.96658e-07	2.12715	7581	R3H domain containing 2	kcnn3	LG16	12690345	12690395	small conductance calcium-activated potassium channel protein 3-like
ASSEMBLY_REP_C332	0.00847283	3.1112	-3.99716	13.6535	0.0128832	0.358983	3274	Keratinocytes-associated protein 2 [Salmo salar]	kcp2	LG16	9514113	9514171	keratinocyte-associated protein 2-like
ASSEMBLY_REP_C5037	0.0034708	3.5808	-3.09956	7.37177	0.00562437	0.6247	5314	creatine kinase	kcrt	LG12	22135906	22135939	creatine testis isozyme
ASSEMBLY_C25484	0.000404741	4.74961	-0.893454	9.92346	0.000770553	0.99365	9372	Condensin-2 complex subunit G2	kcrt	LG18-21	10612988	10613049	creatine testis isozyme
ASSEMBLY_C8521	1.27834e-07	10.4895	7.5827	11.5367	6.59956e-07	1.13115	6361	KDEL motif-containing protein 2 [Salmo salar]	kdelc2	LG6	23413393	23413453	kdel motif-containing protein 2
DLPD17885	4.3553e-05	6.07463	1.43326	13.3356	0.000100313	0.759667	14341	ER lumen protein retaining receptor 1 OS=Rattus norvegicus GN=Kdelr1 PE=2 SV=1	kdelr2	UN	53180625	53180704	er lumen protein retaining receptor 2
DLPD04938	2.79101e-08	11.9589	9.18808	13.7477	1.97948e-07	1.49565	16331	Transmembrane protein 70, mitochondrial OS=Gallus gallus GN=TMEM70 PE=2 SV=1	kdm1a	LG10	919438	922056	lysine-specific histone demethylase 1a-like
DLPD04800	0.000426132	4.72059	-0.946849	7.90836	0.000808026	1.01062	16307	salmo salar clone ssal-rgf-539-005 domain-containing histone demethylation prot	kdm4b	LG4	9643342	9643402	lysine-specific demethylase 4b-like
DLPD16701	0.0133387	2.87281	-4.44721	7.72726	0.0196997	0.552917	15487	Histone demethylase UTX OS=Homo sapiens GN=UTX PE=1 SV=2	kdm6a	LG24	10126759	10126818	lysine-specific demethylase 6a-like
DLPD17392	0.000785202	4.38056	-1.57887	6.99305	0.00142109	0.4026	10431	Keratin-associated protein 5-1 OS=Mus musculus GN=Krtap5-1 PE=2 SV=1	Keratin-associated protein 5-1 OS=Mus musculus GN=Krtap5-1 PE=2 SV=1	LG7	19438906	19438966
ASSEMBLY_REP_C2410	5.31449e-07	9.24939	6.07768	13.2332	2.12449e-06	1.30717	4383	KH domain containing, RNA binding, signal transduction associated 1	khdrbs1	LG12	8897758	8897817	kh domain- rna- signal transduction-associated protein 1-like
DLPD04072	0.000190886	5.18055	-0.112133	7.68484	0.000386703	0.52775	10926	Protein KIAA0317 OS=Homo sapiens GN=KIAA0317 PE=2 SV=3	kiaa0317-like	LG12	10140866	10140925	protein kiaa0317-like
ASSEMBLY_C28949	0.000171078	5.2446	0.00206391	9.44688	0.000349373	0.705833	9744	KIAA0368	kiaa0368	LG7	16285705	16285762	proteasome-associated protein ecm29 homolog
cDN23P0007M02.F.ab1	7.51271e-10	16.1792	12.9808	9.96569	1.41996e-08	2.64985	16745	KIAA0895	KIAA0895	LG9	3356665	3356725
DLPD05270	7.2938e-06	7.25797	3.31279	8.90046	2.01238e-05	1.01548	13387	UPF0469 protein KIAA0907 homolog OS=Gallus gallus GN=RCJMB04_7l9 PE=2 SV=1	kiaa0907	LG5	20795739	20796124	upf0469 protein kiaa0907 homolog
ASSEMBLY_C8049	0.0218491	2.61208	-4.93035	9.02533	0.0311671	0.50485	6216	PREDICTED: KIAA1033-like	kiaa1033	LG6	4668927	4669250	wash complex subunit 7-like
ASSEMBLY_C27802	1.3608e-08	12.7105	9.94458	8.92991	1.1557e-07	1.85275	9607	KIAA1324-like	kiaa1324l	LG6	9310228	9310371	upf0577 protein kiaa1324-like
cDN29P0003D21.F.ab1	1.34059e-08	12.7266	9.96032	11.5632	1.14671e-07	2.31342	17178	kinesin family member 11	kif11	LG11	22707582	22707643	kinesin-like protein kif11-like
ASSEMBLY_REP_C3839	3.03676e-10	17.4275	13.9236	11.5488	7.32404e-09	2.15948	4932	PREDICTED: kinesin-like protein KIF18A	kif18a	LG5	17230779	17230893	kinesin-like protein kif18a
ASSEMBLY_C4164	3.84575e-05	6.15314	1.56382	12.0726	8.94759e-05	1.23258	5033	PREDICTED: kinesin-like protein KIF20B-like	kif20b	UN	91025133	91025191	kinesin-like protein kif20b-like
ASSEMBLY_REP_C2051	1.05289e-08	12.9886	10.2145	13.2975	9.65173e-08	2.37707	4220	Kinesin-like protein KIF22	kif22	LG1B	6655893	6655948	kinesin-like protein kif22
SeabassC-CL1939Contig1	1.23026e-06	8.57352	5.191	10.6936	4.30649e-06	1.21623	7885	kinesin family member 23	kif23	LG5	22234587	22234648	kinesin-like protein kif23-like
ASSEMBLY_REP_C5166	1.33963e-09	15.4256	12.3769	12.5853	2.12415e-08	1.65167	5350	kinesin-like protein KIF23 [Danio rerio]	kif23	LG6	12556594	12556651	kinesin family member 23
cDN22P0003F08.F.ab1	6.82488e-08	11.0762	8.24512	7.72398	4.01365e-07	1.01427	18196	Paralichthys olivaceus DNA, contains MHC class Ia chain, clone: BAC-55I6	kif23	LG9	68467	68566	kinesin-like protein kif23-like
SeabassC-CL2657Contig1	1.88276e-10	18.1215	14.4196	12.4497	5.30027e-09	1.80007	17899	novel protein similar to vertebrate kinesin heavy chain member 2A (KIF2A, zgc:1	kif2a	LG20	4830269	4830328	kinesin-like protein kif2a isoform 1
DLPD08336	5.40686e-06	7.46893	3.62839	8.23713	1.54556e-05	0.967233	13030	Kelch domain-containing protein 10 OS=Rattus norvegicus GN=Klhdc10 PE=2 SV=1	kif2a	LGx	10332548	10332801	kinesin-like protein kif2a isoform 1
ASSEMBLY_C7413	4.71559e-14	35.2708	22.7029	13.8295	5.76363e-11	2.7606	6046	kinesin-like protein KIF2C [Danio rerio]	kif2c	LG10	11914047	11914107	kinesin-like protein kif2c isoform 2
ASSEMBLY_C5847	6.95459e-08	11.0582	8.22525	7.7391	4.07197e-07	0.836533	5585	PREDICTED: similar to Kif9 protein [Strongylocentrotus purpuratus]	kif9	LG18-21	12041213	12042280	kinesin-like protein kif9 isoform 1
DLPD16710	0.000194574	5.1694	-0.132073	8.46655	0.000393409	0.710767	11674	DNA/RNA-binding protein KIN17 OS=Homo sapiens GN=KIN PE=1 SV=2	kin	LGx	15441266	15441394	dna rna-binding protein kin17
ASSEMBLY_REP_C4456	1.49565e-05	6.76741	2.55643	7.27698	3.82039e-05	0.3995	5128	Kinesin-like protein KIF9	Kinesin-like protein KIF9	LG18-21	12043480	12043539
ASSEMBLY_REP_C2103	1.24865e-09	15.5155	12.4504	14.6177	2.02812e-08	5.15663	4246	Kinesin-like protein Surhe	kinesin-likeproteinkif20a-like	LG18-21	2409985	2410244	kinesin-like protein kif20a-like
ASSEMBLY_C25076	0.017273	2.73655	-4.70117	7.9298	0.0250636	0.253467	9324	kinesin light chain 4	klc1b	LG11	4648897	4648957	kinesin light chain 4-like
ASSEMBLY_REP_C2125	5.74912e-11	19.9569	15.6445	14.374	2.5322e-09	4.54972	4258	Kelch domain-containing protein 1	klhdc1	LG1B	14155867	14155927	kelch domain-containing protein 1-like
DLPD15199	0.019616	2.66926	-4.82543	7.03568	0.0282205	0.17585	10428	Predicted protein OS=Nematostella vectensis GN=v1g237867 PE=4 SV=1	klhl4	LG2	7247908	7247967	kelch-like protein 4
DLPD02000	0.0025597	3.74226	-2.79026	6.97909	0.00423403	0.239683	11602	Kelch repeat and BTB domain-containing protein 10 OS=Rattus norvegicus GN=Kbtbd	klhl41	LG24	6601522	6601581	kelch repeat and btb domain-containing protein 10-like
DLPD11839	5.12242e-06	7.50743	3.68539	14.4194	1.47459e-05	0.927833	6221	Ancient ubiquitous protein 1 OS=Danio rerio GN=aup1 PE=2 SV=2	kmo	LG2	15305337	15305395	kynurenine 3-monooxygenase-like
DLPD03377	3.42511e-06	7.79839	4.10999	10.9513	1.03987e-05	0.871633	14968	Kinetochore-associated protein 1 OS=Homo sapiens GN=KNTC1 PE=1 SV=1	kntc1	LG20	8811713	8811772	kinetochore-associated protein 1
ASSEMBLY_REP_C18825	2.94064e-06	7.9106	4.27094	11.1035	9.13392e-06	1.01455	5869	HEN1 methyltransferase homolog 1 (Arabidopsis)	kop	LG4	4600827	4600881	uncharacterized protein loc101480444
ASSEMBLY_REP_C3689	2.64704e-10	17.6243	14.0662	13.7844	6.67081e-09	2.06847	4639	Importin subunit alpha-2 [Salmo salar]	kpna2	LG7	13219398	13219457	importin subunit alpha-2
ASSEMBLY_C23593	4.17413e-11	20.4813	15.9734	10.1413	2.14063e-09	3.15562	8144	importin subunit alpha-2 [Danio rerio]	kpna2	LG8	815745	815804	importin subunit alpha-2
DLPD07645	0.000282273	4.95447	-0.519289	7.86415	0.000552455	0.529567	13100	Importin subunit alpha-4 OS=Homo sapiens GN=KPNA4 PE=1 SV=1	kpna4	LG13	18569023	18569112	importin subunit alpha-4
ASSEMBLY_REP_C9962	1.50144e-12	26.7643	19.3396	13.3361	2.70269e-10	5.71238	3711	importin alpha	kpna7	LG7	11895069	11895128	importin subunit alpha-2-like
ASSEMBLY_REP_C11072	6.93797e-07	9.03058	5.79606	9.91544	2.66735e-06	1.88455	4252	importin subunit beta-1 [Bos taurus]	kpnb1	UN	57790083	57790143	importin subunit beta-1
DLPD03351	0.00545285	3.34265	-3.55573	11.8424	0.00854455	0.50745	10775	salmo salar clone ssal-rgf-541-359 gtpase kras precursor complete cds	kras	LG6	7237976	7238035	gtpase kras
ASSEMBLY_C7152	0.000419706	4.72915	-0.931098	13.3528	0.000796665	0.567717	5967	Zinc finger matrin-type protein 1	krcc1	LG1A	10683734	10684006	zinc finger matrin-type protein 1-like
ASSEMBLY_REP_C25083	2.6519e-05	6.39094	1.95415	9.03432	6.38992e-05	0.925667	8441	Kelch motif	krcp	LG3	5985462	5985521	kelch repeat-containing protein
cDN22P0004O22.F.ab1	0.000210656	5.12322	-0.214795	9.67677	0.000422725	0.97935	18215	tensin 4	krt2	LG7	5214811	5214970	keratin-like protein krt222-like
ASSEMBLY_C12535	6.48114e-07	9.08611	5.86802	10.6511	2.51479e-06	0.761467	7327	Mov10, Moloney leukemia virus 10, homolog (mouse)	krt4	LG1A	22882947	22883005	type ii keratin e3
ASSEMBLY_C22751	0.00109601	4.19816	-1.9223	10.0168	0.00193072	0.448883	9037	keratin 5, gene 1 b [Xenopus laevis]	krt5.1	LG12	19415039	19415181	serine arginine-rich splicing factor 4-like
ASSEMBLY_C8028	4.38858e-09	13.9777	11.1339	11.6097	4.89857e-08	3.39392	6208	Kunitz-type protease inhibitor 1 precursor	Kunitz-type protease inhibitor 1 precursor	UN	38100400	38100460
cDN25P0006I09.F.ab1	3.01068e-08	11.8819	9.10823	8.5172	2.10877e-07	1.70843	18541	serine peptidase inhibitor, Kunitz type 1	kunitz-typeproteaseinhibitor1-like	UN	38100530	38100887	kunitz-type protease inhibitor 1-like
ASSEMBLY_C9375	0.00616575	3.27808	-3.67918	7.22259	0.00958282	0.28875	6583	Myosin head (motor domain)	kynu	LG8	16469273	16469873	kynureninase isoform x1
DLPD03322	2.13952e-08	12.2325	9.46815	10.0213	1.62508e-07	1.7069	11884	Probable proline racemase OS=Xenopus tropicalis PE=2 SV=1	l3hypdh	LG17	11063326	11063385	trans-l-3-hydroxyproline dehydratase
ASSEMBLY_C28336	5.40583e-07	9.23528	6.05967	10.0856	2.15162e-06	1.66852	9669	Lethal(3)malignant brain tumor-like 2 protein	l3mbtl2	LG1B	2741355	2741588	lethal malignant brain tumor-like protein 2
ASSEMBLY_C8379	6.05473e-07	9.14186	5.93991	7.81852	2.37065e-06	0.9634	6318	lactation elevated 1a	lace1	LG12	18797353	18797407	lactation elevated protein 1
ASSEMBLY_C23370	1.77037e-05	6.65525	2.379	11.4272	4.44852e-05	0.8118	5913	PREDICTED: serine beta-lactamase-like protein LACTB, mitochondrial-like	lactb	LG6	11195406	11195466	serine beta-lactamase-like protein mitochondrial-like
ASSEMBLY_REP_C1663	1.17238e-06	8.6113	5.2419	12.0282	4.14344e-06	1.57332	4042	lactoylglutathione lyase [Danio rerio]	lactoylglutathione lyase [Danio rerio]	UN	64319143	64319203
ASSEMBLY_REP_C4321	0.00113316	4.18004	-1.95656	15.0723	0.00199018	0.6918	5083	Adrm1b protein	lam	LG22-25	1483225	1483289	alpha 5
ASSEMBLY_REP_C21303	1.43702e-08	12.6521	9.88722	9.51076	1.20292e-07	1.82755	8827	chromosome 17 open reading frame 81	lama4	LG3	10187321	10187649	laminin subunit alpha-4
ASSEMBLY_C24826	4.85408e-06	7.5459	3.74214	9.90774	1.4084e-05	1.92105	9295	Laminin G, subdomain 2	Laminin G, subdomain 2	LG2	20019459	20019517
ASSEMBLY_REP_C14506	0.00905679	3.07622	-4.06356	13.3044	0.0137057	0.398783	7692	Mitogen-activated protein kinase kinase 1 interacting	lamtor3	LG12	2049258	2049483	ragulator complex protein lamtor3
cDN30P0003G15.F.ab1	0.000544866	4.58289	-1.20139	10.9942	0.00101339	0.624083	17287	LanC lantibiotic synthetase component C-like 1 (bacterial)	lancl1	LG24	3058355	3058416	lanc-like protein 1
ASSEMBLY_C7469	0.00690334	3.21873	-3.79246	10.3346	0.0106491	0.972817	4226	hypothetical protein	larp1b	LG12	21811870	21811928	la-related protein 1b-like
ASSEMBLY_C5336	3.18898e-06	7.85081	4.18537	10.8275	9.77896e-06	0.916067	5402	leucyl-tRNA synthetase	lars	LG14	19427471	19427557	leucyl-trna cytoplasmic
ASSEMBLY_C7425	1.07361e-05	6.99123	2.90547	11.379	2.84288e-05	0.471167	6048	Probable leucyl-tRNA synthetase, mitochondrial precursor	lars2	LG16	13569615	13569674	probable leucyl-trna mitochondrial
DLPD00592	1.81197e-06	8.27429	4.78211	11.9249	5.99273e-06	2.0236	14020	salmo salar clone ssal-rgf-541-348 lbh complete cds	lbh	LG12	15610753	15610814	protein lbh
DLPD03757	5.53172e-05	5.92526	1.18253	8.98768	0.000124572	0.774533	12682	Lamin-B receptor OS=Mus musculus GN=Lbr PE=2 SV=2	lbr	LG17	2864821	2864880	lamin-b receptor
DLPD09246	0.00112663	4.18317	-1.95062	7.22838	0.00197943	0.351133	13478	Phosphatidylcholine-sterol acyltransferase OS=Mus musculus GN=Lcat PE=1 SV=1	lcat	LG6	24361701	24361931	phosphatidylcholine-sterol acyltransferase-like
ASSEMBLY_REP_C15983	0.00266402	3.72102	-2.83091	8.55722	0.00439518	0.7635	6265	PREDICTED: putative uncharacterized protein ENSP00000382790-like	lcorl	LG7	17870583	17870642	ligand-dependent nuclear receptor corepressor-like protein isoform x1
ASSEMBLY_REP_C17349	1.11856e-05	6.96331	2.86228	10.6385	2.94804e-05	1.14615	8208	LIM-domain binding protein	ldb1	LG11	9659074	9659130	lim domain-binding protein 1-like
DLPD02069	9.82431e-07	8.75093	5.42861	10.7264	3.56754e-06	0.9951	12572	Low density lipoprotein receptor adapter protein 1-B OS=Xenopus laevis GN=ldlra	ldlrap1	LG9	7187262	7187520	low density lipoprotein receptor adapter protein 1-b-like
ASSEMBLY_REP_C5468	4.03044e-07	9.48063	6.36985	9.63844	1.69431e-06	1.97628	5458	Lectin C-type domain	Lectin C-type domain	UN	50833972	50834031
ASSEMBLY_REP_C1222	4.58158e-08	11.4626	8.66554	11.5559	2.93185e-07	3.18197	3811	lectin, galactoside-binding, soluble, 2 [Xenopus (Silurana) tropicalis]	lectin, galactoside-binding, soluble, 2 [Xenopus (Silurana) tropicalis]	LG8	4201930	4202008
ASSEMBLY_REP_C6032	0.0096937	3.04055	-4.13117	6.93009	0.0145913	0.26035	5643	lectin, galactoside-binding, soluble, 2a [Danio rerio]	leg	LG7	27695627	27696063	beta-galactoside-binding lectin
ASSEMBLY_C26340	6.64443e-06	7.32326	3.41108	9.42309	1.8545e-05	0.715983	9453	Eukaryotic glutathione synthase	leng9	LG22-25	22351938	22352749	leukocyte receptor cluster member 9
DLPD02157	0.000224774	5.08562	-0.282332	9.02491	0.00044866	1.19148	13611	PREDICTED: similar to leucine rich repeat containing 16B	leucine-richrepeat-containingprotein16b-like	LG10	4943625	4944997	leucine-rich repeat-containing protein 16b-like
SeabassC-CL3514Contig1	7.67353e-07	8.9489	5.68961	9.70809	2.89623e-06	0.949717	18006	pep:novel group:BROADS1:groupVIII:866329:868488:1 gene:ENSGACG00000003125	leucine-richrepeat-containingprotein41-like	UN	94236028	94236238	leucine-rich repeat-containing protein 41-like
ASSEMBLY_REP_C10334	8.01433e-07	8.91384	5.64371	9.0365	3.00016e-06	0.870533	6823	leukocyte cell-derived chemotaxin 2	leukocyte cell-derived chemotaxin 2	UN	34988766	34988815
DLPD04310	0.00223802	3.81379	-2.65343	8.0463	0.00373861	0.690533	15096	Leukocyte immune-type receptor TS32.15 L1.1a (Fragment) OS=Ictalurus punctatus	Leukocyte immune-type receptor TS32.15 L1.1a (Fragment) OS=Ictalurus punctatus	UN	39147858	39147910
GQ385062.1	2.06471e-10	17.9856	14.3239	8.4139	5.61839e-09	1.6405	16645	D. labrax novel immune-type receptor 3 (NITR3) mRNA, complete cds	leydigcelltumor10kdaproteinhomolog	UN	51682952	51683011	leydig cell tumor 10 kda protein homolog
ASSEMBLY_REP_C2507	4.36833e-05	6.07276	1.43012	11.7286	0.000100534	0.740767	4426	Galectin-8 [Salmo salar]	lgals8	UN	86675963	86676166	galectin-8-like
ASSEMBLY_C7964	0.000305602	4.90906	-0.601815	8.11675	0.000594701	1.41663	6194	leucine-rich, glioma inactivated 1	lgi1a	LG1B	7800037	7800087	leucine-rich glioma-inactivated protein 1-like
DLPD05272	0.00108047	4.20593	-1.90761	8.24067	0.00190426	0.673517	15321	PREDICTED: similar to ankyrin repeat and IBR domain containing 1	li	LG16	16307942	16308002	lysosomal acid lipase cholesteryl ester hydrolase precursor
ASSEMBLY_REP_C4538	1.72446e-05	6.67266	2.40664	8.38893	4.34358e-05	0.623733	5157	lipoic acid synthetase	lias	LG7	17570217	17570266	lipoyl mitochondrial-like
ASSEMBLY_C28623	8.18257e-05	5.68477	0.772502	9.53868	0.000178088	0.8417	9706	ligase I, DNA, ATP-dependent	lig1	LG10	20689259	20689318	dna ligase 1
ASSEMBLY_C29113	1.13156e-05	6.95545	2.85011	10.2249	2.97909e-05	0.611267	9767	The fifth LIM domain of protein PINCH	lim	LG5	18647609	18647667	lim and senescent cell antigen-like-containing domain protein 1-like
ASSEMBLY_C8412	0.00048796	4.64452	-1.08722	8.73295	0.000914153	0.9173	6327	lens intrinsic membrane protein 2, 19kDa	lim2.5	LG9	13114209	13114443	lens fiber membrane intrinsic
SeabassC-CL3467Contig1	2.4207e-07	9.91861	6.90839	8.70505	1.11404e-06	1.3546	18002	LIM domain containing 2	limd2	LG8	14364606	14364666	lim domain-containing protein 2-like
ASSEMBLY_REP_C30142	5.21857e-05	5.96149	1.24362	10.6893	0.000118064	0.590367	6902	PREDICTED: protein lin-37 homolog	lin37	LG16	12605979	12606382	protein lin-37 homolog
SeabassC-CL573Contig1	0.000357192	4.8203	-0.763802	12.7008	0.000685545	0.4894	17024	Pagrus major clone cm002680 microsatellite sequence	lin52	LG12	10014380	10014469	lin-52 homolog
ASSEMBLY_C3249	6.39261e-09	13.5447	10.739	12.5538	6.56126e-08	1.93113	4717	endothelial lipase [Danio rerio]	lipg	LG20	14860543	14860599	endothelial lipase-like
DLPD03904	1.11296e-05	6.96672	2.86756	12.0388	2.93487e-05	1.80512	15485	lithognathus mormyrus clone lmos7p07f01 mrna sequence	lithognathus mormyrus clone lmos7p07f01 mrna sequence	LG17	12608010	12608143
DLPD04931	1.41363e-07	10.3978	7.47647	12.8876	7.15945e-07	1.1421	10145	lithognathus mormyrus clone lmos8p04g04 mrna sequence	lithognathus mormyrus clone lmos8p04g04 mrna sequence	LG7	3444	3504
DLPD11807	1.48365e-05	6.7728	2.56491	13.0803	3.79238e-05	1.59283	10763	lithognathus mormyrus clone lmos9p01g02 mrna sequence	lithognathus mormyrus clone lmos9p01g02 mrna sequence	UN	39126190	39126254
cDN29P0002A17.F.ab1	2.22715e-05	6.50436	2.13761	8.27557	5.46521e-05	0.743617	16911	VIP36-like protein	lman2l	LG19	13168529	13168588	vip36-like protein precursor
ASSEMBLY_C8782	1.56195e-10	18.3997	14.613	11.3719	4.68488e-09	3.18782	6426	RING finger protein 32	lmbr1	LG18-21	10351986	10352046	limb region 1 protein homolog
DLPD12804	0.000130941	5.40232	0.281042	7.97636	0.0002728	0.693317	12578	LMBR1 domain-containing protein 2-B OS=Danio rerio GN=lmbrd2b PE=2 SV=1	lmbrd2	LG20	9883814	9883859	lmbr1 domain-containing protein 2
DLPD09805	2.32102e-05	6.47743	2.09422	7.62297	5.66541e-05	0.6531	10062	Complement C5 OS=Homo sapiens GN=C5 PE=1 SV=4	lmna	UN	60789547	60789638	prelamin-a c
DLPD03129	5.69012e-05	5.90775	1.15294	7.63887	0.000127923	0.4203	15214	LIM domain transcription factor LMO4 OS=Mus musculus GN=Lmo4 PE=1 SV=1	lmo4	LG4	23627596	23627655	lim domain transcription factor lmo4-like
DLPD11762	6.28451e-09	13.5641	10.7569	11.1962	6.48127e-08	2.81188	11006	LIM domain only protein 7 OS=Homo sapiens GN=LMO7 PE=1 SV=2	lmo7	LG5	17978445	17978535	lim domain only protein 7 isoform x13
ASSEMBLY_REP_C1506	3.33716e-09	14.3006	11.4212	12.7748	4.04989e-08	1.04147	3965	KIAA1715	lnpa	LG15	13466067	13466235	protein lunapark-a-like
ASSEMBLY_C20936	1.80328e-06	8.27796	4.78718	8.97344	5.97172e-06	1.65498	8776	novel protein similar to vertebrate ligand of numb-protein X 2 (LNX2)	lnx2b	LG2	5512761	5512821	ligand of numb protein x 2-like
ASSEMBLY_C9251	4.59381e-10	16.8465	13.4933	8.4022	9.8681e-09	1.77213	6550	LOC100170626 protein [Xenopus (Silurana) tropicalis]	LOC100170626 protein [Xenopus (Silurana) tropicalis]	LG12	18835116	18835148
ASSEMBLY_REP_C5660	0.0322155	2.4046	-5.30484	7.14274	0.0448254	0.341217	4322	LOC414599 protein	LOC414599 protein	UN	9094625	9095127
ASSEMBLY_REP_C1419	3.19269e-09	14.3534	11.4676	15.54	3.92035e-08	5.10252	3819	LOC798996 protein	LOC798996 protein	LG3	10394352	10394504
ASSEMBLY_REP_C17959	6.36225e-10	16.4019	13.1541	16.2417	1.26615e-08	5.69418	3819	LOC798996 protein	LOC798996 protein	UN	58919241	58919304
cDN34P0005A13.F.ab1	7.47709e-07	8.96987	5.71701	12.3049	2.83529e-06	1.18663	8546	lon peptidase 1, mitochondrial	lonp1	UN	16518559	16518618	lon protease mitochondrial
ASSEMBLY_C10149	0.0120515	2.92619	-4.34701	9.00501	0.0179196	0.355517	6772	DKFZP434C245-like protein	lonrf1	LG6	20771233	20771303	lon peptidase n-terminal domain and ring finger protein 1
ASSEMBLY_C8287	0.000310849	4.89934	-0.619503	8.46886	0.000604031	0.71545	6287	PREDICTED: si:dkey-258f14.5	lonrf1	LG7	18243354	18243584	lon peptidase n-terminal domain and ring finger protein 1
DLPD05607	0.0327958	2.39499	-5.32192	7.28184	0.0455593	0.208717	10558	helicolenus dactylopterus microsatellite hd020 sequence	lpin2	LG10	16748605	16748667	phosphatidate phosphatase lpin2
ASSEMBLY_C8982	8.71745e-05	5.64634	0.70625	7.38354	0.000188499	0.527517	6484	Lipid phosphate phosphatase-related protein type 1 [Salmo salar]	lppr1	LG19	18214788	18216346	lipid phosphate phosphatase-related protein type 1-like
ASSEMBLY_C6015	5.4195e-07	9.23319	6.057	13.7453	2.15531e-06	1.98327	5634	novel protein similar to vertebrate lymphoid-restricted membrane protein (LRMP)	lrmp	LGx	5950780	5950906	myosin heavy non-muscle-like isoform x4
ASSEMBLY_REP_C17459	0.00137984	4.07333	-2.15878	7.13119	0.00238375	0.439483	7223	Low-density lipoprotein receptor domain class A	lrp1b	LG19	17705014	17705243	low-density lipoprotein receptor-related protein 1b
ASSEMBLY_C31305	8.07418e-05	5.69289	0.786457	10.0909	0.000176043	0.699033	9458	leucine-rich PPR-motif containing	lrpprc	LG11	15934904	15935449	leucine-rich ppr motif-containing mitochondrial
ASSEMBLY_C23485	7.37171e-06	7.25055	3.30159	9.34332	2.03235e-05	0.997667	9120	leucine rich repeat protein 1	lrr1	LG12	12080095	12080154	leucine-rich repeat protein 1-like
ASSEMBLY_C26280	1.42722e-10	18.5354	14.7063	12.0365	4.48723e-09	3.18868	8242	Mediator of RNA polymerase II transcription subunit 1	lrr1	LG18-21	12801513	12801571	leucine-rich repeat protein 1-like
ASSEMBLY_REP_C4457	1.554e-06	8.39207	4.94429	12.2332	5.25657e-06	0.854533	5129	Mitochondrial 28S ribosomal protein S29	lrrandpyddomains-containingprotein12-like	UN	62646570	62646627	lrr and pyd domains-containing protein 12-like
ASSEMBLY_REP_C14972	4.9433e-06	7.53286	3.72292	7.65339	1.43089e-05	0.88165	7791	PREDICTED: leucine rich repeat containing 4-like	lrrc15	LG17	2888447	2888507	leucine-rich repeat-containing protein 15-like
ASSEMBLY_C29407	0.00835803	3.11836	-3.98355	8.31392	0.0127191	0.741783	9792	leucine rich repeat containing 3B	lrrc3b	LG9	3479107	3479166	leucine-rich repeat-containing protein 3b-like
ASSEMBLY_C18319	5.16437e-06	7.50161	3.67678	8.72954	1.48434e-05	0.912583	8387	UBA domain containing 1	lrrc40	LG20	16529071	16529130	leucine-rich repeat-containing protein 40
ASSEMBLY_C24142	0.00638009	3.26013	-3.71347	9.04736	0.00989497	0.402717	5580	leucine rich repeat containing 40	lrrc40	UN	16688556	16689706	leucine-rich repeat-containing protein 40
DLPD15792	0.0163652	2.76505	-4.64829	10.6124	0.0238408	0.446217	10345	Fam53b protein OS=Danio rerio GN=fam53b PE=2 SV=1	lrrc42	LG1B	10918933	10918992	leucine-rich repeat-containing protein 42
ASSEMBLY_C5786	7.14814e-09	13.4185	10.6216	8.44722	7.11274e-08	1.56107	5559	leucine rich repeat containing 59	lrrc59	LG1B	12426499	12426557	5-hydroxytryptamine receptor 3a-like
ASSEMBLY_C23318	0.000958944	4.27099	-1.78485	7.25034	0.00170814	0.300517	8169	PREDICTED: leucine-rich repeat-containing protein ENSP00000371558-like	lrrc72	LG16	1396270	1396704	leucine-rich repeat-containing protein 72
ASSEMBLY_C22653	0.0356053	2.35065	-5.40038	9.40667	0.0492153	0.381783	9019	leucine rich repeat and coiled-coil domain containing 1	lrrcc1	LG10	17186684	17186724	leucine-rich repeat and coiled-coil domain-containing protein 1
ASSEMBLY_REP_C10200	0.000121413	5.44726	0.359937	8.99977	0.000254504	0.657533	3335	Zcchc17 protein	lrrfip1	LG9	12712398	12712431	platelet binding
ASSEMBLY_REP_C3711	4.75943e-07	9.3411	6.19421	11.8614	1.93585e-06	2.1937	4886	DNA polymerase subunit delta-2 [Salmo salar]	lrrk1	LG20	2475237	2475316	leucine-rich repeat serine threonine-protein kinase 1
ASSEMBLY_C29103	9.43175e-11	19.1708	15.1344	11.4722	3.4303e-09	3.11467	9765	Importin subunit alpha-2 [Salmo salar]	lsg1	LG8	814811	814896	large subunit gtpase 1 homolog
ASSEMBLY_REP_C869	1.74381e-05	6.66526	2.3949	10.9603	4.38554e-05	0.76385	3429	LSM domain	lsm	LG3	12119125	12119184	lsm domain-containing protein 1
ASSEMBLY_REP_C753	7.36821e-08	11.0032	8.16429	10.9974	4.26647e-07	1.3246	3429	LSM domain	LSM domain	LGx	16312074	16312134
ASSEMBLY_REP_C631	1.26806e-08	12.7865	10.0189	13.3686	1.10051e-07	1.43938	3472	U6 snRNA-associated Sm-like protein LSm1 [Salmo salar]	lsm1	LG20	2545681	2545733	u6 snrna-associated sm-like protein lsm1
cDN35P0003M01.F.ab1	0.000487094	4.64552	-1.08538	8.76393	0.00091288	0.516017	17733	LSM10, U7 small nuclear RNA associated	lsm10	LG9	19822033	19822122	u7 snrna-associated sm-like protein lsm10-like
ASSEMBLY_REP_C2096	1.93972e-08	12.3347	9.5714	14.3164	1.50847e-07	1.49623	4243	PREDICTED: LSM11, U7 small nuclear RNA associated	lsm11	LG2	12804787	12804848	u7 snrna-associated sm-like protein lsm11-like
ASSEMBLY_REP_C243	1.47823e-11	22.2731	17.035	14.6947	1.08882e-09	2.44625	3214	Protein LSM12 homolog A	lsm12a	LG1B	13712648	13712709	protein lsm12 homolog a-like
SeabassC-CL267Contig2	0.00151045	4.02454	-2.2515	11.5287	0.00259048	0.9236	12598	U6 snRNA-associated Sm-like protein LSm4	lsm4	LG4	8743488	8743548	u6 snrna-associated sm-like protein lsm4
DLPD05815	0.000250605	5.02282	-0.39554	10.5458	0.0004949	0.519417	14439	Leukotriene A-4 hydrolase OS=Bos taurus GN=LTA4H PE=2 SV=3	lta4h	LGx	17730108	17730252	leukotriene a-4 hydrolase
ASSEMBLY_C6723	6.72454e-06	7.31485	3.39844	13.9212	1.87147e-05	1.04092	3814	Cell growth-regulating nucleolar protein	lyar	LG1A	10453379	10453468	cell growth-regulating nucleolar protein
DLPD04823	3.23673e-06	7.83988	4.16969	13.0772	9.91087e-06	0.704383	16009	Acyl-protein thioesterase 1 OS=Oryctolagus cuniculus GN=LYPLA1 PE=1 SV=1	lypla1	LG18-21	11367385	11367474	acyl-protein thioesterase 1
ASSEMBLY_REP_C10170	1.18577e-07	10.5584	7.66206	9.09564	6.21948e-07	0.822483	3633	Lysophospholipase-like protein 1 [Salmo salar]	lyplal1	LG16	25199757	25199813	lysophospholipase-like protein 1
ASSEMBLY_C28973	1.8928e-05	6.61109	2.30866	9.27499	4.72861e-05	0.675217	9748	zinc finger CCCH-type containing 7A	lyplal1	LG8	11934901	11934955	lysophospholipase-like protein 1
ASSEMBLY_REP_C1286	0.0196648	2.66794	-4.82786	11.8042	0.0282823	0.322	3845	LYR motif-containing protein 5	LYR motif-containing protein 5	LGx	5942846	5942903
DLPD01559	0.0194074	2.67492	-4.81501	11.1676	0.0279587	0.440583	12233	LYR motif-containing protein 5A OS=Danio rerio GN=lyrm5a PE=2 SV=1	LYR motif-containing protein 5A OS=Danio rerio GN=lyrm5a PE=2 SV=1	LGx	5942668	5942728
ASSEMBLY_REP_C3907	0.000115859	5.4752	0.408857	9.16487	0.000243697	0.8602	4951	LYR motif-containing protein ENSP00000368165	LYR motif-containing protein ENSP00000368165	UN	84216011	84216175
DLPD04354	0.0255905	2.52794	-5.08346	13.5014	0.03617	0.4102	15453	LYRIC OS=Salmo salar GN=LYRIC PE=2 SV=1	LYRIC OS=Salmo salar GN=LYRIC PE=2 SV=1	LG16	20808561	20808679
SeabassC-CL1381Contig1	6.94196e-09	13.4514	10.6524	11.7968	6.96904e-08	1.65853	16753	D. labrax chromosome sequence corresponding to linkage group 1, bottom part, co	lyrm1	LG1B	4928726	4928825	lyr motif-containing protein 1
ASSEMBLY_REP_C3103	7.4901e-09	13.3659	10.5725	9.28493	7.38288e-08	0.98	4664	LYR motif-containing protein 2	lyrm2	LG17	641241	641,3	lyr motif-containing protein 2
ASSEMBLY_REP_C5961	1.47988e-06	8.4298	4.9959	12.2219	5.03721e-06	2.11953	3326	LYR motif-containing protein 7	lyrm7	LG11	15886641	15886795	complex iii assembly factor lyrm7
ASSEMBLY_REP_C12161	8.16869e-08	10.9055	8.05545	11.3869	4.60816e-07	1.3446	4311	PREDICTED: UPF0631 protein C17orf108 homolog	lyrm9	LG13	4371765	4371814	upf0631 protein c17orf108 homolog
DLPD04710	3.74082e-05	6.17067	1.59285	9.21605	8.72283e-05	0.851667	15881	LysM and putative peptidoglycan-binding domain-containing protein 3 OS=Danio re	lysm	LG20	7048284	7048343	lysm and peptidoglycan-binding domain-containing protein 3-like
ASSEMBLY_C28197	6.03796e-05	5.87104	1.09076	7.28259	0.000135122	0.448717	9651	LysM, putative peptidoglycan-binding, domain containing 4	lysmd4	LG6	10400172	10400231	lysm and peptidoglycan-binding domain-containing protein 4-like
DLPD07557	2.44318e-09	14.6764	11.748	15.4957	3.26061e-08	3.008	16019	Mid1-interacting protein 1 OS=Mus musculus GN=Mid1ip1 PE=1 SV=1	m1ip1	LG2	4417967	4418026	mid1-interacting protein 1
ASSEMBLY_REP_C2952	1.81061e-10	18.1794	14.46	11.9482	5.17665e-09	1.80675	3314	Mitotic spindle assembly checkpoint protein MAD2A [Salmo salar]	mad2l1	LG3	2462550	2463069	mitotic spindle assembly checkpoint protein mad2a
DLPD14382	1.51808e-12	26.7407	19.3286	10.1147	2.70269e-10	3.33403	10026	MAD2L1-binding protein OS=Homo sapiens GN=MAD2L1BP PE=1 SV=1	mad2l1bp	LG11	6339615	6339770	mad2l1-binding protein
SeabassC-CL1745Contig1	6.24128e-06	7.3673	3.47707	11.963	1.75399e-05	0.655683	12997	Mitotic spindle assembly checkpoint protein MAD2B	mad2l2	LG22-25	19264630	19264689	mitotic spindle assembly checkpoint protein mad2b-like
cDN30P0001A18.F.ab1	2.72797e-06	7.96624	4.35017	8.49483	8.56586e-06	1.2822	17258	Transmembrane protein 184A	mafk1	LG8	12181217	12181306	transcription factor isoform x1
DLPD08705	2.41943e-05	6.45041	2.05057	11.8954	5.88194e-05	1.02607	15019	Carnitine O-palmitoyltransferase 2, mitochondrial OS=Danio rerio GN=cpt2 PE=2 S	mag	LG4	24598363	24598422	protein mago nashi homolog
ASSEMBLY_REP_C7668	0.00114875	4.17261	-1.9706	13.9935	0.00201554	0.519983	3094	protein mago nashi homolog [Danio rerio]	magoh	LG4	24597273	24597335	protein mago nashi homolog
DLPD06397	1.79175e-06	8.28285	4.79396	10.9796	5.9389e-06	0.954267	14907	Magnesium transporter protein 1 OS=Danio rerio GN=magt1 PE=2 SV=1	magt1	LG2	20568371	20569449	magnesium transporter protein 1
ASSEMBLY_REP_C542	6.33918e-10	16.4068	13.1579	14.2328	1.26436e-08	2.23995	3418	C7orf30	malsu1	LG16	11489670	11489789	mitochondrial assembly of ribosomal large subunit protein 1
ASSEMBLY_C18026	2.47794e-07	9.89819	6.88371	8.62855	1.13417e-06	1.45777	8329	WD repeat containing, antisense to TP73	man1a1	LG22-25	16344248	16344307	mannosyl-oligosaccharide -alpha-mannosidase ia
cDN27P0001H03.F.ab1	0.000632498	4.49998	-1.3556	8.38057	0.00116178	0.436733	18637	mannosidase, alpha, class 1B, member 1	man1b1	LG20	26177573	26177642	endoplasmic reticulum mannosyl-oligosaccharide -alpha-mannosidase
ASSEMBLY_C23396	6.5962e-07	9.07174	5.84943	9.44913	2.55403e-06	1.23467	7828	Glycosyl hydrolases 38, C-terminal	man2b2	LG3	12025387	12025529	epididymis-specific alpha-mannosidase-like
ASSEMBLY_C12037	1.11236e-07	10.6173	7.72953	11.6664	5.90737e-07	1.19023	7202	chromosome 1 open reading frame 112	man2c1	LG4	16453168	16453306	alpha-mannosidase 2c1-like
DLPD09291	0.000982241	4.25788	-1.80956	9.40383	0.00174561	0.696733	12923	Alpha-mannosidase 2C1 OS=Mus musculus GN=Man2c1 PE=2 SV=1	man2c1	LG6	11905766	11905934	alpha-mannosidase 2c1-like
ASSEMBLY_REP_C5350	2.74148e-10	17.5739	14.0298	8.03566	6.79211e-09	1.63782	5405	cdna:novel group:BROADS1:groupXIV:11800034:11835306:-1 gene:ENSGACG00000018177	maoa	LG19	20580802	20580861	amine oxidase
ASSEMBLY_REP_C6048	3.58694e-11	20.7342	16.129	16.3148	1.94131e-09	4.70982	5131	Autophagy protein Atg8 ubiquitin like	map1lc3c	UN	82075102	82075162	microtubule-associated proteins 1a 1b light chain 3c-like
DLPD03705	0.00013721	5.37459	0.232213	13.6463	0.000284689	0.588233	15942	26S proteasome non-ATPase regulatory subunit 8 OS=Homo sapiens GN=PSMD8 PE=1 SV	map3k3	LG13	25497526	25497641	mitogen-activated protein kinase kinase kinase 3-like
ASSEMBLY_C28096	0.00422181	3.47737	-3.29777	8.05765	0.00674612	0.530133	8517	PREDICTED: mitogen-activated protein kinase kinase kinase 4	map3k4	LG11	7810221	7810288	mitogen-activated protein kinase kinase kinase 4 isoform 2
ASSEMBLY_C9847	4.71882e-07	9.34825	6.20326	10.0708	1.92413e-06	1.4986	6708	mitogen-activated protein kinase kinase kinase 6	map3k5	LG16	5417585	5417645	mitogen-activated protein kinase kinase kinase 5
DLPD05144	1.38163e-10	18.5845	14.7399	9.61149	4.43423e-09	2.19408	12370	Mitogen-activated protein kinase 14a OS=Cyprinus carpio GN=mapk14a PE=1 SV=1	mapk14a	LG22-25	13572947	13574376	mitogen-activated protein kinase 14a-like isoform 1
ASSEMBLY_C6055	1.09509e-08	12.9456	10.1731	10.8999	9.93302e-08	1.28813	5651	Stress-activated map kinase-interacting protein 1 [Salmo salar]	mapkap1	LG19	2668137	2669587	target of rapamycin complex 2 subunit mapkap1-like
DLPD10047	7.83207e-06	7.20836	3.23774	9.09531	2.14555e-05	0.882417	13285	MAP kinase-activated protein kinase 2 OS=Mus musculus GN=Mapkapk2 PE=1 SV=2	mapkapk2	LG1A	13834091	13834305	map kinase-activated protein kinase 2
DLPD07371	0.000888763	4.31256	-1.70658	8.24432	0.00159202	0.37895	13285	MAP kinase-activated protein kinase 2 OS=Mus musculus GN=Mapkapk2 PE=1 SV=2	mapkapk2	LG22-25	8665998	8666057	map kinase-activated protein kinase 2-like
ASSEMBLY_C7070	2.71937e-05	6.37471	1.92775	9.70071	6.52782e-05	0.799717	5943	mitogen-activated protein kinase-activated protein kinase 5	mapkapk5	LG20	12983636	12983696	map kinase-activated protein kinase 5
ASSEMBLY_C5441	0.0031044	3.63985	-2.98639	9.14138	0.00506702	0.926233	5449	Calponin homology domain	mapr	LG22-25	1908433	1908492	microtubule-associated protein rp eb family member 1
ASSEMBLY_C20930	2.13083e-06	8.15126	4.61096	9.4022	6.90212e-06	1.11243	8775	E3 ubiquitin-protein ligase MARCH3 [Salmo salar]	march3	LG19	2870923	2870983	e3 ubiquitin-protein ligase march3
ASSEMBLY_REP_C1556	9.14645e-08	10.7992	7.93612	15.4088	5.0469e-07	3.10927	3993	myristoylated alanine-rich C-kinase substrate [Gallus gallus]	marcksb	LG12	15721113	15721172	myristoylated alanine-rich c-kinase substrate-like
cDN31P0004E01.F.ab1	4.23394e-10	16.9595	13.5782	10.5349	9.26854e-09	2.13097	17406	pep:novel group:BROADS1:groupII:11119928:11121660:1 gene:ENSGACG00000015790	marveld3	LG5	14098888	14098947	marvel domain-containing protein 3
ASSEMBLY_REP_C1498	7.90997e-08	10.9359	8.08941	12.6008	4.50546e-07	1.5569	3051	Microsomal glutathione S-transferase 3 [Anoplopoma fimbria]	masp2	LG12	7152675	7152786	mannan-binding lectin serine protease 1-like
ASSEMBLY_C9742	5.19603e-06	7.49725	3.67034	12.4164	1.49168e-05	0.971817	6688	PREDICTED: microtubule-associated serine/threonine-protein kinase-like isoform	mastl	LG18-21	13176991	13177052	serine threonine-protein kinase greatwall-like
DLPD07228	3.66004e-08	11.6853	8.90234	9.39203	2.45571e-07	1.36545	14030	S-adenosylmethionine synthetase isoform type-2 OS=Pongo abelii GN=MAT2A PE=2 SV	mat2a	LG19	5680674	5680733	s-adenosylmethionine synthase isoform type-2-like
ASSEMBLY_REP_C1922	1.76344e-08	12.4348	9.67173	11.3756	1.39883e-07	2.00838	4166	S-adenosylmethionine synthetase isoform type-2 [Salmo salar]	mat2a	LG20	8571367	8571426	s-adenosylmethionine synthase isoform type-2-like
ASSEMBLY_C26062	2.40506e-06	8.06022	4.48315	8.97199	7.67683e-06	1.13418	9430	MAU2 chromatid cohesion factor homolog (C. elegans)	mau2	LG4	18887784	18887834	mau2 chromatid cohesion factor homolog
DLPD05472	4.79354e-08	11.4182	8.61784	9.93053	3.03531e-07	1.27623	12128	Methyl-CpG-binding domain protein 3 OS=Homo sapiens GN=MBD3 PE=1 SV=1	mbd3	LG4	17980696	17980990	methyl- -binding domain protein 3-like
ASSEMBLY_C5642	3.75976e-06	7.73034	4.01163	9.66671	1.13001e-05	1.04945	5516	Methyl-CpG DNA binding	mbd4	LG22-25	8165972	8166031	methyl- -binding domain protein 4
ASSEMBLY_C18682	0.0153264	2.79965	-4.58393	11.5135	0.0224479	0.486	8449	MAP3K12 binding inhibitory protein 1	mbip	LG12	18192836	18192891	map3k12-binding inhibitory protein 1
ASSEMBLY_C7038	3.25814e-10	17.3274	13.8505	9.29117	7.72006e-09	2.1109	5932	Malonyl CoA-acyl carrier protein transacylase, mitochondrial precursor	mcat	LGx	12902019	12902079	malonyl :acp acyltransferase
ASSEMBLY_C8632	4.63648e-08	11.4509	8.65298	8.62027	2.95795e-07	1.37305	6382	minichromosome maintenance complex component 3	mcm3	LG17	3839211	3839271	dna replication licensing factor mcm3
ASSEMBLY_C22785	1.19837e-06	8.5941	5.21874	11.7105	4.22004e-06	1.01202	5057	DNA replication licensing factor MCM4 [Salmo salar]	mcm4	LG10	14642771	14642833	dna replication licensing factor mcm4
ASSEMBLY_C7388	0.000147454	5.33201	0.157067	8.43568	0.000304264	0.734967	6036	minichromosome maintenance complex component 6	mcm6	LG10	5729142	5729201	dna replication licensing factor mcm6
ASSEMBLY_REP_C2083	3.97556e-08	11.6029	8.81516	16.1798	2.6183e-07	2.07777	4234	minichromosome maintenance complex component 7	mcm7	LG2	2029911	2030006	mcm7 minichromosome maintenance deficient 7 ( cerevisiae)
DLPD11806	0.000120464	5.45194	0.368135	13.1329	0.000252623	1.08243	13366	Zinc finger SWIM domain-containing protein 7 OS=Danio rerio GN=zswim7 PE=2 SV=2	mcm8	LG14	9308875	9308934	minichromosome maintenance complex component 8
ASSEMBLY_REP_C10040	9.93506e-11	19.0899	15.0807	13.6775	3.56278e-09	2.25442	6747	mucolipin-2 [Danio rerio]	mcoln2	LG4	13226860	13226920	mucolipin-2
cDN24P0002K18.F.ab1	8.93026e-05	5.63173	0.681019	9.28562	0.000192674	0.55805	7463	microcephalin 1	mcph1	LG11	9042897	9042957	microcephalin
ASSEMBLY_REP_C13927	0.00176882	3.93965	-2.41314	6.94282	0.00300548	0.3074	7589	ribosomal protein Large P0	mcph1	LG1A	11466766	11466826	microcephalin
DLPD14415	1.31584e-05	6.85336	2.69125	10.2142	3.40538e-05	0.837983	5909	Microspherule protein 1 OS=Homo sapiens GN=MCRS1 PE=1 SV=1	mcrs1	LG1A	14388135	14388316	microspherule protein 1
ASSEMBLY_REP_C26541	0.00022679	5.08045	-0.291629	8.89679	0.000452192	0.787683	9473	PREDICTED: intron-binding protein aquarius	mctp1	LG12	15223723	15223780	multiple c2 and transmembrane domain-containing protein 1 isoform 1
ASSEMBLY_C28933	0.000547076	4.58064	-1.20558	9.55707	0.00101698	0.61125	9732	PREDICTED: selenocysteine-specific elongation factor	mdh	LG1A	15605566	15605625	malate dehydrogenase
DLPD06178	0.00216598	3.83125	-2.62006	11.4955	0.0036253	0.463533	11020	Mdm2-binding protein OS=Homo sapiens GN=MTBP PE=1 SV=1	Mdm2-binding protein OS=Homo sapiens GN=MTBP PE=1 SV=1	LG16	13981730	13981789
ASSEMBLY_REP_C531	0.0115142	2.95016	-4.30189	12.7959	0.0171485	0.371933	3412	chromatin modification-related protein MEAF6 [Danio rerio]	meaf6	LG9	19724723	19724781	chromatin modification-related protein meaf6-like
SeabassC-CL3473Contig1	1.18944e-07	10.5556	7.65879	10.676	6.23278e-07	1.65373	10651	Mediator of RNA polymerase II transcription subunit 17	med	LG13	27250486	27250546	mediator of rna polymerase ii transcription subunit 17
ASSEMBLY_REP_C7497	1.36711e-08	12.7055	9.93971	12.8634	1.16036e-07	1.89123	6067	Methionyl-tRNA synthetase, mitochondrial	med	LG2	3082049	3082110	mediator of rna polymerase ii transcription subunit 12-like
ASSEMBLY_C25517	1.88148e-08	12.3666	9.6035	11.4087	1.47078e-07	3.0561	8242	Mediator of RNA polymerase II transcription subunit 1	med1	LG18-21	12801885	12802021	mediator of rna polymerase ii transcription subunit 1-like
ASSEMBLY_C19374	0.00304755	3.64965	-2.96762	8.28063	0.004984	0.350667	8554	Tubulin-specific chaperone D	med1	LG8	9985036	9985489	mediator of rna polymerase ii transcription subunit 1-like
ASSEMBLY_REP_C2702	0.00157853	4.0008	-2.29666	10.1338	0.00269903	1.31597	4506	Mediator complex subunit 13 N-terminal	med13b	LG13	19532893	19532953	mediator of rna polymerase ii transcription subunit 13-like
ASSEMBLY_REP_C749	1.4442e-09	15.33	12.2983	11.8622	2.2344e-08	2.05065	3553	Mediator of RNA polymerase II transcription subunit 18	med18	LG16	6153547	6153606	mediator of rna polymerase ii transcription subunit 18
ASSEMBLY_REP_C12503	0.00104554	4.22382	-1.87382	8.7456	0.00184781	0.995867	4547	DNA topoisomerase 1	med19b	LG2	7673985	7674046	mediator of rna polymerase ii transcription subunit 19-b
SeabassC-CL3579Contig1	3.32043e-09	14.3066	11.4265	11.4825	4.04155e-08	1.52218	18012	Coiled-coil domain-containing protein 115	med20	LG22-25	11614084	11614177	mediator of rna polymerase ii transcription subunit 20
DLPD02768	1.0748e-09	15.7087	12.607	11.9039	1.81796e-08	1.62065	12869	Mediator of RNA polymerase II transcription subunit 21 OS=Danio rerio GN=med21	med21	LGx	4545801	4545861	mediator of rna polymerase ii transcription subunit 21
ASSEMBLY_REP_C18900	1.36136e-06	8.49452	5.08406	11.515	4.70255e-06	0.7704	8479	Surfeit locus protein 5	med22	LG20	7846154	7846214	mediator of rna polymerase ii transcription subunit 22-like
ASSEMBLY_REP_C3632	1.1701e-08	12.8735	10.1034	14.3765	1.03697e-07	1.0852	4860	Mediator of RNA polymerase II transcription subunit 24	med24	LG1B	4871923	4872002	mediator of rna polymerase ii transcription subunit 24
ASSEMBLY_C21970	2.03238e-05	6.56428	2.23384	8.12065	5.03443e-05	0.7248	8919	ring finger protein 5	med28	LG9	18428007	18428055	mediator of rna polymerase ii transcription subunit 28-like
ASSEMBLY_REP_C583	0.0171817	2.73935	-4.69599	14.7453	0.0249434	0.33955	3437	PREDICTED: mediator complex subunit 7 [Taeniopygia guttata]	med7	LG2	13321083	13321141	mediator of rna polymerase ii transcription subunit 7
ASSEMBLY_REP_C803	6.35554e-05	5.83942	1.03706	13.2018	0.000141538	0.783983	3584	Mediator of RNA polymerase II transcription subunit 8	med8	LG4	24567286	24567404	mediator of rna polymerase ii transcription subunit 8
ASSEMBLY_C21633	4.04343e-05	6.12145	1.51121	8.42612	9.371e-05	1.0688	8877	mediator complex subunit 4	mediator complex subunit 4	UN	44001920	44001975
ASSEMBLY_REP_C3641	8.85196e-08	10.8299	7.97066	9.18545	4.91534e-07	1.31483	4863	DNA-binding protein RFXANK [Salmo salar]	mef2b	LG4	18993650	18993813	mads box transcription enhancer factor polypeptide b (myocyte enhancer factor 2b)
ASSEMBLY_REP_C1753	2.45425e-07	9.90658	6.89385	9.63361	1.1263e-06	0.791617	4087	MADS box transcription enhancer factor 2, polypeptide B (myocyte enhancer facto	mef2bnb	LG4	18992064	18992212	mads box transcription enhancer factor polypeptide b (myocyte enhancer factor 2b)
DLPD16387	4.63779e-05	6.03519	1.36734	7.32078	0.000106119	0.538017	11966	Mucin-2 (Fragment) OS=Rattus norvegicus GN=Muc2 PE=1 SV=1	megf9	LG20	27319446	27319506	multiple egf-like-domains 9
DLPD08386	2.42335e-05	6.44936	2.04886	11.3143	5.8905e-05	0.84275	14408	DnaJ homolog subfamily C member 12 OS=Homo sapiens GN=DNAJC12 PE=1 SV=1	mela	LG11	3183554	3184554	pol protein
ASSEMBLY_REP_C8788	1.62533e-09	15.1809	12.1747	11.6642	2.42757e-08	2.25942	6430	similar to maternal embryonic leucine zipper kinase	melk	LG7	17239190	17239265	maternal embryonic leucine zipper kinase
ASSEMBLY_REP_C6996	0.00032659	4.87119	-0.670813	13.6581	0.000631689	0.628783	5920	Mediator of cell motility 1	memo1	LG11	5589948	5590037	mediator of cell motility 1
ASSEMBLY_REP_C1626	6.45027e-08	11.1303	8.30469	17.7867	3.83331e-07	2.4109	3297	Metallothionein	Metallothionein	LG6	2014871	2014929
ASSEMBLY_REP_C44	7.94082e-08	10.9322	8.08531	17.8925	4.51251e-07	2.3425	3061	Metallothionein superfamily, eukaryotic	Metallothionein superfamily, eukaryotic	LG6	2014871	2014931
DLPD06716	2.18815e-09	14.8113	11.8635	11.6157	3.02649e-08	1.37825	16543	Methionine aminopeptidase 1D, mitochondrial OS=Danio rerio GN=map1d PE=2 SV=1	metap1d	LG10	9353252	9353331	methionine aminopeptidase mitochondrial
ASSEMBLY_REP_C15445	2.83901e-06	7.93663	4.30806	10.8983	8.86328e-06	1.05792	7873	methylase	methylase	UN	41040283	41040326
ASSEMBLY_C28546	1.3779e-09	15.3897	12.3474	8.46968	2.17074e-08	1.97142	9697	chromosome 5 open reading frame 32	methylcrotonoyl-carboxylasebetamitochondrial-like	LG2	13854360	13854418	methylcrotonoyl- carboxylase beta mitochondrial-like
ASSEMBLY_C4257	0.00532815	3.35482	-3.53246	13.9535	0.00836433	0.816733	5062	Methylosome subunit pICln	Methylosome subunit pICln	UN	40857613	40857674
ASSEMBLY_C3698	6.55353e-10	16.362	13.1232	13.3231	1.29021e-08	1.5265	3511	tRNA (guanine-n(7)-)-methyltransferase b [Ictalurus punctatus]	mettl1	LG1A	14407890	14407948	trna (guanine-n -)-methyltransferase b-like
ASSEMBLY_REP_C827	0.00482728	3.40676	-3.43303	11.2121	0.00762703	0.815867	3598	methyltransferase like 10	mettl10	LG11	13623018	13623464	methyltransferase-like protein 10
DLPD04970	6.89717e-06	7.29707	3.37172	12.0773	1.91339e-05	2.04382	12739	Malate dehydrogenase OS=Pyrococcus abyssi GN=mdh PE=3 SV=1	mettl10	LG6	17349607	17349666	methyltransferase-like protein 10
ASSEMBLY_REP_C1150	1.46266e-09	15.3139	12.285	11.7858	2.25591e-08	1.67492	3773	methyltransferase like 12	mettl12	LG3	4238021	4238081	methyltransferase-like protein mitochondrial-like
DLPD15840	4.55987e-05	6.04581	1.38511	7.8017	0.000104467	0.644567	10162	Putative S-adenosyl-L-methionine-dependent methyltransferase METT5D1 OS=Bos tau	mettl15	LG5	17165224	17165284	probable methyltransferase-like protein 15
DLPD06652	1.39395e-08	12.6847	9.91925	10.6597	1.17501e-07	1.15658	14967	Protein RSM22 homolog, mitochondrial OS=Mus musculus GN=Mett11d1 PE=2 SV=1	mettl17	LG10	20187878	20188744	methyltransferase-like protein mitochondrial-like
ASSEMBLY_REP_C22977	4.23408e-08	11.5404	8.74873	7.68377	2.75028e-07	0.7879	6060	hypothetical protein LOC541441 [Danio rerio]	mettl21a	LG24	3472719	3472775	methyltransferase-like protein 21a-like
DLPD06040	0.00174705	3.94629	-2.40048	9.00912	0.00297228	1.01685	13063	Deoxyribonuclease gamma OS=Rattus norvegicus GN=Dnase1l3 PE=1 SV=1	mettl23	UN	26274638	26274815	methyltransferase-like protein 23-like
ASSEMBLY_C30684	0.00255188	3.74389	-2.78715	7.31137	0.00422301	0.355617	9892	cDNA sequence BC067068	mettl25	LGx	11424128	11424186	methyltransferase-like protein 25
DLPD05122	6.22155e-07	9.11957	5.9112	9.80489	2.42819e-06	1.69145	10280	Methyltransferase-like protein 2-A OS=Danio rerio GN=mettl2a PE=2 SV=1	mettl2a	LG8	15913457	15913515	methyltransferase-like protein 2-a-like
ASSEMBLY_REP_C4713	7.38012e-08	11.0016	8.16258	11.2594	4.26999e-07	1.16757	5211	Methyltransferase-like protein 4	mettl4	LG18-21	11197915	11199336	methyltransferase-like protein 4
ASSEMBLY_REP_C933	3.16327e-07	9.68684	6.62578	10.7877	1.38743e-06	0.941983	3645	Methyltransferase-like protein 5 [Salmo salar]	mettl5	LG15	12754339	12754399	methyltransferase-like protein 5
DLPD11175	6.05235e-09	13.607	10.7964	10.7695	6.29573e-08	1.76073	14393	Methyltransferase-like protein 6 OS=Mus musculus GN=Mettl6 PE=2 SV=2	mettl6	UN	23256617	23256956	methyltransferase-like protein 6-like
ASSEMBLY_REP_C11131	4.81027e-07	9.33223	6.18298	9.61781	1.95165e-06	1.73522	6998	Zn-finger in Ran binding protein and others	mfap4	LG10	14236050	14236491	microfibril-associated glycoprotein 4-like
ASSEMBLY_REP_C3218	8.43442e-06	7.15698	3.15966	10.0115	2.29131e-05	0.798433	4707	mitochondrial fission factor homolog B [Danio rerio]	mff	LG13	12334249	12336572	mitochondrial fission factor-like
ASSEMBLY_C8456	0.0049823	3.39012	-3.46488	7.88019	0.00786011	0.318683	6342	mitofusin 2	mfn2	LG22-25	25636725	25636772	mitofusin-2
ASSEMBLY_C20890	8.18985e-14	33.7558	22.179	9.34957	8.00804e-11	3.11758	8337	PREDICTED: major facilitator superfamily domain-containing protein 2A-B-like	mfsd2a	LG12	8845069	8845214	major facilitator superfamily domain-containing protein 2a-b-like
cDN31P0007M13.F.ab1	0.00360916	3.56013	-3.13916	8.47571	0.00582991	0.647517	7170	major facilitator superfamily domain containing 5	mfsd5	LG22-25	12259438	12259497	major facilitator superfamily domain-containing protein 5-like
SeabassC-CL405Contig1	0.000264582	4.9916	-0.451994	10.9609	0.000520122	0.385533	16478	Alpha-1,6-mannosyl-glycoprotein 2-beta-N-acetylglucosaminyltransferase	mgat2	LG17	7834567	7834627	alpha- -mannosyl-glycoprotein 2-beta-n-acetylglucosaminyltransferase
ASSEMBLY_C7119	0.0020122	3.8706	-2.54489	7.58983	0.00338567	0.269	5958	mannosyl (alpha-1,6-)-glycoprotein beta-1,6-N-acetyl-glucosaminyltransferase	mgat5	LG24	7710238	7710298	alpha- -mannosylglycoprotein 6-beta-n-acetylglucosaminyltransferase a
ASSEMBLY_C4410	1.19896e-06	8.59371	5.21822	12.63	4.2211e-06	1.12758	5117	LOC402865 protein	mgc116488	LG15	16759956	16760015	inosine-uridine preferring nucleoside hydrolase-like
ASSEMBLY_REP_C6384	0.00115609	4.16915	-1.97715	8.53727	0.00202779	1.14123	5758	novel protein containing an Inosine-uridine preferring nucleoside hydrolase dom	mgc116488	LG24	11562141	11562304	inosine-uridine preferring nucleoside hydrolase-like
ASSEMBLY_REP_C16183	2.98858e-06	7.89865	4.25387	8.70512	9.25344e-06	0.997467	7998	PREDICTED: Oreochromis niloticus cyclin-dependent kinase 20-like, transcript va	mgc131269	UN	91530683	91530721	cyclin-dependent kinase 20-like isoform 1
ASSEMBLY_REP_C2786	5.17261e-07	9.27182	6.10626	9.1545	2.0757e-06	2.27353	4546	PREDICTED: protein kinase C and casein kinase substrate in neurons protein 3-li	mgc147475	LG8	13971092	13971135	protein kinase c and casein kinase substrate in neurons protein 2-like
ASSEMBLY_REP_C3294	6.42652e-05	5.83258	1.02543	10.9389	0.000142901	0.575033	4734	zinc finger CCCH-type containing 15	mgc84185	LG11	20209863	20209940	coiled-coil domain-containing protein 50-like
ASSEMBLY_REP_C4834	0.0289009	2.46289	-5.20069	14.1423	0.0405286	0.266717	5240	39S ribosomal protein L2, mitochondrial precursor	mgc844	LG11	4661989	4662049	39s ribosomal protein mitochondrial-like
ASSEMBLY_C28812	8.60738e-08	10.8562	8.00024	9.60541	4.80565e-07	1.49645	8147	PREDICTED: bifunctional protein NCOAT-like	mge	LG7	9831353	9831412	bifunctional protein ncoat-like
ASSEMBLY_REP_C7371	3.36785e-10	17.2805	13.8161	14.7848	7.91606e-09	1.8425	6029	GTP-binding protein 6 [Salmo salar]	mgea5	LG4	22085040	22085098	bifunctional protein ncoat-like
ASSEMBLY_C8130	2.46613e-07	9.90237	6.88876	10.7335	1.12994e-06	2.27347	6238	zinc finger protein 345 [Mus musculus]	mgea5	UN	39145860	39145919	bifunctional protein ncoat isoform a
DLPD18113	0.0195461	2.67115	-4.82195	7.50568	0.0281365	0.3769	12652	Melanoma inhibitory activity protein 3 OS=Homo sapiens GN=MIA3 PE=1 SV=1	mia3	LG17	14786946	14787283	melanoma inhibitory activity protein 3-like
ASSEMBLY_REP_C2837	2.94344e-09	14.4509	11.5528	13.2548	3.71847e-08	1.77065	4559	Mibp protein [Danio rerio]	mibp	LG4	14358458	14358553	nicotinamide riboside kinase 2-like
ASSEMBLY_C28358	2.56532e-06	8.012	4.41506	9.23326	8.1142e-06	1.12485	9673	MIC1 protein [Salmo salar]	MIC1 protein [Salmo salar]	UN	73993454	73993692
DLPD02962	0.00820725	3.12792	-3.9654	7.29697	0.012503	0.404583	8115	Microfibril-associated glycoprotein 4 OS=Bos taurus GN=MFAP4 PE=1 SV=2	Microfibril-associated glycoprotein 4 OS=Bos taurus GN=MFAP4 PE=1 SV=2	LG1B	14300251	14300310
DLPD06621	1.64562e-05	6.70372	2.45587	7.81615	4.16791e-05	0.906633	8115	Microfibril-associated glycoprotein 4 OS=Bos taurus GN=MFAP4 PE=1 SV=2	Microfibril-associated glycoprotein 4 OS=Bos taurus GN=MFAP4 PE=1 SV=2	LG7	25520604	25520770
DLPD07087	0.00180308	3.92936	-2.43276	8.39118	0.00305908	0.546617	10298	Microsomal glutathione S-transferase 2 OS=Homo sapiens GN=MGST2 PE=1 SV=1	Microsomal glutathione S-transferase 2 OS=Homo sapiens GN=MGST2 PE=1 SV=1	LG2	189534	189662
ASSEMBLY_REP_C4620	2.48944e-09	14.6535	11.7284	15.3289	3.29536e-08	1.46515	3051	Microsomal glutathione S-transferase 3 [Anoplopoma fimbria]	microsomalglutathiones-transferase3	LG12	7152789	7152849	microsomal glutathione s-transferase 3
ASSEMBLY_C14480	1.3084e-08	12.7527	9.9859	11.4252	1.12685e-07	3.15965	7689	glutamine synthetase	micu1	LG10	12761508	12761567	calcium uptake protein mitochondrial-like
ASSEMBLY_C26534	0.000280658	4.95776	-0.513325	11.909	0.000549588	0.5906	8540	EF-hand domain-containing family member A1 [Danio rerio]	micu2	LG14	6479089	6479150	ef-hand domain-containing family member a1
DLPD03114	1.42366e-05	6.80043	2.60834	10.103	3.6569e-05	0.814683	12283	LanC-like protein 1 OS=Danio rerio GN=lancl1 PE=2 SV=1	micu2	LG24	3056037	3056096	ef-hand domain-containing family member a1
DLPD03073	0.00303046	3.65263	-2.96191	7.61037	0.00495847	0.334633	11313	Midline-1 OS=Mus musculus GN=Mid1 PE=1 SV=1	mid1	LG15	14570287	14570346	midline-1 isoform 1
ASSEMBLY_REP_C2707	6.46279e-06	7.34274	3.4403	8.29044	1.80931e-05	1.85672	4509	PREDICTED: histone cluster 1, H2ah-like	mid1ip	UN	43120960	43122783	histone h2a-like
ASSEMBLY_REP_C2402	1.81719e-08	12.4031	9.64012	8.86763	1.43371e-07	2.06127	4378	PREDICTED: histone H2A type 1-A-like	mid1ip1l	UN	43121368	43121425	histone h2a-like
DLPD10572	1.22754e-09	15.5373	12.4682	16.7382	2.00049e-08	1.70098	13950	Ferritin, spleen middle subunit OS=Pagothenia bernacchii PE=1 SV=1	middlesubunit-like	LG8	20785616	20786038	middle subunit-like
ASSEMBLY_C21161	1.00716e-12	27.6332	19.7362	10.6651	2.22701e-10	2.58898	8810	alkB, alkylation repair homolog 8 (E. coli)	miip	LG13	14097322	14097381	migration and invasion-inhibitory protein
DLPD04990	1.63791e-10	18.3286	14.5638	9.83848	4.82393e-09	2.2443	15107	MYC-induced nuclear antigen OS=Homo sapiens GN=MINA PE=1 SV=1	mina	UN	39916044	39916123	myc induced nuclear antigen
ASSEMBLY_REP_C579	6.81584e-10	16.3093	13.0823	9.66166	1.31884e-08	1.54752	3434	stress-induced-phosphoprotein 1	mios	LG14	9662098	9662158	wd repeat-containing protein mio-like
SeabassC-CL1810Contig1	9.71332e-08	10.7431	7.87265	13.6922	5.30597e-07	1.24943	17779	lipase maturation factor 2	miox	LG6	9507614	9507713	inositol oxygenase
ASSEMBLY_C8143	9.9449e-10	15.8097	12.6881	12.6661	1.72007e-08	1.6599	6243	PREDICTED: mitochondrial intermediate peptidase	mipep	LG13	10480090	10486570	mitochondrial intermediate peptidase
ASSEMBLY_C8430	6.83079e-08	11.0754	8.24421	14.0425	4.01423e-07	1.31257	6332	MIS12, MIND kinetochore complex component, homolog (S. pombe)	mis12	LG5	10701701	10701759	protein mis12 homolog
ASSEMBLY_C9552	4.02528e-07	9.48171	6.3712	10.2729	1.69311e-06	1.74675	6595	Myb, DNA-binding	mis18bp1	LG12	11735116	11735267	mis18-binding protein 1
DLPD05598	1.53619e-07	10.3226	7.38867	9.88169	7.6365e-07	1.56808	12238	MIT domain-containing protein 1 OS=Rattus norvegicus GN=Mitd1 PE=2 SV=1	mitd1	LG15	16808809	16808868	mit domain-containing protein 1
ASSEMBLY_C21196	2.29773e-05	6.484	2.10482	7.44876	5.61866e-05	0.669283	8813	Microphthalmia-associated transcription factor a	mitf-a	LG1A	7546619	7546678	micropthalmia-related transcription factor mitfa
ASSEMBLY_REP_C248	0.00361791	3.55885	-3.14161	14.5463	0.00584275	0.3843	3219	mitochondrial ribosomal protein L52	mitochondrial ribosomal protein L52	LG3	12332839	12332897
ASSEMBLY_REP_C868	4.86788e-09	13.8572	11.0251	8.47518	5.32417e-08	1.86785	3613	Mitosis protein DIM1	Mitosis protein DIM1	LG5	18413796	18413915
cDN24P0003G18.F.ab1	9.43833e-07	8.78282	5.47094	14.3837	3.44873e-06	0.704167	18375	mitotic spindle organizing protein 1	mitotic spindle organizing protein 1	LG11	13980329	13980388
ASSEMBLY_C25711	4.76204e-05	6.01863	1.33961	9.88424	0.000108708	1.19578	9627	Mki67 protein	mki67	LG1B	4660628	4660687	mki67 protein
ASSEMBLY_C9698	3.68224e-09	14.1839	11.318	10.6717	4.34843e-08	1.71272	6674	MKI67 FHA domain-interacting nucleolar phosphoprotein-like [Oncorhynchus mykiss	mki67ip	LG15	752909	752967	mki67 fha domain-interacting nucleolar phospho
DLPD16167	3.69842e-05	6.1779	1.60481	8.25168	8.6322e-05	0.774633	11056	Bifunctional protein NCOAT OS=Homo sapiens GN=MGEA5 PE=1 SV=2	mknk1	LG7	9827926	9827985	map kinase-interacting serine threonine-protein kinase 1-like
ASSEMBLY_C28694	4.42669e-08	11.4965	8.70181	12.9058	2.85265e-07	1.1712	5084	zinc finger protein YGHLC3HC4	mkrn2	UN	44112874	44112933	ring zinc finger protein makorin2
ASSEMBLY_REP_C394	1.76645e-05	6.65672	2.38133	7.79533	4.43944e-05	0.850517	3323	ML domain	ML domain	LG12	10563652	10563711
ASSEMBLY_REP_C1530	0.000417929	4.73154	-0.926698	14.8576	0.000793394	0.70225	3979	MLF1 interacting protein	mlf1ip	LG2	16694926	16694985	centromere protein u-like
ASSEMBLY_REP_C2982	1.15097e-07	10.5858	7.6935	14.6048	6.05934e-07	1.14483	4620	DNA mismatch repair protein Mlh1 [Danio rerio]	mlh1	LG11	3871038	3871094	dna mismatch repair protein mlh1 isoform 1
ASSEMBLY_C14927	9.6085e-05	5.58751	0.604458	13.5755	0.000205794	0.811683	7781	RNA polymerase Rpb2, domain 7	mll	LG11	3163188	3163247	histone-lysine n-methyltransferase mll
ASSEMBLY_C10783	0.000528539	4.59986	-1.16991	8.0975	0.000984517	0.9128	6911	Catalytic domain of the Protein Tyrosine Kinase, Abelson kinase	mll2	LG4	14836788	14836848	histone-lysine n-methyltransferase mll2-like
ASSEMBLY_C10784	3.26067e-06	7.83447	4.16191	10.7471	9.97586e-06	1.1337	6912	PREDICTED: transmembrane protein 168-like	mll2	LG6	17203247	17203307	histone-lysine n-methyltransferase mll2-like
ASSEMBLY_REP_C3869	3.25793e-10	17.3275	13.8506	12.5373	7.72006e-09	3.11957	3533	CDGSH iron sulfur domain 3 [Xenopus (Silurana) tropicalis]	mll5	LG7	5304279	5304341	histone-lysine n-methyltransferase mll5
ASSEMBLY_C9655	3.10563e-08	11.8504	9.0755	9.03799	2.16288e-07	1.72462	6663	Target of rapamycin complex subunit LST8	mlst8	LG1B	3288870	3289234	target of rapamycin complex subunit lst8-like
ASSEMBLY_REP_C242	1.93152e-09	14.9654	11.9941	15.2999	2.76255e-08	1.85253	3213	CobIyrinic acid a,c-diamide adenosyltransferase, mitochondrial precursor	mmab	LG20	4107446	4107545	cob yrinic acid -diamide mitochondrial-like
ASSEMBLY_REP_C10039	0.0197571	2.66546	-4.83242	7.60588	0.028404	0.3477	5654	PREDICTED: methylmalonic aciduria and homocystinuria type C protein homolog	mmachc	LG4	19642575	19642781	methylmalonic aciduria and homocystinuria type c protein homolog
ASSEMBLY_REP_C6495	0.000470121	4.66539	-1.04865	9.86846	0.000884131	0.79495	4307	PREDICTED: methylmalonic aciduria and homocystinuria type D protein, mitochondr	mmadhc	LG24	7365510	7366102	methylmalonic aciduria and homocystinuria type d mitochondrial-like
SeabassC-CL161Contig1	0.00017909	5.2178	-0.0456527	13.6916	0.000364366	0.889	16956	membrane magnesium transporter 1	mmgt1	LG2	14821657	14821716	membrane magnesium transporter 1-like
ASSEMBLY_C4559	2.04138e-05	6.56138	2.22919	12.1022	5.05332e-05	0.896933	5163	MMR_HSR1 domain containing protein RGD1359460, isoform CRA_a	MMR_HSR1 domain containing protein RGD1359460, isoform CRA_a	UN	27937756	27937810
SeabassC-CL4197Contig1	0.000148506	5.32781	0.14965	12.4162	0.000306219	0.646267	16753	D. labrax chromosome sequence corresponding to linkage group 1, bottom part, co	mms	LG1B	2518797	2518896	mms19 nucleotide excision repair protein homolog
ASSEMBLY_C24718	0.0013267	4.09456	-2.1185	7.20738	0.00229981	0.441467	9282	MMS19 nucleotide excision repair homolog (S. cerevisiae)	mms19	LG1B	2507860	2507916	mms19 nucleotide excision repair protein homolog
ASSEMBLY_C12216	9.3215e-05	5.60581	0.636171	10.0113	0.000200288	0.65275	7242	PREDICTED: propionyl-CoA carboxylase beta chain, mitochondrial [Xenopus (Silura	mms22l	LG12	16872251	16872309	protein mms22-like
ASSEMBLY_REP_C2097	3.17484e-07	9.68371	6.62192	8.43032	1.39126e-06	1.10603	4244	menage a trois homolog 1, cyclin H assembly factor (Xenopus laevis)	mnat1	LG12	11628714	11628774	cdk-activating kinase assembly factor mat1
[truncated: 6,435 more rows]
