# Supplementary material for: Improved biomarker discovery through a plot twist in transcriptomic data analysis
Source: BMC Biol. 2022 Sep 24;20:208. doi: 10.1186/s12915-022-01398-w (PMC9509653; doi:10.1186/s12915-022-01398-w)
Supplement: Supplementary file 2 — Additional file 2. Table with DEGs in the differentiating gonads of the mouse between males and females. [file 12915_2022_1398_MOESM2_ESM.xlsx]

## Sheet: DEGsF.vs.M_filter005_Mouse_M4
Gene ID	log Fold Change	Average expression	t	P Value	adjusted P Value
ENSMUSG00000086503	9.05219	6.13633	63.6205	2.16255e-11	4.15771e-07
ENSMUSG00000037936	-3.04481	8.08501	-42.3266	4.35571e-10	3.49178e-06
ENSMUSG00000060548	5.08097	5.5866	40.1236	6.45465e-10	3.49178e-06
ENSMUSG00000003555	-9.25921	7.37865	-39.4839	7.26471e-10	3.49178e-06
ENSMUSG00000037664	2.37157	7.23927	35.6487	1.53992e-09	5.1443e-06
ENSMUSG00000032323	-9.18135	6.67827	-35.0969	1.72694e-09	5.1443e-06
ENSMUSG00000021614	-2.4384	7.66363	-33.8349	2.26001e-09	5.1443e-06
ENSMUSG00000027871	-3.46388	8.10956	-33.517	2.42228e-09	5.1443e-06
ENSMUSG00000048038	4.67825	4.10447	33.4936	2.43471e-09	5.1443e-06
ENSMUSG00000064293	3.37656	5.09042	31.6616	3.6795e-09	5.1443e-06
ENSMUSG00000027797	3.69728	5.61166	31.5105	3.81101e-09	5.1443e-06
ENSMUSG00000108934	2.4128	6.39437	31.5096	3.81174e-09	5.1443e-06
ENSMUSG00000081137	3.18329	4.88684	31.0821	4.21362e-09	5.1443e-06
ENSMUSG00000034648	3.84046	5.55408	30.8801	4.42009e-09	5.1443e-06
ENSMUSG00000021477	-2.45842	8.29966	-30.8638	4.43722e-09	5.1443e-06
ENSMUSG00000045284	3.43826	5.39674	30.4441	4.90611e-09	5.1443e-06
ENSMUSG00000022438	2.67047	5.39224	30.4213	4.93312e-09	5.1443e-06
ENSMUSG00000030287	2.72851	5.40459	30.3759	4.98742e-09	5.1443e-06
ENSMUSG00000050397	6.7656	3.06495	30.1832	5.22571e-09	5.1443e-06
ENSMUSG00000021466	-2.44398	7.29543	-30.0856	5.3514e-09	5.1443e-06
ENSMUSG00000040003	3.32474	4.4748	29.8093	5.72595e-09	5.24224e-06
ENSMUSG00000040111	-3.27446	7.06534	-28.7257	7.51161e-09	6.26306e-06
ENSMUSG00000024107	-2.93359	5.91609	-28.5667	7.82335e-09	6.26306e-06
ENSMUSG00000054580	3.21827	4.83367	28.2743	8.43589e-09	6.26306e-06
ENSMUSG00000002997	-2.07254	7.9036	-28.2712	8.44276e-09	6.26306e-06
ENSMUSG00000028109	2.65215	5.39361	28.1064	8.81222e-09	6.26306e-06
ENSMUSG00000032418	-2.45125	8.07344	-28.0056	9.04726e-09	6.26306e-06
ENSMUSG00000003031	2.47563	7.35982	27.8865	9.33403e-09	6.26306e-06
ENSMUSG00000025407	-3.33507	6.03489	-27.7199	9.75289e-09	6.26306e-06
ENSMUSG00000061353	-3.36378	8.12929	-27.6874	9.83715e-09	6.26306e-06
ENSMUSG00000045414	2.6326	6.74784	27.5542	1.01907e-08	6.26306e-06
ENSMUSG00000035262	-8.4912	6.00337	-27.469	1.04243e-08	6.26306e-06
ENSMUSG00000024665	-2.02942	8.44124	-27.1265	1.14275e-08	6.28746e-06
ENSMUSG00000039982	-2.90995	6.1499	-26.9618	1.19486e-08	6.28746e-06
ENSMUSG00000041773	-3.52423	6.25505	-26.9605	1.19528e-08	6.28746e-06
ENSMUSG00000053441	2.44959	7.07521	26.7976	1.2495e-08	6.28746e-06
ENSMUSG00000022257	2.04202	6.60701	26.7515	1.26534e-08	6.28746e-06
ENSMUSG00000031574	-5.48759	7.14862	-26.7439	1.26798e-08	6.28746e-06
ENSMUSG00000021313	2.73205	5.0761	26.7225	1.27541e-08	6.28746e-06
ENSMUSG00000035783	-2.57595	7.25075	-26.5115	1.35161e-08	6.49653e-06
ENSMUSG00000022425	3.13718	5.32848	25.8432	1.62924e-08	7.63993e-06
ENSMUSG00000035493	2.28235	6.62689	25.4114	1.8429e-08	8.43609e-06
ENSMUSG00000026576	1.89868	6.5437	25.3183	1.89303e-08	8.46403e-06
ENSMUSG00000078796	3.37677	4.22661	24.6661	2.29088e-08	9.84555e-06
ENSMUSG00000032744	-2.82922	6.12152	-24.6462	2.30443e-08	9.84555e-06
ENSMUSG00000037031	-2.65922	5.65795	-24.5169	2.39475e-08	1.0009e-05
ENSMUSG00000043410	3.33591	5.79243	24.1493	2.67418e-08	1.07202e-05
ENSMUSG00000031075	2.8234	5.1822	24.1376	2.68366e-08	1.07202e-05
ENSMUSG00000021765	5.94956	4.41626	24.0784	2.73219e-08	1.07202e-05
ENSMUSG00000036103	1.78936	6.95692	24.0088	2.7906e-08	1.07304e-05
ENSMUSG00000026249	-2.81526	7.02285	-23.7401	3.02961e-08	1.10325e-05
ENSMUSG00000032409	1.78751	7.62117	23.7112	3.05673e-08	1.10325e-05
ENSMUSG00000062980	-2.4409	6.38533	-23.5533	3.20949e-08	1.10325e-05
ENSMUSG00000000402	2.9149	4.12093	23.5463	3.21649e-08	1.10325e-05
ENSMUSG00000021217	-2.55247	5.57669	-23.5279	3.23494e-08	1.10325e-05
ENSMUSG00000074743	-3.09139	6.76824	-23.4778	3.28564e-08	1.10325e-05
ENSMUSG00000038143	-2.89692	6.88859	-23.462	3.3018e-08	1.10325e-05
ENSMUSG00000022952	4.46119	3.62708	23.4364	3.32822e-08	1.10325e-05
ENSMUSG00000034555	4.79371	3.66715	23.3481	3.42121e-08	1.11485e-05
ENSMUSG00000016918	2.03846	7.65737	23.1462	3.64512e-08	1.16802e-05
ENSMUSG00000000031	1.85146	10.8187	22.9832	3.83792e-08	1.20964e-05
ENSMUSG00000036356	3.50426	3.94594	22.9111	3.92701e-08	1.21775e-05
ENSMUSG00000002324	3.88552	4.97324	22.8397	4.01739e-08	1.226e-05
ENSMUSG00000020140	2.81269	5.09082	22.6808	4.2273e-08	1.26991e-05
ENSMUSG00000051455	4.33069	4.70674	22.5286	4.43999e-08	1.30578e-05
ENSMUSG00000029765	2.58	5.85598	22.4992	4.48256e-08	1.30578e-05
ENSMUSG00000025885	2.09135	5.85664	22.4404	4.56883e-08	1.31105e-05
ENSMUSG00000025739	3.53443	3.48798	21.8587	5.53295e-08	1.56436e-05
ENSMUSG00000035277	-1.88883	6.44378	-21.6432	5.94708e-08	1.65708e-05
ENSMUSG00000058013	-1.67727	8.68372	-21.5825	6.06996e-08	1.66716e-05
ENSMUSG00002076121	1.94425	7.67974	21.3877	6.48437e-08	1.75589e-05
ENSMUSG00000029718	-1.48098	7.64846	-21.24	6.81989e-08	1.80041e-05
ENSMUSG00000031626	2.52732	6.42706	21.2331	6.83605e-08	1.80041e-05
ENSMUSG00000031502	-1.68078	10.2507	-21.1551	7.02172e-08	1.80651e-05
ENSMUSG00000001334	1.79519	5.83642	21.1446	7.04715e-08	1.80651e-05
ENSMUSG00000051977	4.52535	4.27154	21.0917	7.17682e-08	1.81555e-05
ENSMUSG00000097072	6.35994	2.43131	21.0491	7.28327e-08	1.81855e-05
ENSMUSG00000086022	3.32507	3.47023	20.8713	7.74694e-08	1.87582e-05
ENSMUSG00000037369	1.49077	6.68026	20.828	7.86487e-08	1.87582e-05
ENSMUSG00000027009	-1.99843	7.00238	-20.8147	7.90147e-08	1.87582e-05
ENSMUSG00000020059	3.48396	5.79887	20.7956	7.95441e-08	1.87582e-05
ENSMUSG00000027445	-6.77267	4.09652	-20.7791	8.0005e-08	1.87582e-05
ENSMUSG00000060771	2.25351	4.53893	20.6672	8.32127e-08	1.92753e-05
ENSMUSG00000020644	1.65485	5.95689	20.5676	8.61861e-08	1.96874e-05
ENSMUSG00000019966	2.3524	8.43039	20.5345	8.72024e-08	1.96874e-05
ENSMUSG00000022432	5.07941	6.05309	20.5068	8.80638e-08	1.96874e-05
ENSMUSG00000050645	-5.1531	5.00663	-20.4728	8.91326e-08	1.96973e-05
ENSMUSG00000039831	2.12637	7.96386	20.396	9.16016e-08	2.00129e-05
ENSMUSG00000034220	-1.44997	7.28863	-20.3094	9.44821e-08	2.00335e-05
ENSMUSG00000020917	-1.75324	8.45001	-20.3072	9.4555e-08	2.00335e-05
ENSMUSG00000052516	-3.09294	6.39901	-20.2303	9.71984e-08	2.00335e-05
ENSMUSG00000058248	-2.07574	5.57007	-20.2204	9.75471e-08	2.00335e-05
ENSMUSG00000053199	-2.23676	6.5297	-20.2024	9.81807e-08	2.00335e-05
ENSMUSG00000026833	2.0485	5.34516	20.1801	9.89726e-08	2.00335e-05
ENSMUSG00000030309	2.17185	6.96983	20.1796	9.89899e-08	2.00335e-05
ENSMUSG00000048915	-2.84434	5.08527	-20.1086	1.01558e-07	2.0132e-05
ENSMUSG00000070645	-11.2482	4.73663	-20.1082	1.01571e-07	2.0132e-05
ENSMUSG00000034177	3.55135	3.20125	20.0441	1.03956e-07	2.03688e-05
ENSMUSG00000036109	2.7601	4.9627	20.0196	1.04884e-07	2.03688e-05
ENSMUSG00000031661	2.13093	5.53651	19.9532	1.07449e-07	2.06581e-05
ENSMUSG00000053930	2.22973	4.85131	19.9069	1.09278e-07	2.08017e-05
ENSMUSG00000024713	-1.85642	6.1965	-19.7782	1.14552e-07	2.1592e-05
ENSMUSG00000031877	3.89241	2.55443	19.4221	1.30706e-07	2.42265e-05
ENSMUSG00000023047	1.81182	6.54809	19.4151	1.31049e-07	2.42265e-05
ENSMUSG00000040010	-1.7805	7.3154	-19.3245	1.35579e-07	2.46231e-05
ENSMUSG00000074987	1.9799	4.92678	19.3059	1.3653e-07	2.46231e-05
ENSMUSG00000033644	-2.43164	6.87698	-19.2765	1.38048e-07	2.46231e-05
ENSMUSG00000053062	-2.48714	5.97186	-19.2539	1.39228e-07	2.46231e-05
ENSMUSG00000018861	-1.54691	7.04861	-19.2468	1.39599e-07	2.46231e-05
ENSMUSG00002075214	1.79247	8.20115	19.1934	1.42442e-07	2.48944e-05
ENSMUSG00000054920	1.84574	5.95222	19.1697	1.43726e-07	2.48944e-05
ENSMUSG00000040350	1.82062	4.67519	19.0258	1.51801e-07	2.60582e-05
ENSMUSG00000021957	1.25081	8.3869	18.8981	1.59401e-07	2.71208e-05
ENSMUSG00000010663	-1.30927	8.03622	-18.7464	1.68999e-07	2.82556e-05
ENSMUSG00000087159	2.97469	3.65054	18.7462	1.6901e-07	2.82556e-05
ENSMUSG00000053279	-1.21645	9.26678	-18.716	1.70996e-07	2.83412e-05
ENSMUSG00000049755	1.68161	5.29452	18.6809	1.73343e-07	2.84845e-05
ENSMUSG00000025964	-2.90193	5.11624	-18.6146	1.77865e-07	2.89799e-05
ENSMUSG00000022231	-1.54537	6.99578	-18.5675	1.81166e-07	2.91244e-05
ENSMUSG00000045994	3.20632	3.55715	18.5588	1.81781e-07	2.91244e-05
ENSMUSG00000029471	-1.56372	7.09513	-18.5176	1.84734e-07	2.92068e-05
ENSMUSG00000031790	1.79532	6.0782	18.4964	1.86271e-07	2.92068e-05
ENSMUSG00000026360	1.51029	6.27982	18.4885	1.86853e-07	2.92068e-05
ENSMUSG00000028289	1.92306	5.12055	18.4547	1.89347e-07	2.9358e-05
ENSMUSG00000029212	2.30499	3.78539	18.3833	1.94737e-07	2.94647e-05
ENSMUSG00000020601	-1.33767	7.11592	-18.3364	1.98374e-07	2.94647e-05
ENSMUSG00000000838	1.6238	8.28995	18.3319	1.98729e-07	2.94647e-05
ENSMUSG00000054003	-3.90798	5.8437	-18.325	1.99277e-07	2.94647e-05
ENSMUSG00000027400	-5.45126	4.14249	-18.3174	1.99873e-07	2.94647e-05
ENSMUSG00000032228	1.3665	8.26044	18.3147	2.00088e-07	2.94647e-05
ENSMUSG00000053963	5.28332	2.5713	18.3062	2.00764e-07	2.94647e-05
ENSMUSG00000070336	2.74848	4.24144	18.2803	2.02827e-07	2.9542e-05
ENSMUSG00000037355	1.40038	6.05658	18.2147	2.08185e-07	3.00944e-05
ENSMUSG00000068457	-10.03	1.68366	-18.193	2.09985e-07	3.01281e-05
ENSMUSG00000032443	4.39479	2.08081	18.1339	2.1499e-07	3.0441e-05
ENSMUSG00000085715	9.11641	1.62377	18.114	2.16712e-07	3.0441e-05
ENSMUSG00000027204	-1.67417	8.73601	-18.0974	2.1815e-07	3.0441e-05
ENSMUSG00000040713	1.73395	5.31038	18.0837	2.1935e-07	3.0441e-05
ENSMUSG00000031380	-3.33894	4.6263	-18.0592	2.21514e-07	3.0441e-05
ENSMUSG00000000223	1.91588	5.38803	18.0575	2.21665e-07	3.0441e-05
ENSMUSG00000026430	-3.48632	4.3767	-17.9756	2.29085e-07	3.12368e-05
ENSMUSG00000028469	1.6696	6.37576	17.8662	2.3944e-07	3.24188e-05
ENSMUSG00000055409	2.64082	3.58255	17.8253	2.43443e-07	3.26945e-05
ENSMUSG00000029778	-1.77209	6.40554	-17.8108	2.44877e-07	3.26945e-05
ENSMUSG00000034771	1.37879	7.4195	17.7802	2.47949e-07	3.28763e-05
ENSMUSG00000041609	2.25206	4.88137	17.7167	2.5445e-07	3.34992e-05
ENSMUSG00000027840	2.47144	5.27081	17.7005	2.56132e-07	3.34992e-05
ENSMUSG00000040907	-4.9431	3.3837	-17.6511	2.61369e-07	3.39533e-05
ENSMUSG00000038344	2.21567	5.6116	17.594	2.67561e-07	3.45243e-05
ENSMUSG00000046413	6.621	1.51477	17.5298	2.74736e-07	3.52139e-05
ENSMUSG00000031734	6.3973	2.9316	17.4768	2.80821e-07	3.57554e-05
ENSMUSG00000022533	1.25169	7.26422	17.4277	2.86586e-07	3.62493e-05
ENSMUSG00000016458	1.13736	7.86587	17.3847	2.91754e-07	3.66619e-05
ENSMUSG00000112117	3.76471	3.25054	17.3225	2.99415e-07	3.70685e-05
ENSMUSG00000052783	2.57173	3.58058	17.3032	3.01839e-07	3.70685e-05
ENSMUSG00000052117	4.42421	2.57487	17.302	3.01981e-07	3.70685e-05
ENSMUSG00000030554	-2.80302	5.27776	-17.2963	3.02703e-07	3.70685e-05
ENSMUSG00000008206	1.19834	6.73957	17.2464	3.09094e-07	3.74097e-05
ENSMUSG00000028222	7.17861	1.7697	17.2307	3.11138e-07	3.74097e-05
ENSMUSG00000040274	1.65944	5.43294	17.2292	3.11326e-07	3.74097e-05
ENSMUSG00000037754	-2.238	5.24442	-17.2088	3.14006e-07	3.74974e-05
ENSMUSG00000021676	-2.67965	5.44998	-17.1412	3.23067e-07	3.83412e-05
ENSMUSG00000039224	3.62918	2.8873	17.0773	3.31897e-07	3.91476e-05
ENSMUSG00000036395	2.18123	3.65612	17.0486	3.35959e-07	3.9385e-05
ENSMUSG00000033684	1.49804	6.93224	17.0255	3.39264e-07	3.95315e-05
ENSMUSG00000108126	3.12884	2.81872	16.9936	3.43885e-07	3.98285e-05
ENSMUSG00000038718	1.40846	6.22515	16.8649	3.633e-07	4.15006e-05
ENSMUSG00000026384	1.26924	6.66108	16.8563	3.6464e-07	4.15006e-05
ENSMUSG00000031616	-1.90847	7.62476	-16.8422	3.66853e-07	4.15006e-05
ENSMUSG00000030546	-3.73792	3.73844	-16.8415	3.66957e-07	4.15006e-05
ENSMUSG00000024247	-1.5079	6.54662	-16.7933	3.74628e-07	4.18423e-05
ENSMUSG00000032854	4.44022	3.4939	16.7875	3.75564e-07	4.18423e-05
ENSMUSG00000075408	-2.75196	4.62098	-16.7817	3.76507e-07	4.18423e-05
ENSMUSG00000032051	-2.77721	6.0072	-16.7086	3.88558e-07	4.29334e-05
ENSMUSG00000027358	2.50106	3.76525	16.6793	3.93499e-07	4.32309e-05
ENSMUSG00000046182	-2.8143	5.29335	-16.6583	3.97105e-07	4.33792e-05
ENSMUSG00000028871	2.41102	4.91808	16.6321	4.01629e-07	4.35156e-05
ENSMUSG00000002100	-3.06687	4.81919	-16.625	4.02881e-07	4.35156e-05
ENSMUSG00000069911	6.60301	1.01949	16.6009	4.07109e-07	4.35733e-05
ENSMUSG00000025092	-1.73484	6.13398	-16.5863	4.09711e-07	4.35733e-05
ENSMUSG00000032531	-1.64253	6.55207	-16.5834	4.10214e-07	4.35733e-05
ENSMUSG00000030256	2.92483	4.43626	16.5245	4.20893e-07	4.44621e-05
ENSMUSG00000029769	1.52461	6.1583	16.5068	4.24147e-07	4.4561e-05
ENSMUSG00000022837	2.25854	6.16527	16.4861	4.28016e-07	4.45809e-05
ENSMUSG00000020340	1.60744	5.17415	16.4809	4.28975e-07	4.45809e-05
ENSMUSG00000040896	-3.47012	5.2122	-16.4673	4.3155e-07	4.46074e-05
ENSMUSG00000039585	1.20869	7.84846	16.4429	4.36185e-07	4.47807e-05
ENSMUSG00000039062	2.32058	5.38339	16.4149	4.41587e-07	4.47807e-05
ENSMUSG00000027078	1.70312	5.15979	16.4116	4.42219e-07	4.47807e-05
ENSMUSG00000062991	-2.34859	5.08004	-16.4099	4.42543e-07	4.47807e-05
ENSMUSG00000085601	3.9895	5.4375	16.3623	4.51908e-07	4.54889e-05
ENSMUSG00000020473	-1.38759	7.73698	-16.3347	4.57448e-07	4.58068e-05
ENSMUSG00000058454	-2.3578	6.78989	-16.2951	4.65536e-07	4.58326e-05
ENSMUSG00000052616	6.64489	2.00737	16.2949	4.65557e-07	4.58326e-05
ENSMUSG00000027220	-3.0412	4.75659	-16.2895	4.66679e-07	4.58326e-05
ENSMUSG00000032267	-1.60998	7.30538	-16.2868	4.67241e-07	4.58326e-05
ENSMUSG00000027276	-2.32139	5.63799	-16.2695	4.70827e-07	4.59498e-05
ENSMUSG00000097777	1.6604	4.81339	16.2452	4.75931e-07	4.62134e-05
ENSMUSG00000050545	2.5079	3.20142	16.2304	4.79068e-07	4.62843e-05
ENSMUSG00000052525	4.19571	3.03783	16.1266	5.01739e-07	4.82322e-05
ENSMUSG00000050069	-2.848	5.01829	-16.101	5.07521e-07	4.85453e-05
ENSMUSG00000070047	-1.34712	8.32974	-16.0733	5.13837e-07	4.86917e-05
ENSMUSG00000005883	1.9793	4.24018	16.0721	5.14117e-07	4.86917e-05
ENSMUSG00000026751	-1.25592	7.88165	-16.0528	5.18591e-07	4.88746e-05
ENSMUSG00000022443	-1.27904	8.78531	-16.0264	5.2477e-07	4.92158e-05
ENSMUSG00000061882	2.45261	4.21955	15.9771	5.36548e-07	4.98069e-05
ENSMUSG00000025789	-1.34553	5.94662	-15.9732	5.37502e-07	4.98069e-05
ENSMUSG00000022742	1.66248	6.00253	15.9676	5.38845e-07	4.98069e-05
ENSMUSG00000015766	-1.37927	5.83542	-15.9242	5.49514e-07	5.01232e-05
ENSMUSG00000062170	3.81761	2.32323	15.9199	5.50592e-07	5.01232e-05
ENSMUSG00000031503	-1.25228	9.43105	-15.9131	5.52282e-07	5.01232e-05
ENSMUSG00000068876	1.85516	7.09041	15.9099	5.53092e-07	5.01232e-05
ENSMUSG00000034968	2.97021	2.59765	15.9011	5.55303e-07	5.01232e-05
ENSMUSG00000096929	3.19279	2.65789	15.8442	5.698e-07	5.11915e-05
ENSMUSG00000025608	2.87672	7.74839	15.8094	5.78902e-07	5.15938e-05
ENSMUSG00000020689	-2.53969	4.3055	-15.8066	5.79646e-07	5.15938e-05
ENSMUSG00000029762	-1.56477	6.22006	-15.7494	5.94958e-07	5.27128e-05
ENSMUSG00000056673	-10.531	1.98256	-15.6987	6.08925e-07	5.34795e-05
ENSMUSG00000032968	-3.21281	6.94522	-15.6978	6.09176e-07	5.34795e-05
ENSMUSG00000040022	1.35707	5.99834	15.6644	6.18587e-07	5.3991e-05
ENSMUSG00000009596	2.64837	5.83143	15.6572	6.20619e-07	5.3991e-05
ENSMUSG00000020427	-1.92805	7.44367	-15.5758	6.44354e-07	5.58034e-05
ENSMUSG00000030074	2.91766	5.27206	15.563	6.48166e-07	5.58818e-05
ENSMUSG00000039200	3.06741	3.67124	15.5374	6.55891e-07	5.62954e-05
ENSMUSG00000038776	-3.89879	4.63581	-15.4713	6.76291e-07	5.77883e-05
ENSMUSG00000085492	2.9345	3.03254	15.4578	6.80552e-07	5.78705e-05
ENSMUSG00000021314	2.59371	2.96719	15.4492	6.83273e-07	5.78705e-05
ENSMUSG00000109860	-9.94228	1.6305	-15.4355	6.87653e-07	5.7986e-05
ENSMUSG00000021065	1.21811	6.28509	15.4189	6.92977e-07	5.81205e-05
ENSMUSG00000036158	-1.47548	5.67878	-15.4118	6.95294e-07	5.81205e-05
ENSMUSG00000073411	3.01387	4.6691	15.3717	7.08441e-07	5.88785e-05
ENSMUSG00000030849	1.57668	6.72072	15.3655	7.10487e-07	5.88785e-05
ENSMUSG00000022013	1.3637	5.80646	15.352	7.14982e-07	5.89968e-05
ENSMUSG00000019838	2.35945	3.34613	15.3382	7.19629e-07	5.90666e-05
ENSMUSG00000060882	2.28281	4.16076	15.3298	7.22481e-07	5.90666e-05
ENSMUSG00000004892	-5.96011	4.14259	-15.3222	7.25046e-07	5.90666e-05
ENSMUSG00000025207	1.75126	5.5951	15.2991	7.32952e-07	5.94588e-05
ENSMUSG00000032363	-1.44965	6.3827	-15.285	7.37822e-07	5.9584e-05
ENSMUSG00000028494	1.66776	5.9728	15.2767	7.40693e-07	5.9584e-05
ENSMUSG00000022797	2.33051	7.22484	15.2474	7.51005e-07	5.97997e-05
ENSMUSG00000054693	0.98122	7.763	15.2471	7.51092e-07	5.97997e-05
ENSMUSG00000027855	4.25354	5.7664	15.241	7.53248e-07	5.97997e-05
ENSMUSG00000036196	3.48399	2.61657	15.2338	7.55816e-07	5.97997e-05
ENSMUSG00000022351	-1.80608	6.72887	-15.2109	7.64027e-07	5.98336e-05
ENSMUSG00000053117	3.53339	4.45008	15.2039	7.66564e-07	5.98336e-05
ENSMUSG00000014813	-2.71583	5.19822	-15.2018	7.67323e-07	5.98336e-05
ENSMUSG00000061232	2.68311	5.5404	15.198	7.68693e-07	5.98336e-05
ENSMUSG00000022429	2.73444	4.99235	15.1511	7.85939e-07	6.08961e-05
ENSMUSG00000032085	-1.86677	5.57949	-15.1403	7.90001e-07	6.08961e-05
ENSMUSG00000034248	1.98615	6.93787	15.1354	7.91846e-07	6.08961e-05
ENSMUSG00000031543	2.5015	4.78008	15.082	8.12177e-07	6.22108e-05
ENSMUSG00000101609	1.45352	5.6714	15.0612	8.2026e-07	6.22742e-05
ENSMUSG00000042408	1.07694	6.42111	15.0566	8.22071e-07	6.22742e-05
ENSMUSG00000049265	-1.7567	6.26023	-15.0549	8.22721e-07	6.22742e-05
ENSMUSG00000093930	-1.39618	8.68716	-15.0436	8.27177e-07	6.23659e-05
ENSMUSG00000069793	-1.36628	5.72425	-15.0281	8.33331e-07	6.24109e-05
ENSMUSG00000050666	-1.36219	6.06431	-15.0257	8.34267e-07	6.24109e-05
ENSMUSG00000069045	-10.3062	2.64133	-15.0054	8.42413e-07	6.27761e-05
ENSMUSG00000015090	-6.12257	4.51011	-14.9668	8.58129e-07	6.3393e-05
ENSMUSG00000020032	-1.46859	6.06389	-14.9636	8.59457e-07	6.3393e-05
ENSMUSG00000033715	3.35221	4.44686	14.9518	8.64324e-07	6.3393e-05
ENSMUSG00000038173	-3.00399	3.7915	-14.9472	8.6625e-07	6.3393e-05
ENSMUSG00000031026	3.85299	2.76166	14.9449	8.67178e-07	6.3393e-05
ENSMUSG00000037126	1.90499	5.17775	14.9117	8.81136e-07	6.41694e-05
ENSMUSG00000016427	1.69307	4.36464	14.8921	8.89481e-07	6.45327e-05
ENSMUSG00000033282	1.25	5.30302	14.847	9.0908e-07	6.56045e-05
ENSMUSG00000037315	1.9497	6.52468	14.8424	9.11079e-07	6.56045e-05
ENSMUSG00000028480	-1.85059	5.12046	-14.7913	9.33894e-07	6.63421e-05
ENSMUSG00000039202	-1.46042	6.66153	-14.7902	9.34407e-07	6.63421e-05
ENSMUSG00000044468	-1.79819	6.80374	-14.7871	9.35796e-07	6.63421e-05
ENSMUSG00000031644	1.12693	6.5285	14.7866	9.36027e-07	6.63421e-05
ENSMUSG00000032786	-2.71774	7.14931	-14.7748	9.41423e-07	6.63421e-05
ENSMUSG00000079598	2.49852	2.72555	14.7627	9.46962e-07	6.63421e-05
ENSMUSG00000049112	-6.0979	3.37985	-14.7623	9.47132e-07	6.63421e-05
ENSMUSG00000045409	1.0921	6.18246	14.7584	9.48928e-07	6.63421e-05
ENSMUSG00000078234	4.40015	2.90503	14.7301	9.62104e-07	6.66139e-05
ENSMUSG00000075569	3.17156	2.79122	14.7294	9.62432e-07	6.66139e-05
ENSMUSG00000097174	2.61636	3.16013	14.7233	9.65265e-07	6.66139e-05
ENSMUSG00000038836	1.93574	4.21723	14.7203	9.66675e-07	6.66139e-05
ENSMUSG00000035049	-1.34351	5.795	-14.7016	9.75552e-07	6.69612e-05
ENSMUSG00000007035	3.1459	4.18284	14.695	9.7868e-07	6.69612e-05
ENSMUSG00000042961	-1.96303	7.15816	-14.678	9.86814e-07	6.72783e-05
ENSMUSG00000071553	3.97909	2.85619	14.6586	9.96226e-07	6.768e-05
ENSMUSG00000021670	-1.83652	7.55942	-14.6411	1.00479e-06	6.80215e-05
ENSMUSG00000026193	-1.36399	9.50615	-14.631	1.00977e-06	6.80579e-05
ENSMUSG00000104116	4.81686	0.971857	14.6257	1.01241e-06	6.80579e-05
ENSMUSG00000028464	-1.69425	5.51927	-14.5972	1.02667e-06	6.87762e-05
ENSMUSG00000075256	-2.06905	4.54857	-14.5495	1.05102e-06	7.01065e-05
ENSMUSG00000032387	1.79846	5.69706	14.5377	1.05714e-06	7.01065e-05
ENSMUSG00000028172	-4.12264	3.87019	-14.5371	1.05747e-06	7.01065e-05
ENSMUSG00000087466	-2.60541	3.70619	-14.5221	1.06531e-06	7.01965e-05
ENSMUSG00000031342	-1.41973	6.78063	-14.5205	1.06613e-06	7.01965e-05
ENSMUSG00000019942	-1.14688	6.2127	-14.4889	1.08294e-06	7.106e-05
ENSMUSG00000032281	-2.15523	7.58711	-14.4775	1.08904e-06	7.12176e-05
ENSMUSG00000045287	-3.77668	4.81684	-14.4099	1.12616e-06	7.33521e-05
ENSMUSG00000032402	1.0757	7.03048	14.4026	1.13026e-06	7.33521e-05
ENSMUSG00000111521	-1.95274	5.62002	-14.3878	1.13861e-06	7.33521e-05
ENSMUSG00000061048	-1.3807	6.24214	-14.3856	1.13983e-06	7.33521e-05
ENSMUSG00000019948	1.44896	4.80519	14.3825	1.14161e-06	7.33521e-05
ENSMUSG00000086539	2.41546	2.68581	14.3708	1.14828e-06	7.33521e-05
ENSMUSG00000024245	2.74772	2.65211	14.3702	1.14861e-06	7.33521e-05
ENSMUSG00000031284	-3.09408	5.79913	-14.3615	1.1536e-06	7.33521e-05
ENSMUSG00000064294	4.20756	2.08186	14.3573	1.15602e-06	7.33521e-05
ENSMUSG00000000567	-3.30919	5.07236	-14.3367	1.16796e-06	7.38661e-05
ENSMUSG00000024905	3.30354	2.828	14.3287	1.17265e-06	7.39024e-05
ENSMUSG00000032101	-1.79179	5.17706	-14.3226	1.17623e-06	7.39024e-05
ENSMUSG00000013089	-1.97682	4.82765	-14.3034	1.18758e-06	7.42382e-05
ENSMUSG00000063415	-4.41365	5.11883	-14.3005	1.18929e-06	7.42382e-05
ENSMUSG00000078938	4.81966	1.1961	14.2669	1.20949e-06	7.52546e-05
ENSMUSG00000030774	1.35413	5.24427	14.2549	1.21678e-06	7.5442e-05
ENSMUSG00002075094	6.89438	0.334069	14.2491	1.22035e-06	7.5442e-05
ENSMUSG00000020773	-4.08685	5.10446	-14.2213	1.23752e-06	7.62579e-05
ENSMUSG00000030865	-3.023	4.66699	-14.2022	1.24945e-06	7.67476e-05
ENSMUSG00000057054	4.60175	2.78597	14.1898	1.25729e-06	7.69832e-05
ENSMUSG00000030337	1.55096	4.58556	14.1557	1.27912e-06	7.79152e-05
ENSMUSG00000029279	-2.08506	5.48597	-14.1534	1.28062e-06	7.79152e-05
ENSMUSG00000020808	-1.76476	4.69817	-14.1456	1.28568e-06	7.79761e-05
ENSMUSG00000027346	1.20143	6.38278	14.1374	1.29105e-06	7.80557e-05
ENSMUSG00000005493	2.78794	3.33252	14.1055	1.31205e-06	7.90768e-05
ENSMUSG00000055639	1.89894	3.91873	14.0796	1.32939e-06	7.98712e-05
ENSMUSG00000061607	1.02039	7.85475	14.0608	1.34218e-06	8.03887e-05
ENSMUSG00000023067	2.57544	2.73039	14.0501	1.34948e-06	8.05748e-05
ENSMUSG00000089901	2.08207	5.7401	14.0373	1.3583e-06	8.08504e-05
ENSMUSG00000000804	1.11042	7.07659	14.0257	1.36633e-06	8.10776e-05
ENSMUSG00000001467	-2.48629	7.05532	-14.0123	1.37573e-06	8.13054e-05
ENSMUSG00000031431	1.35976	6.019	14.0082	1.37863e-06	8.13054e-05
ENSMUSG00000025934	-3.85274	3.14998	-13.9941	1.38859e-06	8.14953e-05
ENSMUSG00000006219	-1.34671	6.36472	-13.9877	1.39308e-06	8.14953e-05
ENSMUSG00000038598	2.47575	4.79679	13.9856	1.39457e-06	8.14953e-05
ENSMUSG00000023968	2.96001	2.60425	13.9703	1.40553e-06	8.1887e-05
ENSMUSG00000028024	-2.53922	5.29067	-13.9317	1.4336e-06	8.28807e-05
ENSMUSG00000026463	-1.07262	8.39685	-13.9306	1.43441e-06	8.28807e-05
ENSMUSG00000001870	1.29421	6.98558	13.9291	1.43552e-06	8.28807e-05
ENSMUSG00000043342	-1.3344	5.9376	-13.9092	1.45025e-06	8.34803e-05
ENSMUSG00000030847	1.27161	5.5412	13.8909	1.464e-06	8.40203e-05
ENSMUSG00000022967	0.976643	7.5376	13.8726	1.47781e-06	8.44405e-05
ENSMUSG00000020534	-1.53274	5.23329	-13.8688	1.4807e-06	8.44405e-05
ENSMUSG00000036687	-3.1306	6.07885	-13.8633	1.48496e-06	8.44405e-05
ENSMUSG00000047907	-1.23758	7.44527	-13.8552	1.49112e-06	8.44405e-05
ENSMUSG00000001348	2.45297	3.24437	13.8524	1.49328e-06	8.44405e-05
ENSMUSG00000062773	2.10717	5.36118	13.8287	1.51168e-06	8.52303e-05
ENSMUSG00000040260	1.35003	7.72016	13.8143	1.52293e-06	8.55707e-05
ENSMUSG00000092083	3.20674	2.38348	13.8096	1.52662e-06	8.55707e-05
ENSMUSG00000029406	-1.17893	6.70542	-13.7923	1.5404e-06	8.60924e-05
ENSMUSG00000035021	1.93413	4.96102	13.7821	1.54858e-06	8.62984e-05
ENSMUSG00000025955	-1.98849	7.72022	-13.7586	1.56749e-06	8.67313e-05
ENSMUSG00000027954	1.64927	4.11343	13.7484	1.57583e-06	8.67313e-05
ENSMUSG00000036306	2.13126	4.81839	13.7438	1.57959e-06	8.67313e-05
ENSMUSG00000031604	-2.34217	6.44637	-13.7434	1.57991e-06	8.67313e-05
ENSMUSG00000037386	1.93959	3.47099	13.7362	1.58584e-06	8.67313e-05
ENSMUSG00000028621	1.82113	4.30268	13.7349	1.58693e-06	8.67313e-05
ENSMUSG00000028266	-1.59305	5.1216	-13.7262	1.59417e-06	8.67313e-05
ENSMUSG00000027075	1.36658	4.60097	13.7198	1.59947e-06	8.67313e-05
ENSMUSG00000029231	-1.39457	9.0187	-13.7092	1.6083e-06	8.67313e-05
ENSMUSG00000039197	1.29453	5.61866	13.7084	1.60892e-06	8.67313e-05
ENSMUSG00000019817	-1.38263	8.60346	-13.7082	1.60913e-06	8.67313e-05
ENSMUSG00000024155	6.07991	1.59662	13.681	1.63208e-06	8.67313e-05
ENSMUSG00000109156	4.05735	1.42169	13.6781	1.63453e-06	8.67313e-05
ENSMUSG00000111465	2.78077	3.87637	13.6779	1.63475e-06	8.67313e-05
ENSMUSG00000001473	-1.47202	5.62467	-13.6767	1.63579e-06	8.67313e-05
ENSMUSG00000036053	1.17384	7.58591	13.6766	1.63585e-06	8.67313e-05
ENSMUSG00000006576	1.11846	6.60942	13.6751	1.63717e-06	8.67313e-05
ENSMUSG00000033826	2.00984	4.2779	13.6746	1.63755e-06	8.67313e-05
ENSMUSG00000026027	1.53454	4.97829	13.6624	1.64805e-06	8.70478e-05
ENSMUSG00000027533	-2.11004	4.93527	-13.6348	1.672e-06	8.78654e-05
ENSMUSG00000025321	-1.35234	5.83158	-13.634	1.67267e-06	8.78654e-05
ENSMUSG00000043753	2.36156	2.97931	13.6231	1.68227e-06	8.8129e-05
ENSMUSG00000021273	-1.76372	6.27677	-13.6103	1.69359e-06	8.81336e-05
ENSMUSG00000031438	1.85159	4.20657	13.6088	1.69493e-06	8.81336e-05
ENSMUSG00000070695	4.0932	1.21911	13.6074	1.69611e-06	8.81336e-05
ENSMUSG00000109561	2.75161	4.30141	13.5902	1.71151e-06	8.86942e-05
ENSMUSG00000050447	2.90869	3.84592	13.5708	1.72901e-06	8.93603e-05
ENSMUSG00000079022	-2.73981	3.87957	-13.5488	1.7492e-06	8.98715e-05
ENSMUSG00000027347	3.28459	3.29527	13.5477	1.75016e-06	8.98715e-05
ENSMUSG00000034324	2.33208	3.90781	13.5447	1.75293e-06	8.98715e-05
ENSMUSG00000019359	3.75422	2.96052	13.5105	1.78479e-06	9.06385e-05
ENSMUSG00000026278	-1.41683	5.14731	-13.5087	1.78657e-06	9.06385e-05
ENSMUSG00000033436	-0.920922	8.0686	-13.5	1.79473e-06	9.06385e-05
ENSMUSG00000029544	-3.00367	3.16098	-13.496	1.79858e-06	9.06385e-05
ENSMUSG00000079105	-6.25899	2.59366	-13.4945	1.8e-06	9.06385e-05
ENSMUSG00000046432	-1.15182	6.29674	-13.4937	1.8007e-06	9.06385e-05
ENSMUSG00000029177	-1.02472	6.42075	-13.4935	1.80089e-06	9.06385e-05
ENSMUSG00000028780	-1.35181	6.08477	-13.4851	1.8089e-06	9.07437e-05
ENSMUSG00000021365	-2.25288	6.12537	-13.4728	1.82071e-06	9.07437e-05
ENSMUSG00000036769	1.47317	4.23849	13.4727	1.82079e-06	9.07437e-05
ENSMUSG00000020493	-1.29809	5.29692	-13.4716	1.82186e-06	9.07437e-05
ENSMUSG00000029211	2.09619	4.85367	13.4554	1.83757e-06	9.12896e-05
ENSMUSG00000022037	-1.23021	9.13565	-13.4465	1.84624e-06	9.14842e-05
ENSMUSG00000021990	-1.55712	4.91362	-13.4242	1.86821e-06	9.23346e-05
ENSMUSG00000026600	1.07891	7.74186	13.4104	1.88197e-06	9.27762e-05
ENSMUSG00000022883	-1.58666	6.23996	-13.389	1.90352e-06	9.35988e-05
ENSMUSG00000026614	2.90718	2.39359	13.3682	1.92469e-06	9.43982e-05
ENSMUSG00000100005	-1.31406	5.42538	-13.3551	1.93828e-06	9.48226e-05
ENSMUSG00000100151	-7.28241	0.0350802	-13.3221	1.97267e-06	9.62603e-05
ENSMUSG00000074505	-3.68041	5.55273	-13.3035	1.99239e-06	9.69764e-05
ENSMUSG00000044646	1.75857	4.82143	13.2915	2.00528e-06	9.73573e-05
ENSMUSG00000030257	1.29808	7.2158	13.2787	2.01911e-06	9.7782e-05
ENSMUSG00000031853	-4.08728	5.14068	-13.2689	2.02975e-06	9.78534e-05
ENSMUSG00000042099	2.07767	6.2048	13.2679	2.03077e-06	9.78534e-05
ENSMUSG00000032135	-1.3673	6.53791	-13.2609	2.03845e-06	9.79782e-05
ENSMUSG00000037235	1.06817	7.1301	13.2371	2.06471e-06	9.81835e-05
ENSMUSG00000034653	1.1037	5.52003	13.2351	2.06687e-06	9.81835e-05
ENSMUSG00000058740	1.32695	6.9057	13.2344	2.06774e-06	9.81835e-05
ENSMUSG00000029168	-2.56565	4.44379	-13.2341	2.06805e-06	9.81835e-05
ENSMUSG00000038225	1.45382	5.52011	13.2318	2.07054e-06	9.81835e-05
ENSMUSG00000058897	-2.14387	6.09652	-13.2293	2.07336e-06	9.81835e-05
ENSMUSG00000048450	6.08537	1.45763	13.18	2.12922e-06	0.000100581
ENSMUSG00000020019	2.45801	2.41073	13.147	2.16755e-06	0.000101972
ENSMUSG00000030814	-1.10948	6.01615	-13.1378	2.17839e-06	0.000101972
ENSMUSG00000040118	-1.24588	6.05615	-13.1358	2.18068e-06	0.000101972
ENSMUSG00000032911	-1.57213	6.09611	-13.1335	2.18351e-06	0.000101972
ENSMUSG00000068522	-2.09211	6.15263	-13.132	2.18519e-06	0.000101972
ENSMUSG00000098132	2.24155	2.70384	13.1081	2.21376e-06	0.000102663
ENSMUSG00000060002	1.68373	6.65044	13.108	2.21382e-06	0.000102663
ENSMUSG00000028393	1.33453	5.55386	13.1062	2.21601e-06	0.000102663
ENSMUSG00000027489	2.70092	2.49055	13.0794	2.24859e-06	0.000103921
ENSMUSG00000114934	-1.39297	6.97268	-13.0628	2.26897e-06	0.000104612
ENSMUSG00000052852	1.37147	7.03604	13.0545	2.27925e-06	0.000104835
ENSMUSG00000046982	1.07791	6.53477	13.0425	2.29416e-06	0.000105269
ENSMUSG00000032047	-0.97303	6.87102	-13.0204	2.32205e-06	0.000106067
ENSMUSG00000076441	-2.21485	4.16482	-13.0156	2.32807e-06	0.000106067
ENSMUSG00000023868	1.79835	4.06099	13.0156	2.32812e-06	0.000106067
ENSMUSG00000020897	-1.32293	5.34925	-13.0029	2.34427e-06	0.00010634
ENSMUSG00000038943	-1.27057	6.8988	-13.0022	2.34517e-06	0.00010634
ENSMUSG00000023805	-1.8691	5.09348	-12.9977	2.35099e-06	0.000106353
ENSMUSG00000009545	3.87915	1.33809	12.967	2.39081e-06	0.000107901
ENSMUSG00000031137	-2.38188	3.96326	-12.9615	2.39808e-06	0.000107976
ENSMUSG00000034813	1.79138	3.83401	12.9555	2.40603e-06	0.00010808
ENSMUSG00000071103	2.09612	4.1072	12.9461	2.41843e-06	0.000108355
ENSMUSG00000000142	1.72119	5.66892	12.9424	2.42341e-06	0.000108355
ENSMUSG00000026765	4.55775	1.16184	12.9359	2.43196e-06	0.000108465
ENSMUSG00000041476	1.49959	4.19603	12.9321	2.43717e-06	0.000108465
ENSMUSG00000116033	-7.05334	3.33614	-12.9052	2.4735e-06	0.000109828
ENSMUSG00000019715	-1.13793	6.32566	-12.8876	2.49758e-06	0.000110461
ENSMUSG00000019986	-1.76054	5.81852	-12.8864	2.49924e-06	0.000110461
ENSMUSG00000011589	-2.5572	3.62827	-12.8574	2.53958e-06	0.000111986
ENSMUSG00000064325	-5.45843	3.94366	-12.8329	2.57411e-06	0.000113249
ENSMUSG00000024588	1.25888	6.4105	12.8034	2.6166e-06	0.000114855
ENSMUSG00000034403	-0.92567	7.3125	-12.799	2.62304e-06	0.000114876
ENSMUSG00000045136	-1.54334	5.24087	-12.79	2.63618e-06	0.000114921
ENSMUSG00000032898	0.966548	7.50764	12.7885	2.63827e-06	0.000114921
ENSMUSG00000022113	3.98503	1.77013	12.786	2.642e-06	0.000114921
ENSMUSG00000028339	-1.71079	7.16111	-12.7633	2.67549e-06	0.000116115
ENSMUSG00000035226	-4.50108	4.75616	-12.7566	2.68545e-06	0.000116285
ENSMUSG00000087612	1.73377	5.09747	12.7307	2.72463e-06	0.00011753
ENSMUSG00000032014	-1.27394	5.60915	-12.7295	2.72644e-06	0.00011753
ENSMUSG00000069539	1.09877	6.40375	12.7197	2.74126e-06	0.000117669
ENSMUSG00000034957	-2.61329	3.80637	-12.7193	2.74191e-06	0.000117669
ENSMUSG00000038552	-1.43459	5.96548	-12.7116	2.75368e-06	0.000117911
ENSMUSG00000032332	2.06515	6.84264	12.6799	2.80294e-06	0.000119754
ENSMUSG00000073514	3.05121	2.18611	12.6697	2.81906e-06	0.000120176
ENSMUSG00000041225	0.923915	6.58339	12.6657	2.82537e-06	0.000120178
ENSMUSG00000032126	1.17133	6.13184	12.6613	2.83237e-06	0.00012021
ENSMUSG00000036256	-2.85297	5.7518	-12.6327	2.8781e-06	0.000121882
ENSMUSG00000072568	2.02552	4.87148	12.6151	2.90678e-06	0.000122723
ENSMUSG00000005774	1.16407	5.33884	12.6127	2.91072e-06	0.000122723
ENSMUSG00000004665	-1.32703	6.56371	-12.5958	2.93845e-06	0.000123369
ENSMUSG00000031397	2.03462	4.69701	12.5956	2.93888e-06	0.000123369
ENSMUSG00000031349	-2.0084	5.46572	-12.5771	2.96966e-06	0.000124389
ENSMUSG00000036712	1.56205	5.74201	12.5698	2.98191e-06	0.000124474
ENSMUSG00000035239	1.73629	4.05032	12.5682	2.98463e-06	0.000124474
ENSMUSG00000086245	2.72856	2.7035	12.5571	3.00329e-06	0.000124725
ENSMUSG00000020520	-1.61277	5.57955	-12.5569	3.00362e-06	0.000124725
ENSMUSG00000021712	1.04739	5.95985	12.5456	3.02288e-06	0.000125254
ENSMUSG00000022887	-2.49492	4.49459	-12.5381	3.03579e-06	0.000125349
ENSMUSG00000025090	2.38311	3.44675	12.5367	3.03822e-06	0.000125349
ENSMUSG00000058571	-1.73434	4.86915	-12.5265	3.05566e-06	0.000125395
ENSMUSG00000034160	0.810465	9.50512	12.5246	3.05906e-06	0.000125395
ENSMUSG00000023000	-6.47752	3.93883	-12.5188	3.06911e-06	0.000125395
ENSMUSG00000049555	2.34499	2.82453	12.5167	3.07281e-06	0.000125395
ENSMUSG00000025491	1.71082	5.41507	12.5117	3.08153e-06	0.000125395
ENSMUSG00000028519	1.48384	3.88831	12.5101	3.08422e-06	0.000125395
ENSMUSG00000033491	-2.10366	8.17728	-12.5097	3.08498e-06	0.000125395
ENSMUSG00000031636	-4.87748	5.96772	-12.5056	3.09218e-06	0.000125422
ENSMUSG00000033952	-1.00914	6.73097	-12.488	3.12322e-06	0.000125881
ENSMUSG00000036752	-0.836202	7.95673	-12.4834	3.13135e-06	0.000125881
ENSMUSG00000004952	1.30516	5.05032	12.4797	3.13796e-06	0.000125881
ENSMUSG00000048612	-1.42233	6.62393	-12.4791	3.13901e-06	0.000125881
ENSMUSG00000023393	2.69312	2.08815	12.4756	3.14525e-06	0.000125881
ENSMUSG00000044676	1.20951	4.90887	12.4749	3.14645e-06	0.000125881
ENSMUSG00000037993	-0.989243	6.66266	-12.4733	3.14931e-06	0.000125881
ENSMUSG00000051285	0.914927	6.76835	12.4669	3.1608e-06	0.000126078
ENSMUSG00000031737	4.54712	0.376648	12.458	3.17678e-06	0.000126453
ENSMUSG00000052912	2.41322	2.6901	12.4448	3.20079e-06	0.000127145
ENSMUSG00000029062	0.896576	6.98951	12.4248	3.23749e-06	0.000128338
ENSMUSG00000034906	-1.08221	6.02166	-12.4098	3.26541e-06	0.000129179
ENSMUSG00000045106	1.65843	4.43721	12.3887	3.30496e-06	0.000130079
ENSMUSG00000026915	1.12518	6.70055	12.3868	3.3086e-06	0.000130079
ENSMUSG00000005583	-1.82719	5.74496	-12.3867	3.30866e-06	0.000130079
ENSMUSG00000013698	-1.1649	6.4597	-12.3833	3.31524e-06	0.000130079
ENSMUSG00000036918	1.68277	3.52816	12.3497	3.3796e-06	0.000132288
ENSMUSG00000053886	1.06457	5.5949	12.3468	3.38529e-06	0.000132288
ENSMUSG00000035112	1.45701	5.66266	12.3353	3.40757e-06	0.000132802
ENSMUSG00000063694	-1.42985	5.2749	-12.3329	3.41227e-06	0.000132802
ENSMUSG00000032698	1.7497	4.03922	12.3291	3.41972e-06	0.000132823
ENSMUSG00000037166	-2.76258	3.12919	-12.3169	3.44377e-06	0.000133488
ENSMUSG00000049690	-2.42442	4.37721	-12.3085	3.46042e-06	0.00013355
ENSMUSG00000030041	5.35508	3.80497	12.3068	3.46385e-06	0.00013355
ENSMUSG00000022391	-1.05614	6.72699	-12.3033	3.47092e-06	0.00013355
ENSMUSG00000028717	2.06044	4.13776	12.2993	3.47893e-06	0.00013355
ENSMUSG00000033382	0.981155	6.68431	12.2982	3.48106e-06	0.00013355
ENSMUSG00000031010	0.784132	8.96235	12.2909	3.49573e-06	0.00013355
ENSMUSG00000061186	-1.57133	4.38711	-12.2904	3.49667e-06	0.00013355
ENSMUSG00000027981	1.15754	5.66215	12.2846	3.50844e-06	0.00013355
ENSMUSG00000044667	-3.22799	3.20795	-12.2826	3.51256e-06	0.00013355
ENSMUSG00000005836	1.19513	6.45152	12.2814	3.51484e-06	0.00013355
ENSMUSG00000002900	-0.928424	9.12131	-12.2659	3.54652e-06	0.000134488
ENSMUSG00000003847	0.764704	9.05817	12.2528	3.57329e-06	0.000135097
ENSMUSG00000028681	-1.4322	5.50521	-12.2481	3.58301e-06	0.000135097
ENSMUSG00000057337	-1.41018	5.00321	-12.2478	3.58367e-06	0.000135097
ENSMUSG00000028214	-2.24079	3.74963	-12.2427	3.59431e-06	0.000135233
ENSMUSG00000019891	1.43324	4.40741	12.233	3.61455e-06	0.000135729
ENSMUSG00000026547	-1.9474	6.10762	-12.2254	3.63037e-06	0.000136057
ENSMUSG00000031168	-1.99123	4.24955	-12.221	3.63968e-06	0.000136141
ENSMUSG00000097970	3.66151	1.10053	12.2082	3.66674e-06	0.000136887
ENSMUSG00000118383	1.70553	4.5153	12.2011	3.68189e-06	0.000136976
ENSMUSG00000054708	1.0723	5.94605	12.2004	3.68337e-06	0.000136976
ENSMUSG00000031378	1.28901	5.06046	12.1901	3.70558e-06	0.000137536
ENSMUSG00000068566	-1.14315	7.2682	-12.1806	3.72594e-06	0.000137832
ENSMUSG00000112920	3.69055	1.86231	12.1775	3.73269e-06	0.000137832
ENSMUSG00000038292	3.87633	2.01536	12.1764	3.73508e-06	0.000137832
ENSMUSG00000023015	-1.06201	6.93378	-12.1691	3.75106e-06	0.000138157
ENSMUSG00000049939	2.21802	3.50369	12.1462	3.80134e-06	0.000139741
ENSMUSG00000099681	1.82981	3.60655	12.1416	3.81141e-06	0.000139844
ENSMUSG00000022314	-1.04363	8.31881	-12.137	3.8217e-06	0.000139954
ENSMUSG00000033486	1.80168	3.46741	12.1247	3.84925e-06	0.000140551
ENSMUSG00000078137	-5.49129	3.17322	-12.1232	3.85262e-06	0.000140551
ENSMUSG00000030428	-2.91429	4.57941	-12.1172	3.86606e-06	0.000140774
ENSMUSG00000003153	-1.21276	5.07966	-12.1127	3.87619e-06	0.000140876
ENSMUSG00000026880	1.37588	5.66561	12.0956	3.91515e-06	0.000142024
ENSMUSG00000020185	-1.66893	4.61701	-12.0763	3.95957e-06	0.000143365
ENSMUSG00000031278	-1.53061	6.00276	-12.0695	3.97529e-06	0.000143476
ENSMUSG00000046101	3.15924	2.72883	12.0686	3.97757e-06	0.000143476
ENSMUSG00000034205	-1.48647	6.86142	-12.0581	4.00191e-06	0.000144084
ENSMUSG00000037016	1.30989	6.18739	12.0436	4.03615e-06	0.000144775
ENSMUSG00000116656	1.3895	4.81977	12.0435	4.03635e-06	0.000144775
ENSMUSG00000001089	0.877445	6.86036	12.0404	4.04369e-06	0.000144775
ENSMUSG00000060487	1.97684	4.36775	12.0341	4.05887e-06	0.000145048
ENSMUSG00000003119	0.915306	6.8888	12.029	4.07094e-06	0.000145143
ENSMUSG00000020299	4.92565	1.78415	12.0266	4.07663e-06	0.000145143
ENSMUSG00000051243	-5.58999	4.48108	-12.0204	4.09166e-06	0.000145409
ENSMUSG00000027111	1.28543	8.61297	12.0107	4.11491e-06	0.000145759
ENSMUSG00000042121	-1.27375	6.63459	-12.0083	4.12074e-06	0.000145759
ENSMUSG00000032348	-2.52229	5.61678	-12.0021	4.13583e-06	0.000145759
ENSMUSG00000028766	-2.58153	4.96051	-12.0008	4.13906e-06	0.000145759
ENSMUSG00000018427	1.21125	5.56784	12.0006	4.13941e-06	0.000145759
ENSMUSG00000036169	-5.31044	3.90324	-11.9903	4.16469e-06	0.000146298
ENSMUSG00000048279	1.69561	7.09643	11.9882	4.16994e-06	0.000146298
ENSMUSG00000026594	-1.0408	7.1971	-11.9802	4.18957e-06	0.000146594
ENSMUSG00000004633	2.02167	2.90263	11.9785	4.19364e-06	0.000146594
ENSMUSG00000112876	1.54287	3.80934	11.9718	4.21035e-06	0.000146912
ENSMUSG00000030180	0.941997	7.78235	11.9585	4.24356e-06	0.000147802
ENSMUSG00000036928	1.3883	7.47554	11.9435	4.28144e-06	0.000148852
ENSMUSG00000022332	1.12875	5.31684	11.9262	4.32545e-06	0.000149662
ENSMUSG00000041220	-2.08263	6.23827	-11.9196	4.34227e-06	0.000149662
ENSMUSG00000085314	3.41465	1.77721	11.9175	4.34779e-06	0.000149662
ENSMUSG00000028211	1.2517	6.2681	11.9161	4.35144e-06	0.000149662
ENSMUSG00000022144	-5.88907	3.12645	-11.9142	4.35626e-06	0.000149662
ENSMUSG00000022099	2.51964	3.34265	11.9135	4.35802e-06	0.000149662
ENSMUSG00000018672	-1.16255	5.13451	-11.913	4.35924e-06	0.000149662
ENSMUSG00000072294	-1.25147	5.07777	-11.9059	4.37766e-06	0.000150026
ENSMUSG00000022416	2.77387	2.68226	11.893	4.41138e-06	0.000150726
ENSMUSG00000037725	-1.09009	5.62147	-11.8921	4.41374e-06	0.000150726
ENSMUSG00000042985	1.76652	5.62796	11.8888	4.42244e-06	0.000150755
ENSMUSG00000038305	-1.47052	6.03023	-11.8811	4.44252e-06	0.000151171
ENSMUSG00000040463	-1.01941	7.9336	-11.8675	4.47864e-06	0.000152131
ENSMUSG00000038368	1.56201	5.78448	11.861	4.49604e-06	0.000152453
ENSMUSG00000110695	6.6056	-1.85057	11.8459	4.53673e-06	0.000153287
ENSMUSG00000039217	2.40895	2.68329	11.8455	4.53773e-06	0.000153287
ENSMUSG00000118216	4.44377	0.21188	11.8429	4.54488e-06	0.000153287
ENSMUSG00000028068	-1.28363	5.56261	-11.84	4.55253e-06	0.000153287
ENSMUSG00000053909	-7.34428	0.0667378	-11.8268	4.58859e-06	0.000154231
ENSMUSG00000090610	-2.56514	2.93048	-11.8053	4.64787e-06	0.000155931
ENSMUSG00000048922	-1.08523	5.72079	-11.8005	4.6612e-06	0.000155931
ENSMUSG00000034158	-1.36586	7.74559	-11.7997	4.6635e-06	0.000155931
ENSMUSG00000064125	1.89858	3.63968	11.7935	4.68084e-06	0.000156008
ENSMUSG00000074704	2.7982	3.95601	11.7931	4.68203e-06	0.000156008
ENSMUSG00000027298	-1.19821	7.45507	-11.785	4.70467e-06	0.000156491
ENSMUSG00000042377	2.17855	4.09972	11.7819	4.71338e-06	0.00015651
ENSMUSG00000044456	-1.27244	5.75619	-11.7734	4.73754e-06	0.000156913
ENSMUSG00000052430	1.83687	3.07332	11.7719	4.74182e-06	0.000156913
ENSMUSG00000026039	-1.16856	5.55878	-11.7572	4.78375e-06	0.000158028
ENSMUSG00000056427	-1.77208	4.78148	-11.745	4.81868e-06	0.000158733
ENSMUSG00000050244	-1.30458	7.72277	-11.7412	4.82977e-06	0.000158733
ENSMUSG00000041324	-4.49232	6.34806	-11.7386	4.83732e-06	0.000158733
ENSMUSG00000070282	1.7176	3.51821	11.7383	4.83811e-06	0.000158733
ENSMUSG00000025500	2.67052	3.48966	11.7315	4.85817e-06	0.000159086
ENSMUSG00000038569	1.18684	4.97844	11.7288	4.86604e-06	0.000159086
ENSMUSG00000061455	0.982118	6.12743	11.7235	4.88156e-06	0.000159086
ENSMUSG00000025199	0.840851	6.59085	11.717	4.90053e-06	0.000159086
ENSMUSG00000102555	1.46313	3.67174	11.7135	4.9109e-06	0.000159086
ENSMUSG00000030816	-0.979189	7.02143	-11.7127	4.91334e-06	0.000159086
ENSMUSG00000018322	-1.30599	6.3932	-11.7125	4.91385e-06	0.000159086
ENSMUSG00000029314	3.0245	2.15937	11.7121	4.91507e-06	0.000159086
ENSMUSG00000044864	-0.870689	7.75237	-11.707	4.9302e-06	0.000159126
ENSMUSG00000064036	-1.72166	6.47661	-11.7061	4.93286e-06	0.000159126
ENSMUSG00000041219	-0.950056	6.24163	-11.6956	4.96411e-06	0.000159866
ENSMUSG00000042579	1.34992	4.01785	11.6837	4.99983e-06	0.000160747
ENSMUSG00000054256	-0.999921	5.91278	-11.6694	5.04309e-06	0.000161867
ENSMUSG00000028488	-2.9943	3.60609	-11.6635	5.06119e-06	0.000162178
ENSMUSG00000047793	1.11826	6.99971	11.6413	5.12973e-06	0.000164077
ENSMUSG00000027712	-1.2594	7.36211	-11.6388	5.13753e-06	0.000164077
ENSMUSG00000037337	1.62319	3.48526	11.6261	5.17708e-06	0.000164916
ENSMUSG00000025665	1.27251	5.05738	11.6249	5.18095e-06	0.000164916
ENSMUSG00000022951	-1.52177	5.50851	-11.6216	5.19126e-06	0.00016497
ENSMUSG00000022555	1.29186	5.0862	11.6165	5.20735e-06	0.000165209
ENSMUSG00000032966	-0.811567	7.75254	-11.6102	5.2271e-06	0.000165473
ENSMUSG00000025993	1.265	5.96524	11.6084	5.23289e-06	0.000165473
ENSMUSG00002075017	3.08737	1.32953	11.5947	5.27656e-06	0.00016645
ENSMUSG00000029093	-1.23045	7.18303	-11.5927	5.28304e-06	0.00016645
ENSMUSG00000034156	-2.20899	3.65949	-11.5906	5.28977e-06	0.00016645
ENSMUSG00000055214	2.1275	3.01196	11.5833	5.31331e-06	0.000166575
ENSMUSG00000087095	3.10256	4.1537	11.5826	5.3156e-06	0.000166575
ENSMUSG00000028256	0.936204	5.7585	11.5813	5.31973e-06	0.000166575
ENSMUSG00000086451	-1.90767	4.75335	-11.5718	5.35063e-06	0.00016727
ENSMUSG00000040084	-0.968576	6.66567	-11.568	5.36286e-06	0.00016738
ENSMUSG00000017376	1.16506	5.72868	11.5615	5.38421e-06	0.000167571
ENSMUSG00000043445	-1.22019	5.49679	-11.5608	5.38641e-06	0.000167571
ENSMUSG00000090877	-2.6694	3.38505	-11.5563	5.40126e-06	0.000167762
ENSMUSG00000027848	-1.90139	6.89238	-11.5465	5.43358e-06	0.000168494
ENSMUSG00000045962	0.701998	9.34741	11.5261	5.50163e-06	0.00017028
ENSMUSG00000079019	-11.631	2.64264	-11.5233	5.51109e-06	0.00017028
ENSMUSG00000022419	1.47284	4.67024	11.5213	5.51776e-06	0.00017028
ENSMUSG00000041939	-1.58783	4.83288	-11.5112	5.55205e-06	0.000171064
ENSMUSG00000067586	-1.69665	5.42353	-11.4939	5.6111e-06	0.000172606
ENSMUSG00000112426	-3.73377	2.53993	-11.4904	5.62338e-06	0.000172708
ENSMUSG00000105975	4.17717	1.04882	11.4853	5.64091e-06	0.000172742
ENSMUSG00000052748	1.07154	5.72313	11.4823	5.65102e-06	0.000172742
ENSMUSG00000002109	1.51871	5.86027	11.4822	5.65146e-06	0.000172742
ENSMUSG00000086043	1.82775	3.2375	11.4756	5.67428e-06	0.000173165
ENSMUSG00000040489	2.5985	2.12298	11.4668	5.70505e-06	0.000173828
ENSMUSG00000079317	1.45786	3.86167	11.4589	5.73285e-06	0.000174398
ENSMUSG00000025203	-1.08447	10.3136	-11.4526	5.75503e-06	0.000174797
ENSMUSG00000035799	-1.99615	4.21307	-11.4432	5.78847e-06	0.000175493
ENSMUSG00000036834	2.83954	1.99331	11.441	5.7962e-06	0.000175493
ENSMUSG00000073987	-1.47459	5.05067	-11.433	5.82505e-06	0.000176089
ENSMUSG00000063838	1.1038	4.62751	11.4241	5.85696e-06	0.000176775
ENSMUSG00000035992	1.12656	6.2817	11.4155	5.88786e-06	0.000177429
ENSMUSG00000001542	1.07536	5.17461	11.4099	5.90826e-06	0.000177766
ENSMUSG00000004864	-2.037	4.92152	-11.4048	5.927e-06	0.000178051
ENSMUSG00000035293	-1.04094	6.51149	-11.4021	5.93665e-06	0.000178063
ENSMUSG00000030539	0.951708	5.79257	11.3871	5.99188e-06	0.000179439
ENSMUSG00000037108	1.55416	7.31015	11.3779	6.02631e-06	0.000180007
ENSMUSG00000060445	2.19984	6.59979	11.3757	6.03416e-06	0.000180007
ENSMUSG00000034593	0.858649	6.7632	11.3745	6.03894e-06	0.000180007
ENSMUSG00000005397	-1.18114	8.83973	-11.3585	6.09889e-06	0.000181348
ENSMUSG00000027195	-0.883129	6.2258	-11.3575	6.10278e-06	0.000181348
ENSMUSG00000063511	0.746824	8.82241	11.3495	6.13286e-06	0.00018196
ENSMUSG00000072825	0.92618	6.37251	11.3371	6.1803e-06	0.000182835
ENSMUSG00000025001	1.20519	7.42347	11.3368	6.18134e-06	0.000182835
ENSMUSG00000092035	2.15432	8.67551	11.3298	6.20822e-06	0.000183348
ENSMUSG00000035392	1.10014	5.98647	11.325	6.2269e-06	0.000183617
ENSMUSG00000001763	2.51307	4.05514	11.3113	6.2799e-06	0.000184813
ENSMUSG00000021223	1.55836	5.06678	11.3096	6.28666e-06	0.000184813
ENSMUSG00000004127	1.36734	5.23931	11.3018	6.31722e-06	0.000185168
ENSMUSG00000032018	-1.62428	5.73112	-11.3008	6.32098e-06	0.000185168
ENSMUSG00000028479	-1.10126	5.226	-11.2991	6.32764e-06	0.000185168
ENSMUSG00000021003	1.07511	5.02166	11.2922	6.3552e-06	0.000185692
ENSMUSG00000031174	1.14368	5.01749	11.2854	6.38194e-06	0.000185951
ENSMUSG00000005268	-2.06393	6.25434	-11.2828	6.3924e-06	0.000185951
ENSMUSG00000059625	-3.63075	3.14337	-11.2826	6.39309e-06	0.000185951
ENSMUSG00000025212	1.07954	6.31027	11.2658	6.46044e-06	0.000187626
ENSMUSG00000074305	0.874041	7.86826	11.2497	6.52558e-06	0.00018904
ENSMUSG00000092060	-2.81791	5.64472	-11.2489	6.52878e-06	0.00018904
ENSMUSG00000024590	-0.895483	7.90643	-11.239	6.56938e-06	0.000189929
ENSMUSG00000065954	-1.71171	6.65705	-11.2313	6.60096e-06	0.000190372
ENSMUSG00000039231	1.13746	6.46341	11.2305	6.60451e-06	0.000190372
ENSMUSG00000032641	1.90984	3.09442	11.2211	6.64342e-06	0.000191207
ENSMUSG00000008129	2.18059	3.42434	11.2144	6.67116e-06	0.000191719
ENSMUSG00000036856	1.78008	6.37477	11.2064	6.70466e-06	0.000192394
ENSMUSG00000037523	0.929988	5.52469	11.2018	6.72414e-06	0.000192665
ENSMUSG00000041147	1.54822	7.06897	11.1885	6.7802e-06	0.000193673
ENSMUSG00000027654	-1.38069	5.01014	-11.1876	6.78403e-06	0.000193673
ENSMUSG00000096210	-0.729514	8.56902	-11.1863	6.78952e-06	0.000193673
ENSMUSG00000002012	1.62553	3.42424	11.1829	6.80416e-06	0.000193803
ENSMUSG00000103788	3.67967	1.19089	11.1796	6.81817e-06	0.000193914
ENSMUSG00000000563	0.929465	7.41271	11.1739	6.84288e-06	0.000194179
ENSMUSG00000030103	-2.49731	4.78193	-11.1728	6.84766e-06	0.000194179
ENSMUSG00000024981	1.00258	5.00656	11.1544	6.92722e-06	0.000196145
ENSMUSG00000027201	-0.848784	7.76027	-11.1441	6.97239e-06	0.000197134
ENSMUSG00000024786	5.38102	1.97891	11.135	7.01235e-06	0.000197973
ENSMUSG00000047777	-1.31017	7.90458	-11.1263	7.05087e-06	0.000198551
ENSMUSG00000060176	1.2681	4.46152	11.1257	7.05348e-06	0.000198551
ENSMUSG00000000782	-1.38948	6.17753	-11.1209	7.07499e-06	0.000198836
ENSMUSG00000037894	-0.844763	7.14959	-11.1188	7.08428e-06	0.000198836
ENSMUSG00000034218	1.12688	6.80359	11.1066	7.13884e-06	0.000200075
ENSMUSG00000026875	2.06435	2.38947	11.0988	7.17442e-06	0.000200779
ENSMUSG00000085562	1.87427	4.25995	11.0889	7.21924e-06	0.000201223
ENSMUSG00000028132	3.22946	2.11447	11.0877	7.22472e-06	0.000201223
ENSMUSG00000023886	-4.13654	6.04299	-11.0838	7.24286e-06	0.000201223
ENSMUSG00000041141	-1.82819	3.81667	-11.0815	7.25315e-06	0.000201223
ENSMUSG00000037434	-0.996544	5.43647	-11.0801	7.2598e-06	0.000201223
ENSMUSG00000028944	1.2146	5.20425	11.0797	7.26143e-06	0.000201223
ENSMUSG00000026435	-3.32475	3.84696	-11.0792	7.26353e-06	0.000201223
ENSMUSG00000050390	1.23766	5.36597	11.0768	7.27486e-06	0.000201247
ENSMUSG00000045555	2.56516	2.89545	11.0706	7.3033e-06	0.000201743
ENSMUSG00000025558	0.832077	6.5791	11.0523	7.38868e-06	0.000203809
ENSMUSG00000052026	2.36393	2.19405	11.0463	7.4169e-06	0.000203813
ENSMUSG00000073627	2.27103	2.07644	11.0453	7.42162e-06	0.000203813
ENSMUSG00000074024	1.59341	3.3161	11.0445	7.42519e-06	0.000203813
ENSMUSG00000030306	-1.28476	5.13544	-11.0432	7.43122e-06	0.000203813
ENSMUSG00000024122	0.936272	6.64832	11.0387	7.45277e-06	0.000204112
ENSMUSG00000037071	-2.12674	5.84227	-11.0131	7.57477e-06	0.000207159
ENSMUSG00000114424	3.37688	1.45384	11.0071	7.60394e-06	0.000207661
ENSMUSG00000022330	-3.66023	4.68849	-11	7.63819e-06	0.000208301
ENSMUSG00000024534	-1.48442	5.61331	-10.9941	7.66719e-06	0.000208795
ENSMUSG00000022246	-0.80371	7.1899	-10.9871	7.70124e-06	0.000209426
ENSMUSG00000060967	-7.19353	-0.01113	-10.9821	7.72604e-06	0.000209803
ENSMUSG00000045680	-1.20479	6.80028	-10.9796	7.73835e-06	0.000209841
ENSMUSG00000028634	-1.99279	4.30843	-10.9724	7.77409e-06	0.000210514
ENSMUSG00000095105	2.77513	2.01538	10.97	7.78572e-06	0.000210532
ENSMUSG00000037035	-2.03533	6.73164	-10.9651	7.81029e-06	0.000210715
ENSMUSG00000006642	-2.06424	4.58824	-10.964	7.81579e-06	0.000210715
ENSMUSG00000055850	-1.54268	6.47021	-10.9589	7.8411e-06	0.000210715
ENSMUSG00000058297	-2.71888	6.87272	-10.9579	7.84626e-06	0.000210715
ENSMUSG00000074607	-4.4052	1.6238	-10.9577	7.84727e-06	0.000210715
ENSMUSG00000035504	-2.04355	4.149	-10.9517	7.87749e-06	0.000211201
ENSMUSG00000028836	-1.21258	4.87396	-10.9491	7.89043e-06	0.000211201
ENSMUSG00000030091	1.81428	5.67985	10.9452	7.91009e-06	0.000211201
ENSMUSG00000030208	-0.933972	8.1272	-10.9437	7.91815e-06	0.000211201
ENSMUSG00000022033	-1.4174	5.48969	-10.9432	7.9203e-06	0.000211201
ENSMUSG00000040466	1.41338	4.74796	10.9376	7.94884e-06	0.000211668
ENSMUSG00000021846	-1.64543	4.89658	-10.9354	7.96024e-06	0.000211679
ENSMUSG00000040687	1.69975	5.39208	10.9329	7.97275e-06	0.000211718
ENSMUSG00000026532	2.2295	4.6603	10.9262	8.00707e-06	0.000212337
ENSMUSG00000040565	0.762647	6.76457	10.917	8.05431e-06	0.000213295
ENSMUSG00000037432	1.44392	3.90673	10.9063	8.10994e-06	0.000214473
ENSMUSG00000037544	-1.0292	5.59359	-10.9019	8.13306e-06	0.000214561
ENSMUSG00000039753	0.80767	7.12696	10.901	8.13787e-06	0.000214561
ENSMUSG00000050963	-8.75657	0.924261	-10.8993	8.14676e-06	0.000214561
ENSMUSG00000033149	-0.997229	7.13642	-10.8958	8.16477e-06	0.000214741
ENSMUSG00000110165	5.47115	0.0382834	10.891	8.18996e-06	0.00021511
ENSMUSG00000030088	-2.86374	3.91554	-10.8822	8.23673e-06	0.000216043
ENSMUSG00000090394	2.50642	2.92768	10.8709	8.29675e-06	0.000217321
ENSMUSG00000001151	-0.843924	7.11834	-10.8676	8.31407e-06	0.000217478
ENSMUSG00000026608	0.851153	6.23133	10.865	8.32821e-06	0.000217552
ENSMUSG00000057469	-1.04547	6.14645	-10.8555	8.37956e-06	0.000218084
ENSMUSG00000027397	-0.992409	6.86261	-10.8549	8.38256e-06	0.000218084
ENSMUSG00000053965	-1.53617	6.04146	-10.854	8.38761e-06	0.000218084
ENSMUSG00000028497	1.45586	4.53698	10.8524	8.39611e-06	0.000218084
ENSMUSG00000056973	-6.51776	-0.41769	-10.8507	8.40531e-06	0.000218084
ENSMUSG00000022940	1.14711	5.39646	10.8463	8.4293e-06	0.000218412
ENSMUSG00000032452	1.9224	4.22305	10.8436	8.44385e-06	0.000218495
ENSMUSG00000063142	-1.72737	4.56316	-10.8379	8.47478e-06	0.000219
ENSMUSG00000091243	-4.41057	4.0713	-10.8136	8.60915e-06	0.000222174
ENSMUSG00000029699	2.04024	2.37845	10.8115	8.62113e-06	0.000222179
ENSMUSG00000038637	1.60715	3.61244	10.8094	8.63248e-06	0.000222179
ENSMUSG00000025236	1.02806	6.34115	10.8036	8.66501e-06	0.000222719
ENSMUSG00000087047	-3.26525	2.42853	-10.7848	8.77111e-06	0.000225145
ENSMUSG00000027715	-0.755376	7.20891	-10.7746	8.82952e-06	0.000226342
ENSMUSG00000032908	-4.25754	2.9549	-10.7654	8.88236e-06	0.000227393
ENSMUSG00000028182	2.06354	2.35811	10.7608	8.90888e-06	0.000227769
ENSMUSG00000030551	-1.19584	7.79713	-10.7346	9.06222e-06	0.000231381
ENSMUSG00000019894	-3.90728	2.32612	-10.7256	9.11526e-06	0.00023241
ENSMUSG00000075304	3.86861	1.92703	10.7226	9.13336e-06	0.00023241
ENSMUSG00000011752	-0.995899	6.96694	-10.7209	9.14348e-06	0.00023241
ENSMUSG00000060216	-1.03047	5.17485	-10.7196	9.15085e-06	0.00023241
ENSMUSG00000038844	0.857393	5.74611	10.7159	9.17304e-06	0.000232666
ENSMUSG00000022456	-1.74782	4.00311	-10.6992	9.2736e-06	0.000234456
ENSMUSG00000023030	0.881361	5.98099	10.6991	9.27451e-06	0.000234456
ENSMUSG00000059493	-1.51242	5.82672	-10.6971	9.28648e-06	0.000234456
ENSMUSG00000022687	0.917673	6.65578	10.6942	9.30404e-06	0.000234456
ENSMUSG00000030757	1.75364	5.24115	10.6924	9.31465e-06	0.000234456
ENSMUSG00000009628	1.59553	8.44555	10.6921	9.31677e-06	0.000234456
ENSMUSG00000114935	5.22477	-0.817395	10.6891	9.33479e-06	0.000234602
ENSMUSG00000027875	3.10242	6.33733	10.6721	9.43969e-06	0.000236687
ENSMUSG00000033105	-2.65949	6.73087	-10.6716	9.44236e-06	0.000236687
ENSMUSG00000027966	-1.69295	5.56461	-10.6696	9.45507e-06	0.000236697
ENSMUSG00000023034	-2.12696	4.44729	-10.6637	9.4916e-06	0.000237302
ENSMUSG00000022463	-1.11022	7.55848	-10.6616	9.50468e-06	0.000237321
ENSMUSG00000048264	0.972102	6.01465	10.6556	9.54177e-06	0.000237938
ENSMUSG00000025085	1.07779	6.43809	10.6329	9.68482e-06	0.00024103
ENSMUSG00000026311	1.19231	4.96171	10.632	9.69084e-06	0.00024103
ENSMUSG00000020097	0.915237	7.46366	10.6231	9.74751e-06	0.000242126
ENSMUSG00000031016	-0.903135	5.80424	-10.6163	9.79163e-06	0.000242908
ENSMUSG00000017607	4.23439	0.660368	10.613	9.81287e-06	0.000243121
ENSMUSG00000037161	-4.33431	2.99216	-10.6104	9.8294e-06	0.000243218
ENSMUSG00000022016	0.844178	7.85077	10.6061	9.85701e-06	0.000243587
ENSMUSG00000018659	1.99619	5.00773	10.5786	1.00376e-05	0.000247732
ENSMUSG00000024660	-0.861588	6.71222	-10.5747	1.00633e-05	0.000248048
ENSMUSG00000020330	-1.00448	5.99103	-10.5667	1.01169e-05	0.00024905
ENSMUSG00000028370	-2.09192	4.95757	-10.5631	1.01407e-05	0.000249315
ENSMUSG00000063172	1.44424	4.05141	10.5609	1.01558e-05	0.000249367
ENSMUSG00000042770	1.66316	3.54063	10.555	1.0195e-05	0.000250013
ENSMUSG00000028832	-0.711371	7.52394	-10.5448	1.02638e-05	0.00025137
ENSMUSG00000056531	1.36121	5.20338	10.5429	1.02769e-05	0.00025137
ENSMUSG00000044150	0.907051	5.69933	10.541	1.02896e-05	0.00025137
ENSMUSG00000025153	-0.938057	8.68264	-10.5346	1.03335e-05	0.0002519
ENSMUSG00000027652	0.765891	7.16339	10.534	1.03375e-05	0.0002519
ENSMUSG00000052415	1.16147	5.06252	10.5308	1.03593e-05	0.000252112
ENSMUSG00000049382	1.76468	5.10079	10.5179	1.04487e-05	0.000253854
ENSMUSG00000006445	-2.40357	4.49856	-10.5166	1.04573e-05	0.000253854
ENSMUSG00000040412	-6.03357	1.66133	-10.513	1.04822e-05	0.000253914
ENSMUSG00000034059	1.7226	3.18312	10.5122	1.04882e-05	0.000253914
ENSMUSG00000000085	0.796424	6.28146	10.5097	1.05055e-05	0.000253914
ENSMUSG00000032028	3.53428	2.82453	10.5077	1.05193e-05	0.000253914
ENSMUSG00000048230	2.57473	1.9592	10.5068	1.05258e-05	0.000253914
ENSMUSG00000072235	-1.13246	7.54626	-10.5012	1.05651e-05	0.000254302
ENSMUSG00000031654	-6.95306	4.21445	-10.4972	1.05931e-05	0.000254302
ENSMUSG00000026657	-1.15965	6.42768	-10.497	1.05942e-05	0.000254302
ENSMUSG00000085747	-7.48388	0.162633	-10.497	1.05948e-05	0.000254302
ENSMUSG00000024413	1.20449	6.41953	10.4946	1.06111e-05	0.000254374
ENSMUSG00000074734	3.41587	1.91555	10.49	1.06436e-05	0.000254836
ENSMUSG00000107881	-1.2583	4.48736	-10.4833	1.06911e-05	0.000255656
ENSMUSG00000025743	-1.30536	6.68896	-10.4776	1.07322e-05	0.000256017
ENSMUSG00000050035	3.68729	2.03587	10.4775	1.07329e-05	0.000256017
ENSMUSG00000004626	0.924675	5.92948	10.463	1.08365e-05	0.000258168
ENSMUSG00000031422	-0.670396	8.38049	-10.4607	1.08536e-05	0.000258257
ENSMUSG00000030660	0.830925	7.24236	10.4483	1.09439e-05	0.000259826
ENSMUSG00000001985	3.42703	1.55139	10.4479	1.09466e-05	0.000259826
ENSMUSG00000018339	-2.22118	4.91108	-10.4178	1.11688e-05	0.000264774
ENSMUSG00000109936	1.44159	7.3011	10.4121	1.12116e-05	0.00026528
ENSMUSG00000046722	-1.18463	5.92322	-10.4103	1.12251e-05	0.00026528
ENSMUSG00000037989	1.50856	3.13967	10.409	1.12345e-05	0.00026528
ENSMUSG00000034723	0.801928	6.7525	10.4076	1.12453e-05	0.00026528
ENSMUSG00000022322	-1.26055	4.76757	-10.4051	1.12643e-05	0.000265334
ENSMUSG00000056258	-3.33553	2.81587	-10.4036	1.12753e-05	0.000265334
ENSMUSG00000001517	-0.853484	6.49637	-10.3951	1.13395e-05	0.00026652
ENSMUSG00000039943	-1.36282	5.4873	-10.381	1.14476e-05	0.000268732
ENSMUSG00000038187	1.21994	5.39171	10.3776	1.14735e-05	0.000268934
ENSMUSG00000039232	1.63253	2.9935	10.3762	1.14842e-05	0.000268934
ENSMUSG00000025287	-1.80622	4.94482	-10.3675	1.15516e-05	0.000270183
ENSMUSG00000022973	1.24846	5.74758	10.361	1.16022e-05	0.000270544
ENSMUSG00000058258	-2.3479	5.15774	-10.3573	1.16311e-05	0.000270544
ENSMUSG00000047786	2.56131	1.41156	10.3572	1.16319e-05	0.000270544
ENSMUSG00000028718	-1.03142	4.95286	-10.3553	1.16466e-05	0.000270544
ENSMUSG00000046082	6.02107	-1.55494	10.3549	1.165e-05	0.000270544
ENSMUSG00000022756	1.76398	3.1812	10.3547	1.16515e-05	0.000270544
ENSMUSG00000051675	-0.808316	6.12457	-10.3508	1.16817e-05	0.000270902
ENSMUSG00000109408	1.52587	6.23006	10.3491	1.1695e-05	0.000270902
ENSMUSG00000026575	0.948937	5.17819	10.3452	1.17264e-05	0.000271301
ENSMUSG00000086712	-2.34826	3.48855	-10.3423	1.17489e-05	0.000271495
ENSMUSG00000022575	1.09269	4.65845	10.3396	1.17702e-05	0.000271662
ENSMUSG00000030882	1.36324	3.70265	10.3234	1.18994e-05	0.000274315
ENSMUSG00000030671	1.37119	4.86594	10.313	1.19834e-05	0.00027592
ENSMUSG00000028124	0.871678	5.6201	10.3095	1.20112e-05	0.000276229
ENSMUSG00000054477	2.02656	2.49029	10.3066	1.20352e-05	0.000276451
ENSMUSG00000020300	0.936102	5.6271	10.3027	1.20672e-05	0.000276584
ENSMUSG00000053470	0.669158	8.04729	10.3023	1.20698e-05	0.000276584
ENSMUSG00000026131	-1.01518	8.60817	-10.2855	1.22077e-05	0.00027941
ENSMUSG00000020734	-3.34889	2.04069	-10.2828	1.22302e-05	0.000279495
ENSMUSG00000041506	-1.34107	4.48433	-10.2816	1.22405e-05	0.000279495
ENSMUSG00000030979	1.09951	4.44762	10.2774	1.22746e-05	0.000279942
ENSMUSG00000045102	4.53527	1.90143	10.2708	1.23297e-05	0.000280867
ENSMUSG00000029287	-0.84531	6.1134	-10.264	1.23865e-05	0.000281827
ENSMUSG00000026640	1.10038	5.86548	10.2612	1.24101e-05	0.00028194
ENSMUSG00000037685	0.978918	5.95623	10.2587	1.24314e-05	0.00028194
ENSMUSG00000035024	-0.765987	6.69327	-10.2582	1.24355e-05	0.00028194
ENSMUSG00000037509	-1.41334	4.99518	-10.2555	1.24586e-05	0.00028213
ENSMUSG00000045246	1.16124	4.01449	10.2522	1.24864e-05	0.000282427
ENSMUSG00000011349	3.09562	3.85161	10.2434	1.25609e-05	0.000283766
ENSMUSG00000086268	2.02576	2.63823	10.2414	1.25782e-05	0.000283766
ENSMUSG00000021918	1.00048	5.22629	10.2391	1.25978e-05	0.000283766
ENSMUSG00000026721	1.16099	5.47029	10.2378	1.26093e-05	0.000283766
ENSMUSG00000022750	0.735693	6.28936	10.2366	1.26193e-05	0.000283766
ENSMUSG00000046861	0.921175	5.25085	10.234	1.26416e-05	0.000283934
ENSMUSG00000081534	0.909202	4.98576	10.2208	1.27554e-05	0.000285811
ENSMUSG00000074415	1.36923	7.86619	10.2198	1.27638e-05	0.000285811
ENSMUSG00000035161	1.00179	7.30128	10.2191	1.27698e-05	0.000285811
ENSMUSG00000004565	0.850245	6.16011	10.2132	1.28212e-05	0.000286628
ENSMUSG00000020611	-1.00486	6.79791	-10.2104	1.28463e-05	0.000286855
ENSMUSG00000047045	-0.845201	7.22263	-10.2075	1.2871e-05	0.000287075
ENSMUSG00000067578	-5.66887	2.78365	-10.1925	1.30037e-05	0.000289697
ENSMUSG00000002103	0.762265	6.39788	10.1898	1.30278e-05	0.000289898
ENSMUSG00000020911	1.92422	3.98059	10.1858	1.3063e-05	0.000290171
ENSMUSG00000009418	-1.14705	7.86227	-10.185	1.30702e-05	0.000290171
ENSMUSG00000040618	0.83332	5.94637	10.1711	1.31952e-05	0.000292609
ENSMUSG00000037336	2.43118	3.05757	10.1693	1.32108e-05	0.000292617
ENSMUSG00000072653	0.84354	5.32567	10.1672	1.32303e-05	0.00029271
ENSMUSG00000026627	0.79868	6.82404	10.1518	1.33703e-05	0.000295469
ENSMUSG00000001827	-1.28122	4.76776	-10.1496	1.33904e-05	0.000295572
ENSMUSG00000034591	1.98698	2.79823	10.144	1.3442e-05	0.000296372
ENSMUSG00000047141	0.915387	6.02004	10.1318	1.35547e-05	0.000297406
ENSMUSG00000006235	2.57984	2.40711	10.1311	1.35609e-05	0.000297406
ENSMUSG00000023039	1.33268	4.14351	10.1309	1.35627e-05	0.000297406
ENSMUSG00000068854	1.47243	3.85813	10.13	1.35707e-05	0.000297406
ENSMUSG00000046245	1.55376	5.01346	10.1281	1.35889e-05	0.000297406
ENSMUSG00000014444	-0.759389	7.76956	-10.1281	1.35889e-05	0.000297406
ENSMUSG00000027997	1.189	5.87771	10.1272	1.35972e-05	0.000297406
ENSMUSG00000038252	-0.714629	7.98631	-10.1232	1.36341e-05	0.000297871
ENSMUSG00000018634	-9.05345	1.09242	-10.1216	1.36495e-05	0.000297871
ENSMUSG00000074802	-1.29466	4.50517	-10.1168	1.36944e-05	0.000298514
ENSMUSG00000030616	-2.05119	4.14558	-10.113	1.37302e-05	0.000298772
ENSMUSG00000070814	1.32174	5.22029	10.1123	1.37373e-05	0.000298772
ENSMUSG00000080058	-0.803531	6.95663	-10.1097	1.37617e-05	0.000298783
ENSMUSG00000056724	1.28343	4.17543	10.1089	1.37689e-05	0.000298783
ENSMUSG00000032220	-1.26855	5.01376	-10.1049	1.38067e-05	0.000299017
ENSMUSG00000018548	0.749495	6.77323	10.1045	1.38109e-05	0.000299017
ENSMUSG00000110803	1.73655	2.9293	10.0989	1.3864e-05	0.000299831
ENSMUSG00000059456	-2.20258	4.97382	-10.0854	1.39933e-05	0.000302286
ENSMUSG00000049086	1.60061	5.36067	10.0826	1.40204e-05	0.000302353
ENSMUSG00000021224	0.771903	6.54268	10.0818	1.40278e-05	0.000302353
ENSMUSG00000085006	1.96142	2.72316	10.0691	1.41514e-05	0.000303905
ENSMUSG00000050947	1.14967	4.06729	10.0685	1.4157e-05	0.000303905
ENSMUSG00000001833	-0.666346	8.43819	-10.0679	1.41631e-05	0.000303905
ENSMUSG00000028664	1.06558	6.01579	10.0661	1.41809e-05	0.000303905
ENSMUSG00000030688	1.29283	3.65584	10.0654	1.41872e-05	0.000303905
ENSMUSG00000036564	-2.68021	4.42852	-10.0646	1.41947e-05	0.000303905
ENSMUSG00000022449	-1.56862	3.83352	-10.0602	1.42385e-05	0.000304504
ENSMUSG00000026017	0.947326	5.01107	10.0566	1.42734e-05	0.000304589
ENSMUSG00000027660	-0.77196	6.69651	-10.0565	1.42741e-05	0.000304589
ENSMUSG00000038580	-4.87246	1.83991	-10.0514	1.43253e-05	0.000305239
ENSMUSG00000090199	-1.79701	3.77034	-10.0502	1.43364e-05	0.000305239
ENSMUSG00000014782	-1.51691	4.64616	-10.0486	1.43531e-05	0.000305257
ENSMUSG00000028678	-0.984034	5.67969	-10.0469	1.43691e-05	0.000305261
ENSMUSG00000032065	1.91732	4.25348	10.0425	1.44132e-05	0.000305329
ENSMUSG00000021098	2.49344	7.29993	10.0418	1.44197e-05	0.000305329
ENSMUSG00000028927	-4.4993	3.54061	-10.0418	1.442e-05	0.000305329
ENSMUSG00000036499	0.724283	6.57551	10.0369	1.44693e-05	0.000305937
ENSMUSG00000053580	0.854154	6.60369	10.0358	1.44805e-05	0.000305937
ENSMUSG00000020014	4.6878	2.23982	10.0339	1.44991e-05	0.000305994
ENSMUSG00000022090	-1.30266	4.24044	-10.0282	1.45561e-05	0.000306859
ENSMUSG00000044313	-2.38701	2.93135	-10.0259	1.45794e-05	0.000307014
ENSMUSG00000035900	0.877395	5.92264	10.0168	1.46718e-05	0.000308622
ENSMUSG00000029413	1.48356	4.5751	10.0151	1.46888e-05	0.000308642
ENSMUSG00000036330	2.66792	1.31261	10.0118	1.47226e-05	0.000309013
ENSMUSG00000020102	-2.09127	3.43348	-9.99414	1.49038e-05	0.000312428
ENSMUSG00000025880	-0.885194	5.97785	-9.99279	1.49178e-05	0.000312428
ENSMUSG00000028496	1.57397	5.13268	9.99043	1.49422e-05	0.0003126
ENSMUSG00000001642	-1.18068	6.63745	-9.98337	1.50156e-05	0.000313484
ENSMUSG00000030956	0.882335	5.66398	9.98323	1.50171e-05	0.000313484
ENSMUSG00000039577	-2.09416	3.78872	-9.97948	1.50562e-05	0.00031396
ENSMUSG00000028776	-2.14041	5.20158	-9.96737	1.51835e-05	0.000316271
ENSMUSG00000030592	1.28646	4.6712	9.95363	1.53293e-05	0.000318963
ENSMUSG00000020415	-1.30958	4.66999	-9.94837	1.53856e-05	0.000319787
ENSMUSG00000031024	0.770112	7.67809	9.93909	1.54853e-05	0.000321513
ENSMUSG00000049106	0.738924	6.103	9.93681	1.55099e-05	0.000321677
ENSMUSG00000024378	-1.5268	6.03248	-9.93377	1.55429e-05	0.000322012
ENSMUSG00000013787	-1.02436	8.17391	-9.93146	1.55679e-05	0.000322184
ENSMUSG00000028587	1.2882	4.43142	9.92861	1.55989e-05	0.000322287
ENSMUSG00000052085	-1.43357	4.17617	-9.92792	1.56064e-05	0.000322287
ENSMUSG00000110718	6.50616	-0.42541	9.92506	1.56376e-05	0.000322584
ENSMUSG00000045010	1.66434	4.8773	9.92309	1.56591e-05	0.000322682
ENSMUSG00000038738	1.17441	4.34173	9.91749	1.57204e-05	0.000323126
ENSMUSG00000003762	1.02674	4.41251	9.91633	1.57331e-05	0.000323126
ENSMUSG00000064105	1.28961	4.1894	9.91519	1.57457e-05	0.000323126
ENSMUSG00000066151	0.7734	6.1882	9.91499	1.57479e-05	0.000323126
ENSMUSG00000031290	0.949704	5.38276	9.90857	1.58187e-05	0.00032362
ENSMUSG00000035769	-1.49107	3.96629	-9.9084	1.58206e-05	0.00032362
ENSMUSG00000050424	-5.57852	0.970307	-9.907	1.58361e-05	0.00032362
ENSMUSG00000029757	2.03501	3.46693	9.90671	1.58393e-05	0.00032362
ENSMUSG00000032193	-2.12828	6.20657	-9.90271	1.58836e-05	0.000323971
ENSMUSG00000069806	-1.07881	5.36642	-9.90212	1.58902e-05	0.000323971
ENSMUSG00000025175	2.54817	1.78488	9.8941	1.59795e-05	0.000325448
ENSMUSG00000040204	-0.991426	6.42584	-9.88933	1.60331e-05	0.000326192
ENSMUSG00000063524	-0.911561	8.65545	-9.88339	1.60998e-05	0.000327204
ENSMUSG00000029364	-0.967989	6.68438	-9.87916	1.61476e-05	0.000327829
ENSMUSG00000020284	1.2086	4.15584	9.87038	1.62473e-05	0.00032925
ENSMUSG00000102299	1.5229	3.39616	9.86998	1.62519e-05	0.00032925
ENSMUSG00000046999	-2.42097	2.47156	-9.86676	1.62886e-05	0.000329362
ENSMUSG00000018983	1.09662	4.69431	9.86358	1.6325e-05	0.000329362
ENSMUSG00000085246	1.75378	2.70364	9.86223	1.63404e-05	0.000329362
ENSMUSG00000090150	0.9371	4.87939	9.86098	1.63548e-05	0.000329362
ENSMUSG00000093639	-6.30803	-0.550089	-9.86057	1.63595e-05	0.000329362
ENSMUSG00000038264	-0.902017	6.53273	-9.86051	1.63602e-05	0.000329362
ENSMUSG00000027952	-1.37576	4.74923	-9.85879	1.63799e-05	0.000329415
ENSMUSG00000044149	1.18507	4.54867	9.84927	1.64898e-05	0.000331278
ENSMUSG00000054263	-0.924421	6.13708	-9.8477	1.6508e-05	0.000331298
ENSMUSG00000011154	3.10065	1.52621	9.84172	1.65776e-05	0.000332346
ENSMUSG00000028456	-1.05015	8.13161	-9.83831	1.66174e-05	0.000332797
ENSMUSG00000038932	-1.8136	4.66607	-9.8359	1.66455e-05	0.000333014
ENSMUSG00000106702	1.11719	4.71107	9.83345	1.66743e-05	0.000333243
ENSMUSG00000037211	-1.4553	4.42926	-9.82411	1.67842e-05	0.000335091
ENSMUSG00000041112	-1.40419	4.89758	-9.8079	1.69769e-05	0.000338588
ENSMUSG00000039682	-0.780902	5.92034	-9.80309	1.70347e-05	0.000338917
ENSMUSG00000085407	3.13256	0.774275	9.80195	1.70484e-05	0.000338917
ENSMUSG00000049115	2.24825	1.85572	9.80092	1.70607e-05	0.000338917
ENSMUSG00000045071	0.875257	5.74377	9.80066	1.7064e-05	0.000338917
ENSMUSG00000024052	-0.695306	6.8142	-9.79329	1.71529e-05	0.000340331
ENSMUSG00000060961	1.59649	3.89392	9.78981	1.71951e-05	0.000340639
ENSMUSG00000078202	-1.39949	3.99943	-9.7891	1.72038e-05	0.000340639
ENSMUSG00000070327	1.38243	8.77631	9.7839	1.72671e-05	0.000341008
ENSMUSG00000025241	0.733067	6.70683	9.78354	1.72714e-05	0.000341008
ENSMUSG00000042804	-1.17855	5.87687	-9.78257	1.72833e-05	0.000341008
ENSMUSG00000030222	-3.04146	3.35736	-9.78131	1.72986e-05	0.000341008
ENSMUSG00000059336	3.02703	1.30964	9.78029	1.73111e-05	0.000341008
ENSMUSG00000020422	0.930934	8.5619	9.77411	1.7387e-05	0.000342152
ENSMUSG00000041168	-0.708849	7.23477	-9.76666	1.74788e-05	0.000343607
ENSMUSG00000029810	0.694274	6.74576	9.75963	1.7566e-05	0.000344643
ENSMUSG00000059430	-4.12451	1.68379	-9.75886	1.75756e-05	0.000344643
ENSMUSG00000071984	2.95974	3.2148	9.75772	1.75899e-05	0.000344643
ENSMUSG00000027678	0.733577	6.46968	9.75665	1.76032e-05	0.000344643
ENSMUSG00000085577	4.0988	-0.213545	9.75268	1.76528e-05	0.000345262
ENSMUSG00000037129	-2.06289	4.99161	-9.74749	1.77178e-05	0.000346182
ENSMUSG00000024799	-1.92921	5.2025	-9.74602	1.77363e-05	0.000346191
ENSMUSG00000000244	2.28781	2.36792	9.74411	1.77603e-05	0.000346309
ENSMUSG00000024236	-0.782118	7.68195	-9.73997	1.78125e-05	0.000346974
ENSMUSG00000024743	-1.23563	5.96714	-9.7329	1.79021e-05	0.000348367
ENSMUSG00000097494	2.00112	2.18794	9.72938	1.79469e-05	0.000348886
ENSMUSG00000036916	0.838543	5.56362	9.72631	1.79861e-05	0.000349147
ENSMUSG00000044164	1.49992	3.60234	9.72475	1.8006e-05	0.000349147
ENSMUSG00000037493	1.69592	3.9581	9.72309	1.80272e-05	0.000349147
ENSMUSG00000032235	0.790552	5.85732	9.72252	1.80346e-05	0.000349147
ENSMUSG00000036777	-0.859981	6.79153	-9.72122	1.80512e-05	0.000349147
ENSMUSG00000020419	3.39248	2.89065	9.71376	1.81473e-05	0.000350653
ENSMUSG00000104610	-6.44658	-0.469912	-9.71043	1.81902e-05	0.00035113
ENSMUSG00000002055	-0.903155	6.23968	-9.70143	1.83071e-05	0.000353032
ENSMUSG00000110670	4.17284	0.91496	9.69704	1.83644e-05	0.000353782
ENSMUSG00000052485	5.31576	0.147038	9.69005	1.84561e-05	0.000354768
ENSMUSG00000081044	-5.3319	5.4001	-9.6899	1.84581e-05	0.000354768
ENSMUSG00000022371	-1.39311	6.50928	-9.68892	1.8471e-05	0.000354768
ENSMUSG00000020003	0.95832	4.54764	9.68625	1.85061e-05	0.000355089
ENSMUSG00000064080	-1.43278	6.88234	-9.67412	1.8667e-05	0.000357818
ENSMUSG00000070509	-1.52951	5.21699	-9.66374	1.88059e-05	0.000360121
ENSMUSG00000038583	5.05572	-2.46896	9.65349	1.89441e-05	0.000362315
ENSMUSG00000030283	1.29036	5.0519	9.65245	1.89581e-05	0.000362315
ENSMUSG00000031490	-1.2964	4.78974	-9.65104	1.89772e-05	0.00036232
ENSMUSG00000038984	1.35379	3.48534	9.64675	1.90356e-05	0.000362892
ENSMUSG00000011832	1.07509	5.87581	9.64283	1.90891e-05	0.000362892
ENSMUSG00000025757	1.04969	5.66889	9.64249	1.90937e-05	0.000362892
ENSMUSG00000024777	-0.95574	5.05951	-9.64197	1.91009e-05	0.000362892
ENSMUSG00000020774	2.0495	2.73956	9.64192	1.91016e-05	0.000362892
ENSMUSG00000032300	-0.895136	6.84916	-9.63609	1.91814e-05	0.000364049
ENSMUSG00000090034	1.2147	4.08587	9.63181	1.92403e-05	0.000364177
ENSMUSG00000116508	2.13553	2.04772	9.63053	1.9258e-05	0.000364177
ENSMUSG00000087516	1.38821	3.21397	9.62925	1.92757e-05	0.000364177
ENSMUSG00000008734	0.904492	6.37187	9.62884	1.92813e-05	0.000364177
ENSMUSG00000000631	-1.35883	6.87051	-9.62873	1.92828e-05	0.000364177
ENSMUSG00000057933	-8.40125	0.716891	-9.62127	1.93862e-05	0.00036577
ENSMUSG00000045095	1.35754	6.43145	9.61673	1.94493e-05	0.000366422
ENSMUSG00000070803	4.91578	1.42833	9.61605	1.94589e-05	0.000366422
ENSMUSG00000034573	0.984451	7.30621	9.6078	1.95743e-05	0.000368235
ENSMUSG00000019951	0.697785	7.0637	9.60508	1.96127e-05	0.000368597
ENSMUSG00000067220	-4.70726	1.37948	-9.59922	1.96954e-05	0.000369789
ENSMUSG00000114875	5.37891	-1.81235	9.59436	1.97642e-05	0.000370719
ENSMUSG00000025213	-2.43497	5.2988	-9.59097	1.98125e-05	0.000371263
ENSMUSG00000038024	0.863325	6.64609	9.58599	1.98836e-05	0.000371997
ENSMUSG00000025781	-0.721418	7.29928	-9.58404	1.99115e-05	0.000371997
ENSMUSG00000050587	2.96888	1.48585	9.58372	1.99161e-05	0.000371997
ENSMUSG00000037443	-1.48066	6.8623	-9.58281	1.99291e-05	0.000371997
ENSMUSG00000020374	-7.24473	1.17772	-9.58086	1.99572e-05	0.000372159
ENSMUSG00000041540	1.15146	4.8638	9.57456	2.00478e-05	0.00037238
ENSMUSG00000040928	0.811254	7.12289	9.57187	2.00867e-05	0.00037238
ENSMUSG00000029661	-1.08505	10.8923	-9.57184	2.00872e-05	0.00037238
ENSMUSG00000028436	-0.843083	6.93706	-9.5712	2.00964e-05	0.00037238
ENSMUSG00000022272	-1.01179	7.31172	-9.5699	2.01152e-05	0.00037238
ENSMUSG00000079845	2.91596	2.93031	9.56841	2.01368e-05	0.00037238
ENSMUSG00000041343	1.23642	4.31663	9.56816	2.01405e-05	0.00037238
ENSMUSG00000032067	0.981422	4.98636	9.56813	2.01409e-05	0.00037238
ENSMUSG00000089798	2.22159	2.3427	9.56796	2.01433e-05	0.00037238
ENSMUSG00000024664	-1.09228	5.61589	-9.55896	2.02745e-05	0.000374445
ENSMUSG00000029672	-1.06695	5.26284	-9.55651	2.03103e-05	0.000374747
ENSMUSG00000046687	-1.80286	3.27727	-9.55307	2.03607e-05	0.000375316
ENSMUSG00000040586	1.13325	5.47748	9.54895	2.04214e-05	0.000375929
ENSMUSG00000029781	0.660064	8.30958	9.54651	2.04574e-05	0.000375929
ENSMUSG00000010803	-3.02943	2.7376	-9.54641	2.04588e-05	0.000375929
ENSMUSG00000029377	3.7351	1.24984	9.54551	2.04722e-05	0.000375929
ENSMUSG00000023140	5.13751	-2.43595	9.53584	2.06157e-05	0.000378204
ENSMUSG00000073173	-5.61188	-0.964833	-9.52506	2.07769e-05	0.000380798
ENSMUSG00000030877	2.96066	1.40538	9.51878	2.08716e-05	0.000382169
ENSMUSG00000014426	-0.736936	6.70212	-9.51251	2.09666e-05	0.000383476
ENSMUSG00000038555	-1.25945	5.34217	-9.51143	2.09829e-05	0.000383476
ENSMUSG00000048402	-1.36394	5.95908	-9.50808	2.10338e-05	0.000384042
ENSMUSG00000041431	-1.01356	6.11982	-9.50279	2.11146e-05	0.000385151
ENSMUSG00000079553	-0.881445	5.41669	-9.50097	2.11426e-05	0.000385296
ENSMUSG00000039257	-1.79705	4.83001	-9.49952	2.11647e-05	0.000385334
ENSMUSG00000020143	1.598	3.41913	9.49292	2.12663e-05	0.000386818
ENSMUSG00000042386	2.24087	4.19994	9.48893	2.1328e-05	0.000387466
ENSMUSG00000027496	-0.987124	5.23521	-9.48728	2.13536e-05	0.000387466
ENSMUSG00000019990	1.67349	2.95812	9.4867	2.13624e-05	0.000387466
ENSMUSG00000001674	-0.860821	5.82654	-9.47942	2.14757e-05	0.000388814
ENSMUSG00000033066	-0.857439	6.99294	-9.47931	2.14774e-05	0.000388814
ENSMUSG00000113669	3.45762	0.236063	9.47727	2.15093e-05	0.000388814
ENSMUSG00000019732	1.83102	2.19902	9.47674	2.15176e-05	0.000388814
ENSMUSG00000045053	3.7824	1.31425	9.47144	2.16006e-05	0.000389621
ENSMUSG00000030670	2.17429	1.87275	9.4713	2.16028e-05	0.000389621
ENSMUSG00000087333	-2.46909	2.8138	-9.46741	2.1664e-05	0.000390113
ENSMUSG00000030000	2.14151	3.73522	9.46584	2.16887e-05	0.000390113
ENSMUSG00000032484	-1.72815	3.61741	-9.4657	2.1691e-05	0.000390113
ENSMUSG00000035934	-0.972845	6.15619	-9.46317	2.17308e-05	0.000390328
ENSMUSG00000047414	1.25996	6.73841	9.46237	2.17435e-05	0.000390328
ENSMUSG00000002833	0.884973	6.65177	9.45996	2.17817e-05	0.000390649
ENSMUSG00000031365	-1.01225	6.94241	-9.4579	2.18144e-05	0.00039087
ENSMUSG00000071350	1.81505	4.41708	9.45418	2.18735e-05	0.000391564
ENSMUSG00000046774	2.62353	4.92823	9.44265	2.2058e-05	0.000394038
ENSMUSG00000004558	-1.90016	5.59647	-9.44124	2.20806e-05	0.000394038
ENSMUSG00000089809	-0.886781	5.44143	-9.43908	2.21155e-05	0.000394038
ENSMUSG00000044937	1.4574	3.58775	9.43893	2.21178e-05	0.000394038
ENSMUSG00000068744	-1.19232	4.43763	-9.43838	2.21268e-05	0.000394038
ENSMUSG00000041649	1.01787	4.69661	9.43789	2.21347e-05	0.000394038
ENSMUSG00000038095	-0.788586	8.71222	-9.43539	2.2175e-05	0.000394391
ENSMUSG00000016262	-1.90381	4.66008	-9.4296	2.22689e-05	0.000394743
ENSMUSG00000103160	2.47224	1.61023	9.42934	2.2273e-05	0.000394743
ENSMUSG00000082396	2.80105	0.812678	9.42912	2.22766e-05	0.000394743
ENSMUSG00000022141	0.611839	8.11514	9.4291	2.22769e-05	0.000394743
ENSMUSG00000020176	-0.930391	9.28293	-9.42422	2.23565e-05	0.000395214
ENSMUSG00000064181	-1.09984	4.44525	-9.42297	2.23768e-05	0.000395214
ENSMUSG00000059743	-2.67445	4.30704	-9.42115	2.24066e-05	0.000395214
ENSMUSG00000029359	-5.93017	3.20468	-9.42066	2.24147e-05	0.000395214
ENSMUSG00000022793	1.07773	4.75305	9.41821	2.24548e-05	0.000395214
ENSMUSG00000020027	-2.57967	5.87306	-9.41784	2.24609e-05	0.000395214
ENSMUSG00000027469	-0.785832	6.91399	-9.41754	2.24658e-05	0.000395214
ENSMUSG00000038056	1.21322	8.22989	9.41595	2.2492e-05	0.000395214
ENSMUSG00000091971	-2.24033	2.89074	-9.41551	2.24991e-05	0.000395214
ENSMUSG00000086013	2.27041	1.6694	9.41491	2.2509e-05	0.000395214
ENSMUSG00000027508	-1.52764	4.89292	-9.40099	2.27393e-05	0.000398799
ENSMUSG00000033065	0.711415	6.2804	9.40006	2.27547e-05	0.000398799
ENSMUSG00000044288	2.4291	3.93061	9.39623	2.28186e-05	0.000399554
ENSMUSG00000044340	0.838923	5.19333	9.39337	2.28664e-05	0.000400026
ENSMUSG00000031523	-0.674688	7.18466	-9.39169	2.28945e-05	0.000400154
ENSMUSG00000005237	-1.31361	4.04651	-9.38296	2.30414e-05	0.000402356
ENSMUSG00000045333	-0.930744	5.26999	-9.38159	2.30645e-05	0.000402393
ENSMUSG00000026872	-1.24747	7.40394	-9.37751	2.31336e-05	0.000402882
ENSMUSG00000032936	-2.47466	2.60313	-9.37628	2.31544e-05	0.000402882
ENSMUSG00000038860	1.18215	5.47572	9.37587	2.31615e-05	0.000402882
ENSMUSG00000015053	1.38412	3.57358	9.37486	2.31786e-05	0.000402882
ENSMUSG00000037697	-0.903938	6.19019	-9.37376	2.31973e-05	0.000402882
ENSMUSG00000024696	2.64748	1.98596	9.36088	2.34175e-05	0.000406341
ENSMUSG00000024427	-1.86267	3.92379	-9.35856	2.34574e-05	0.000406666
ENSMUSG00000050410	-0.949688	5.17631	-9.34405	2.37089e-05	0.000410656
ENSMUSG00000057246	4.79372	2.68645	9.34184	2.37476e-05	0.000410955
ENSMUSG00000053004	-5.83131	-0.829376	-9.33548	2.3859e-05	0.000411839
ENSMUSG00000060594	1.2563	3.73467	9.33418	2.38818e-05	0.000411839
ENSMUSG00000038648	-0.760463	7.88666	-9.33406	2.38838e-05	0.000411839
ENSMUSG00000087660	1.2286	4.23982	9.33403	2.38844e-05	0.000411839
ENSMUSG00000027102	-0.87834	5.75482	-9.32829	2.39855e-05	0.000413213
ENSMUSG00000020490	2.54333	1.99946	9.32549	2.40351e-05	0.000413696
ENSMUSG00000030268	2.63644	2.9384	9.32339	2.40723e-05	0.000413967
ENSMUSG00000066839	1.35841	4.66164	9.31601	2.42035e-05	0.00041585
ENSMUSG00000060802	-0.826783	6.40822	-9.31359	2.42468e-05	0.000416222
ENSMUSG00000109866	-2.30214	3.50719	-9.30855	2.43371e-05	0.00041716
ENSMUSG00000074207	-6.13399	4.69911	-9.30812	2.43448e-05	0.00041716
ENSMUSG00000051113	2.11101	2.17963	9.30542	2.43933e-05	0.000417619
ENSMUSG00000038725	2.0331	3.98302	9.2979	2.45292e-05	0.00041921
ENSMUSG00000063804	1.86576	4.08334	9.29786	2.45299e-05	0.00041921
ENSMUSG00000021281	1.41067	3.5661	9.29264	2.46247e-05	0.000420456
ENSMUSG00000041930	-1.17243	4.66188	-9.28988	2.46749e-05	0.000420941
ENSMUSG00000050875	1.40291	3.01561	9.2855	2.4755e-05	0.000421933
ENSMUSG00000024982	0.77186	6.11011	9.28424	2.47781e-05	0.000421951
ENSMUSG00000024225	-6.78502	-0.2641	-9.27213	2.5001e-05	0.000424861
ENSMUSG00000030291	1.2026	5.41797	9.27146	2.50134e-05	0.000424861
ENSMUSG00000040213	0.94554	4.41451	9.26988	2.50427e-05	0.000424861
ENSMUSG00000062372	-2.95166	3.2418	-9.26818	2.50743e-05	0.000424861
ENSMUSG00000078700	1.36829	4.3006	9.26768	2.50836e-05	0.000424861
ENSMUSG00000036136	1.48179	3.3451	9.26665	2.51028e-05	0.000424861
ENSMUSG00000031980	-2.39985	2.66394	-9.26597	2.51153e-05	0.000424861
ENSMUSG00000058254	0.823414	5.38236	9.26541	2.51257e-05	0.000424861
ENSMUSG00000029403	2.04054	4.04172	9.25773	2.52692e-05	0.000426911
ENSMUSG00000032420	-6.28429	2.87585	-9.2556	2.53091e-05	0.00042721
ENSMUSG00000024940	0.673919	8.02116	9.25314	2.53553e-05	0.000427615
ENSMUSG00000031289	4.196	-0.220927	9.25083	2.53988e-05	0.000427973
ENSMUSG00000004637	1.05117	4.45937	9.24228	2.55605e-05	0.000430207
ENSMUSG00000035954	0.750012	6.34731	9.24145	2.55761e-05	0.000430207
ENSMUSG00000000346	0.739402	6.79278	9.23721	2.56569e-05	0.000431188
ENSMUSG00000035476	0.931352	5.67177	9.23266	2.57437e-05	0.000432023
ENSMUSG00000023905	-2.43923	2.69271	-9.23225	2.57515e-05	0.000432023
ENSMUSG00000019960	-1.88356	5.20375	-9.22993	2.57959e-05	0.000432391
ENSMUSG00000022568	-0.680965	7.18061	-9.22874	2.58188e-05	0.000432397
ENSMUSG00000024965	1.78102	2.87763	9.22691	2.58539e-05	0.000432608
ENSMUSG00000042066	1.50583	5.65709	9.22503	2.589e-05	0.000432805
ENSMUSG00000045349	-2.53211	2.85474	-9.22396	2.59107e-05	0.000432805
ENSMUSG00000020273	0.914636	5.35306	9.21766	2.60323e-05	0.00043446
ENSMUSG00000042476	2.58017	2.32815	9.21224	2.61377e-05	0.000435839
ENSMUSG00000024120	-0.642101	7.10607	-9.21103	2.61611e-05	0.000435853
ENSMUSG00000032386	0.712101	6.24077	9.20442	2.62902e-05	0.000437287
ENSMUSG00000034714	0.779334	6.20745	9.20364	2.63055e-05	0.000437287
ENSMUSG00000033722	-1.15973	7.06368	-9.20228	2.63322e-05	0.000437287
ENSMUSG00000002107	-0.812973	7.04046	-9.20197	2.63382e-05	0.000437287
ENSMUSG00000039081	1.72806	6.17223	9.19169	2.65409e-05	0.000440272
ENSMUSG00000050953	-1.37229	8.27969	-9.18867	2.66008e-05	0.000440885
ENSMUSG00000024065	1.16837	3.70639	9.18514	2.66709e-05	0.000441667
ENSMUSG00000051592	2.91663	4.36813	9.17988	2.67759e-05	0.000443024
ENSMUSG00000073658	5.15037	-1.90363	9.17523	2.68691e-05	0.000444184
ENSMUSG00000032349	-0.67319	7.10721	-9.17285	2.69168e-05	0.000444589
ENSMUSG00000029608	-6.49478	-0.444346	-9.17087	2.69566e-05	0.000444865
ENSMUSG00000019843	-0.676772	7.02987	-9.16973	2.69798e-05	0.000444865
ENSMUSG00000042156	0.750425	5.72429	9.16215	2.7133e-05	0.000447009
ENSMUSG00000046841	-0.658041	7.29356	-9.15832	2.72109e-05	0.000447623
ENSMUSG00000048186	-1.43602	3.503	-9.15803	2.72169e-05	0.000447623
ENSMUSG00000032783	-1.12472	4.28782	-9.15449	2.72889e-05	0.000448425
ENSMUSG00000044201	-1.20303	4.19258	-9.14912	2.73988e-05	0.000449845
ENSMUSG00000062184	-0.834122	6.96268	-9.14657	2.74513e-05	0.000449925
ENSMUSG00000032122	1.14683	4.66918	9.14614	2.74601e-05	0.000449925
ENSMUSG00000031799	-0.825707	8.47526	-9.14547	2.74738e-05	0.000449925
ENSMUSG00000020814	-1.04155	4.99916	-9.14251	2.75349e-05	0.000450542
ENSMUSG00000031889	0.738559	5.68644	9.13738	2.76409e-05	0.000451892
ENSMUSG00000001095	-7.48575	0.957339	-9.13384	2.77143e-05	0.000452707
ENSMUSG00000041718	1.51916	6.23303	9.12494	2.79001e-05	0.000455354
ENSMUSG00000031253	-1.56425	4.1348	-9.12258	2.79495e-05	0.000455575
ENSMUSG00000099876	-5.63649	-0.960013	-9.12203	2.7961e-05	0.000455575
ENSMUSG00000026883	-0.722345	7.39132	-9.12018	2.79998e-05	0.000455639
ENSMUSG00000052727	-0.926422	7.44876	-9.11959	2.80124e-05	0.000455639
ENSMUSG00000038523	2.82534	0.906012	9.11817	2.80423e-05	0.000455741
ENSMUSG00000029125	0.973265	4.69524	9.11423	2.81253e-05	0.000456704
ENSMUSG00000015970	-2.19531	3.78255	-9.11271	2.81574e-05	0.000456839
ENSMUSG00000066894	-1.28522	5.80859	-9.11006	2.82137e-05	0.000457366
ENSMUSG00000043939	-4.76016	1.26902	-9.10886	2.8239e-05	0.000457391
ENSMUSG00000050619	0.812571	5.393	9.1072	2.82744e-05	0.000457578
ENSMUSG00000050677	3.27431	0.336617	9.10597	2.83004e-05	0.000457615
ENSMUSG00000039853	2.34832	1.56281	9.10428	2.83365e-05	0.000457813
ENSMUSG00000053289	0.977431	6.89148	9.09425	2.85511e-05	0.000460508
ENSMUSG00000085704	1.68281	2.36382	9.09354	2.85664e-05	0.000460508
ENSMUSG00000042333	2.6459	2.51085	9.09313	2.85751e-05	0.000460508
ENSMUSG00000047044	-1.02956	5.78082	-9.09073	2.86269e-05	0.000460955
ENSMUSG00000095276	4.05898	1.23114	9.08742	2.86983e-05	0.000461718
ENSMUSG00000037013	-0.633939	6.87249	-9.0844	2.87637e-05	0.000462285
ENSMUSG00000061601	1.94481	4.21968	9.08357	2.87816e-05	0.000462285
ENSMUSG00000021549	0.621684	7.07012	9.07883	2.88847e-05	0.000463179
ENSMUSG00000041762	1.85733	2.93536	9.07879	2.88854e-05	0.000463179
ENSMUSG00000054727	5.98569	1.43439	9.07707	2.8923e-05	0.000463394
ENSMUSG00000030772	-0.9693	4.69336	-9.07454	2.89783e-05	0.000463893
ENSMUSG00000041000	-1.00585	6.41788	-9.06854	2.91096e-05	0.000465608
ENSMUSG00000056753	1.85507	2.25979	9.06535	2.91797e-05	0.000466342
ENSMUSG00000109032	3.3417	4.87922	9.06282	2.92355e-05	0.000466765
ENSMUSG00000015222	-1.76884	5.80107	-9.06195	2.92548e-05	0.000466765
ENSMUSG00000074676	-3.23626	3.62918	-9.05909	2.9318e-05	0.000467386
ENSMUSG00000053626	-4.10084	1.57622	-9.05585	2.93899e-05	0.000468145
ENSMUSG00000032741	-0.809685	6.81222	-9.05313	2.94503e-05	0.000468625
ENSMUSG00000040016	3.40503	0.707656	9.0522	2.9471e-05	0.000468625
ENSMUSG00000035183	-0.878989	6.26154	-9.04936	2.95344e-05	0.000468625
ENSMUSG00000024302	-4.87858	4.37859	-9.04813	2.95619e-05	0.000468625
ENSMUSG00000041268	0.88833	6.14606	9.04803	2.9564e-05	0.000468625
ENSMUSG00000022092	1.03419	4.74837	9.04793	2.95664e-05	0.000468625
ENSMUSG00000027331	-0.925875	5.42126	-9.04235	2.96913e-05	0.000470218
ENSMUSG00000031409	1.83359	2.2152	9.04083	2.97254e-05	0.000470372
ENSMUSG00000091034	5.43697	-1.78769	9.03894	2.9768e-05	0.000470658
ENSMUSG00000031355	-1.80926	4.12345	-9.03741	2.98024e-05	0.000470813
ENSMUSG00000038930	-0.939159	5.87561	-9.03459	2.98662e-05	0.000471434
ENSMUSG00000031214	1.06787	4.6239	9.02702	3.00377e-05	0.000473754
ENSMUSG00000015961	0.744601	6.46293	9.01891	3.0223e-05	0.000476282
ENSMUSG00000026604	0.860606	6.23964	9.01784	3.02476e-05	0.000476282
ENSMUSG00000026950	-1.67839	4.74473	-9.01534	3.0305e-05	0.000476795
ENSMUSG00000024290	0.646912	7.03381	9.01163	3.03902e-05	0.000477365
ENSMUSG00000040407	0.667214	7.56596	9.0116	3.03909e-05	0.000477365
ENSMUSG00000029777	-0.65829	7.05034	-9.00852	3.0462e-05	0.000478005
ENSMUSG00000024772	-0.714688	6.37233	-9.00769	3.04813e-05	0.000478005
ENSMUSG00000032902	0.895837	5.48576	9.00121	3.06315e-05	0.000479968
ENSMUSG00000004891	-1.96935	6.80753	-8.99902	3.06825e-05	0.000480278
ENSMUSG00000021567	0.967861	4.94376	8.99817	3.07023e-05	0.000480278
ENSMUSG00000035498	1.98011	2.59725	8.99649	3.07415e-05	0.000480278
ENSMUSG00000079164	2.59904	1.2242	8.99467	3.07842e-05	0.000480278
ENSMUSG00000029074	3.54553	1.69486	8.99413	3.07966e-05	0.000480278
ENSMUSG00000038602	1.7649	2.71557	8.99394	3.08011e-05	0.000480278
ENSMUSG00000024502	-7.2718	1.19525	-8.99132	3.08627e-05	0.000480847
ENSMUSG00000019214	1.35837	5.38438	8.98708	3.09622e-05	0.000481855
ENSMUSG00000046688	1.73356	2.86344	8.98643	3.09774e-05	0.000481855
ENSMUSG00000024135	1.22476	5.52619	8.98494	3.10127e-05	0.000482013
ENSMUSG00000050089	-5.1447	-1.24943	-8.98148	3.10943e-05	0.000482891
ENSMUSG00000109564	1.35097	4.48631	8.98038	3.11204e-05	0.000482906
ENSMUSG00000023216	3.609	3.24545	8.97614	3.12208e-05	0.000484074
ENSMUSG00000022178	-0.846172	6.07782	-8.97099	3.13437e-05	0.000485587
ENSMUSG00000058498	-3.82377	2.33414	-8.9603	3.15999e-05	0.000488841
ENSMUSG00000079111	-0.933495	7.16338	-8.96011	3.16045e-05	0.000488841
ENSMUSG00000011884	-1.68479	5.1154	-8.95869	3.16387e-05	0.000488976
ENSMUSG00000051615	-0.930232	5.88515	-8.94952	3.18607e-05	0.000492
ENSMUSG00000074657	-1.63701	3.74564	-8.9485	3.18856e-05	0.000492
ENSMUSG00000032258	-1.16491	4.90449	-8.94532	3.19631e-05	0.0004928
ENSMUSG00000013033	-0.57094	9.03168	-8.94158	3.20546e-05	0.000493109
ENSMUSG00000021559	0.735681	7.22931	8.94145	3.20577e-05	0.000493109
ENSMUSG00000050751	-1.27586	5.1476	-8.94125	3.20625e-05	0.000493109
ENSMUSG00000024593	-5.1773	1.66525	-8.9403	3.20857e-05	0.000493109
ENSMUSG00000034463	1.59308	3.4739	8.93482	3.22204e-05	0.000494785
ENSMUSG00000016200	1.46966	5.5261	8.93213	3.22867e-05	0.000495068
ENSMUSG00000021866	-1.40977	5.68774	-8.93168	3.22979e-05	0.000495068
ENSMUSG00000025138	1.03158	4.70266	8.93006	3.23377e-05	0.000495068
ENSMUSG00000069713	2.76648	0.635152	8.92989	3.23419e-05	0.000495068
ENSMUSG00000031736	2.21115	1.66746	8.92602	3.24378e-05	0.000496141
ENSMUSG00000033788	-1.57513	5.00657	-8.91882	3.2617e-05	0.000498485
ENSMUSG00000027808	-0.73134	6.93206	-8.91733	3.26543e-05	0.000498659
ENSMUSG00000022390	-0.942906	8.17212	-8.9052	3.29589e-05	0.000502911
ENSMUSG00000025534	-0.823236	6.13504	-8.89971	3.30981e-05	0.000504634
ENSMUSG00000029790	0.923251	4.66428	8.893	3.32687e-05	0.000506833
ENSMUSG00000028072	-3.18244	3.03949	-8.89029	3.33379e-05	0.000507088
ENSMUSG00000067338	-3.47511	4.2509	-8.89028	3.33381e-05	0.000507088
ENSMUSG00000025983	2.60522	2.80897	8.88531	3.34656e-05	0.000508625
ENSMUSG00000100600	-2.00169	2.96274	-8.88394	3.35009e-05	0.000508758
ENSMUSG00000089726	1.54042	4.63196	8.87381	3.37625e-05	0.000511728
ENSMUSG00000035382	0.76345	5.33563	8.87321	3.37781e-05	0.000511728
ENSMUSG00000115969	3.38651	1.01323	8.87232	3.38013e-05	0.000511728
ENSMUSG00000030062	-0.662411	8.00707	-8.87226	3.38029e-05	0.000511728
ENSMUSG00000035960	-0.957487	6.1211	-8.86798	3.39143e-05	0.000512962
ENSMUSG00000025480	2.65181	4.13589	8.86708	3.39378e-05	0.000512962
ENSMUSG00000027463	-2.87087	2.58646	-8.86518	3.39875e-05	0.000513309
ENSMUSG00000024795	-0.783357	6.32001	-8.86151	3.40835e-05	0.000514355
ENSMUSG00000084968	1.61932	2.89651	8.85544	3.4243e-05	0.000516358
ENSMUSG00000086126	4.29632	-0.37949	8.85336	3.4298e-05	0.000516782
ENSMUSG00000050930	1.24326	3.76406	8.85192	3.4336e-05	0.000516949
ENSMUSG00000034656	-1.21364	4.21032	-8.85003	3.4386e-05	0.000517296
ENSMUSG00000033597	-0.702153	6.64072	-8.84811	3.44369e-05	0.000517658
ENSMUSG00000001507	0.958522	5.42207	8.84588	3.44962e-05	0.000518107
ENSMUSG00000018411	-2.99891	3.46846	-8.84431	3.4538e-05	0.000518107
ENSMUSG00000113796	-5.11952	-1.26063	-8.84394	3.45476e-05	0.000518107
ENSMUSG00000019961	-0.621469	8.6921	-8.83676	3.47395e-05	0.000520576
ENSMUSG00000021252	-0.95314	5.41303	-8.83576	3.47664e-05	0.000520576
ENSMUSG00000061410	-0.907298	7.50951	-8.83082	3.48991e-05	0.000522156
ENSMUSG00000041361	-1.24791	4.0673	-8.82766	3.49842e-05	0.000523022
ENSMUSG00000064061	0.965567	7.37623	8.82518	3.50513e-05	0.00052324
ENSMUSG00000029629	0.734644	6.80622	8.82511	3.50532e-05	0.00052324
ENSMUSG00000043969	2.62394	5.76511	8.82362	3.50936e-05	0.000523436
ENSMUSG00000018819	-1.39236	7.36683	-8.82226	3.51304e-05	0.000523579
ENSMUSG00000030766	0.65072	6.32048	8.81904	3.52179e-05	0.000524089
ENSMUSG00000006998	-0.787963	8.52639	-8.81868	3.52277e-05	0.000524089
ENSMUSG00000107842	2.94813	0.69126	8.818	3.52464e-05	0.000524089
ENSMUSG00000100199	2.96882	0.645992	8.81471	3.53359e-05	0.000524986
ENSMUSG00000054626	2.24939	2.91369	8.81378	3.53614e-05	0.000524986
ENSMUSG00000031256	0.856198	7.06372	8.81209	3.54076e-05	0.000525267
ENSMUSG00000027200	0.660783	7.21638	8.81051	3.5451e-05	0.000525506
ENSMUSG00000044986	0.819149	5.27244	8.8042	3.56244e-05	0.000527664
ENSMUSG00000090698	1.50987	2.95186	8.80322	3.56515e-05	0.000527664
ENSMUSG00000041720	0.625119	7.46633	8.79296	3.59358e-05	0.000531462
ENSMUSG00000041842	1.82497	3.1614	8.78841	3.60625e-05	0.000532927
ENSMUSG00000025932	-4.29004	1.8138	-8.78703	3.61013e-05	0.00053309
ENSMUSG00000021785	0.759713	5.23666	8.78273	3.62216e-05	0.000534456
ENSMUSG00000069049	-10.5043	1.96396	-8.77731	3.63742e-05	0.000535978
ENSMUSG00000037579	1.78668	3.37721	8.77671	3.63912e-05	0.000535978
ENSMUSG00000038175	1.07878	4.46231	8.7761	3.64084e-05	0.000535978
ENSMUSG00000028152	0.706149	5.85012	8.77221	3.65184e-05	0.000537186
ENSMUSG00000047220	2.58866	3.71549	8.77069	3.65616e-05	0.000537411
ENSMUSG00000044217	-2.44089	2.20119	-8.75945	3.68822e-05	0.000541623
ENSMUSG00000009654	1.77168	2.15862	8.75867	3.69045e-05	0.000541623
ENSMUSG00000031314	-0.644173	7.55277	-8.757	3.69525e-05	0.000541913
ENSMUSG00000078017	4.72943	-2.59937	8.75598	3.69816e-05	0.000541927
ENSMUSG00000039683	1.5134	5.46627	8.75292	3.70699e-05	0.000542396
ENSMUSG00000081179	2.56816	2.07169	8.75291	3.70701e-05	0.000542396
ENSMUSG00000020627	-1.91324	2.56925	-8.74803	3.72109e-05	0.000544044
ENSMUSG00000054910	4.50558	-0.617305	8.7469	3.72439e-05	0.000544112
ENSMUSG00000062098	-0.879635	6.24707	-8.74157	3.73986e-05	0.000545957
ENSMUSG00000014329	-0.7803	6.09302	-8.74047	3.74307e-05	0.000546011
ENSMUSG00000046991	2.09336	1.71972	8.73515	3.7586e-05	0.000547692
ENSMUSG00000058388	0.691142	5.81604	8.73457	3.76029e-05	0.000547692
ENSMUSG00000032883	-0.691953	6.36711	-8.73299	3.76494e-05	0.000547954
ENSMUSG00000048012	1.41338	3.38238	8.73009	3.77344e-05	0.000548776
ENSMUSG00000039048	0.892194	5.53896	8.72717	3.78204e-05	0.00054961
ENSMUSG00000044147	-0.702399	6.05104	-8.72057	3.80154e-05	0.000551558
ENSMUSG00000053522	1.33555	5.51596	8.72023	3.80257e-05	0.000551558
ENSMUSG00000028391	1.2177	3.5262	8.71973	3.80405e-05	0.000551558
ENSMUSG00000040479	0.65353	6.94214	8.71823	3.80849e-05	0.000551786
ENSMUSG00000025935	-0.739915	6.89509	-8.7086	3.83723e-05	0.000555531
ENSMUSG00000060371	1.53993	2.71235	8.70755	3.84039e-05	0.000555571
ENSMUSG00000000730	-8.85007	2.13436	-8.70554	3.84642e-05	0.000556024
ENSMUSG00000066705	-1.12615	6.77921	-8.70203	3.85698e-05	0.000556783
ENSMUSG00000034557	0.690205	6.41119	8.70187	3.85746e-05	0.000556783
ENSMUSG00000118669	-0.821588	5.36215	-8.69929	3.86524e-05	0.000557487
ENSMUSG00000028179	1.74977	2.08651	8.69802	3.86908e-05	0.000557623
ENSMUSG00000042371	3.00442	1.86023	8.69564	3.87628e-05	0.000558242
ENSMUSG00000040231	3.0878	1.14521	8.6931	3.88399e-05	0.000558934
ENSMUSG00000025728	0.706134	6.37545	8.68984	3.89391e-05	0.000559942
ENSMUSG00000108801	-4.26628	1.21519	-8.68739	3.90137e-05	0.000560596
ENSMUSG00000029426	-0.831778	6.24053	-8.68226	3.91708e-05	0.000562088
ENSMUSG00000106457	1.61379	3.02637	8.68209	3.9176e-05	0.000562088
ENSMUSG00000118661	3.84118	1.33683	8.67945	3.9257e-05	0.000562362
ENSMUSG00000050271	1.245	4.5719	8.67922	3.9264e-05	0.000562362
ENSMUSG00000086805	1.33848	3.44815	8.67861	3.92828e-05	0.000562362
ENSMUSG00000042712	-0.915132	7.90164	-8.67678	3.93391e-05	0.000562748
ENSMUSG00000032366	-0.766282	8.84328	-8.67434	3.94146e-05	0.000563409
ENSMUSG00000031107	1.49367	4.39114	8.6726	3.94682e-05	0.000563756
ENSMUSG00000034614	1.00521	4.59773	8.67007	3.95466e-05	0.000564236
ENSMUSG00000028644	3.76363	4.29618	8.66962	3.95605e-05	0.000564236
ENSMUSG00000015749	-0.610589	7.27048	-8.66492	3.97066e-05	0.0005659
ENSMUSG00000062209	-4.48533	2.7848	-8.66222	3.97907e-05	0.000566678
ENSMUSG00000068205	1.1471	3.89222	8.6599	3.98632e-05	0.000567291
ENSMUSG00000069601	0.925181	5.1278	8.65699	3.99544e-05	0.000568167
ENSMUSG00000021392	0.792971	5.75054	8.6471	4.02657e-05	0.000571785
ENSMUSG00000034758	0.91786	5.64196	8.64702	4.02682e-05	0.000571785
ENSMUSG00000078129	4.02359	-0.801448	8.64389	4.03675e-05	0.000572772
ENSMUSG00000047361	-3.0297	1.69969	-8.63594	4.06206e-05	0.000575937
ENSMUSG00000024176	-4.03002	4.3723	-8.6332	4.07081e-05	0.000576753
ENSMUSG00000105261	4.74274	-1.53833	8.62847	4.08601e-05	0.00057848
ENSMUSG00000075555	-4.24247	1.10671	-8.62187	4.10727e-05	0.000581062
ENSMUSG00000042662	-4.98903	2.86736	-8.61952	4.11489e-05	0.000581712
ENSMUSG00000018554	1.42824	4.97646	8.61808	4.11956e-05	0.000581944
ENSMUSG00000037270	0.833087	8.25125	8.61098	4.14266e-05	0.00058431
ENSMUSG00000062961	4.72877	-0.772497	8.61089	4.14297e-05	0.00058431
ENSMUSG00000046807	-2.65168	3.58648	-8.61014	4.14542e-05	0.00058431
ENSMUSG00000059851	0.858143	6.43714	8.60759	4.15375e-05	0.000584665
ENSMUSG00000032066	2.34082	1.25758	8.60666	4.15682e-05	0.000584665
ENSMUSG00000027668	0.650379	6.2692	8.60658	4.15706e-05	0.000584665
ENSMUSG00000032519	1.07509	4.48826	8.60282	4.1694e-05	0.000585972
ENSMUSG00000097222	1.36328	3.84351	8.59725	4.18779e-05	0.000587731
ENSMUSG00000045466	0.991633	4.2563	8.59695	4.18876e-05	0.000587731
ENSMUSG00000025425	-6.02335	0.4389	-8.59575	4.19275e-05	0.000587731
ENSMUSG00000038764	-1.03918	4.55495	-8.59412	4.19814e-05	0.000587731
ENSMUSG00000090778	5.36033	-1.57381	8.59351	4.20017e-05	0.000587731
ENSMUSG00000097259	4.32576	-0.373751	8.59262	4.2031e-05	0.000587731
ENSMUSG00000073568	-3.11604	3.54261	-8.59256	4.20332e-05	0.000587731
ENSMUSG00000040998	1.29188	4.78468	8.59101	4.20848e-05	0.000588025
ENSMUSG00000032021	-6.28335	0.234008	-8.58834	4.21734e-05	0.000588835
ENSMUSG00000040459	0.565544	8.29702	8.58444	4.23035e-05	0.000590223
ENSMUSG00000044337	-2.33677	3.28333	-8.57995	4.24542e-05	0.000591896
ENSMUSG00000042807	-1.26509	4.20184	-8.56956	4.28044e-05	0.000596346
ENSMUSG00000021994	-1.66631	7.97563	-8.56632	4.29144e-05	0.000597445
ENSMUSG00000018143	-1.43285	4.75225	-8.56246	4.30458e-05	0.000598841
ENSMUSG00000030269	-0.988869	5.94321	-8.56022	4.31222e-05	0.000599471
ENSMUSG00000054679	1.04928	4.00937	8.55926	4.3155e-05	0.000599493
ENSMUSG00000019179	-0.800085	7.32556	-8.54989	4.34768e-05	0.000603527
ENSMUSG00000041358	-4.09146	1.47588	-8.54836	4.35295e-05	0.000603823
ENSMUSG00000045004	-2.24908	3.88336	-8.54624	4.36029e-05	0.000604405
ENSMUSG00000020034	1.06147	4.33186	8.54412	4.36762e-05	0.000604984
ENSMUSG00000090374	3.31877	0.292716	8.54312	4.37109e-05	0.000605029
ENSMUSG00000041237	4.38639	2.74183	8.53183	4.41046e-05	0.000610039
ENSMUSG00000048001	-3.12068	1.44674	-8.53025	4.41599e-05	0.000610083
ENSMUSG00000062944	1.25931	4.04463	8.52993	4.41712e-05	0.000610083
ENSMUSG00000023353	-0.697113	6.52656	-8.52723	4.42659e-05	0.000610952
ENSMUSG00000020723	-1.2891	4.27353	-8.52592	4.4312e-05	0.000611108
ENSMUSG00000020439	-0.877525	6.19813	-8.52349	4.43977e-05	0.000611108
ENSMUSG00000006398	-0.929096	5.87217	-8.52341	4.44006e-05	0.000611108
ENSMUSG00000005802	0.925256	6.28862	8.5233	4.44044e-05	0.000611108
ENSMUSG00000041313	-0.861505	6.09886	-8.52105	4.4484e-05	0.000611766
ENSMUSG00000024598	0.629331	8.63989	8.51913	4.45519e-05	0.000612153
ENSMUSG00000021427	-0.566239	8.01687	-8.51846	4.45758e-05	0.000612153
ENSMUSG00000097233	3.1618	1.66601	8.51637	4.46497e-05	0.000612731
ENSMUSG00000031376	1.32964	4.18671	8.51355	4.47501e-05	0.000613671
ENSMUSG00000102516	-3.35487	1.68188	-8.50698	4.49848e-05	0.000616449
ENSMUSG00000028073	-0.896387	6.12191	-8.50608	4.5017e-05	0.00061645
ENSMUSG00000036550	0.553943	8.85482	8.50187	4.51685e-05	0.000617714
ENSMUSG00000038370	1.09069	4.471	8.49955	4.52521e-05	0.000617714
ENSMUSG00000035121	-1.45981	3.64904	-8.49936	4.52586e-05	0.000617714
ENSMUSG00000063972	1.50487	4.85117	8.49931	4.52607e-05	0.000617714
ENSMUSG00000031239	-1.08865	8.15841	-8.49905	4.52699e-05	0.000617714
ENSMUSG00000053025	2.39952	1.51512	8.49786	4.5313e-05	0.000617744
ENSMUSG00000026622	-0.866846	5.21147	-8.49721	4.53364e-05	0.000617744
ENSMUSG00000039138	-5.13311	-1.26277	-8.4934	4.54743e-05	0.000618956
ENSMUSG00000028637	1.36874	2.99271	8.49298	4.54897e-05	0.000618956
ENSMUSG00000026567	2.69161	1.12813	8.49039	4.55836e-05	0.000619795
ENSMUSG00000099966	1.3467	3.49477	8.48725	4.5698e-05	0.000620911
ENSMUSG00000054770	-0.964981	6.35515	-8.48517	4.57739e-05	0.000621504
ENSMUSG00000026425	0.624629	6.91318	8.48372	4.5827e-05	0.000621786
ENSMUSG00000015968	1.6801	5.52606	8.48258	4.58687e-05	0.000621912
ENSMUSG00000043456	-2.41815	2.09623	-8.47844	4.60204e-05	0.000623529
ENSMUSG00000025766	1.08927	4.64741	8.47504	4.61457e-05	0.000624786
ENSMUSG00000035898	0.998228	6.96073	8.47409	4.61808e-05	0.000624821
ENSMUSG00000050079	0.801446	5.82716	8.47308	4.62177e-05	0.000624882
ENSMUSG00000051495	0.647169	6.74178	8.47214	4.62527e-05	0.000624916
ENSMUSG00000075410	1.00936	4.58644	8.47104	4.62934e-05	0.000625026
ENSMUSG00000062729	0.664702	6.50663	8.46938	4.63548e-05	0.000625416
ENSMUSG00000031295	1.01009	5.81672	8.46767	4.64182e-05	0.000625832
ENSMUSG00000003534	-0.629979	7.05276	-8.4552	4.68837e-05	0.000631665
ENSMUSG00000021066	0.670956	5.76586	8.45238	4.69893e-05	0.000632125
ENSMUSG00000029304	-4.80971	4.14265	-8.45113	4.70364e-05	0.000632125
ENSMUSG00000020570	0.810985	6.49853	8.45075	4.70508e-05	0.000632125
ENSMUSG00000021187	3.27613	2.1001	8.45009	4.70759e-05	0.000632125
ENSMUSG00000022580	-1.75509	2.95645	-8.44992	4.70823e-05	0.000632125
ENSMUSG00000040648	0.585881	6.68802	8.44551	4.72488e-05	0.000633179
ENSMUSG00000062380	-3.19086	3.18532	-8.44469	4.72799e-05	0.000633179
ENSMUSG00000021792	-1.19451	5.36366	-8.44451	4.72865e-05	0.000633179
ENSMUSG00000114833	-3.17922	1.94598	-8.44165	4.73952e-05	0.000633179
ENSMUSG00000031924	-0.7041	7.06632	-8.441	4.74197e-05	0.000633179
ENSMUSG00000050312	1.08232	3.76389	8.44052	4.7438e-05	0.000633179
ENSMUSG00000022877	-5.06403	-1.28956	-8.44047	4.74401e-05	0.000633179
ENSMUSG00000041272	-2.17163	2.52061	-8.44046	4.74403e-05	0.000633179
ENSMUSG00000015652	-2.95302	1.51544	-8.43951	4.74766e-05	0.000633179
ENSMUSG00000035891	-0.815864	5.86555	-8.439	4.7496e-05	0.000633179
ENSMUSG00000044083	-4.05144	1.07942	-8.43829	4.7523e-05	0.000633179
ENSMUSG00000056602	-1.21181	4.79734	-8.43403	4.76855e-05	0.000634574
ENSMUSG00000105078	4.23056	-0.556429	8.43382	4.76937e-05	0.000634574
ENSMUSG00000048482	-3.98492	0.867759	-8.42847	4.78987e-05	0.00063686
ENSMUSG00000024691	-0.971545	5.50889	-8.42695	4.79571e-05	0.000637197
ENSMUSG00000055026	3.24916	0.44803	8.42295	4.81114e-05	0.000638805
ENSMUSG00000029780	0.729838	5.55583	8.4189	4.82682e-05	0.000640445
ENSMUSG00000027399	2.5872	1.15515	8.412	4.85367e-05	0.000643563
ENSMUSG00000031538	0.952818	5.54521	8.40724	4.87228e-05	0.000645586
ENSMUSG00000025237	0.794337	5.08283	8.40635	4.87575e-05	0.000645589
ENSMUSG00000000901	-0.634254	7.5289	-8.40552	4.87903e-05	0.000645589
ENSMUSG00000109435	4.21581	-0.806923	8.4034	4.88736e-05	0.000646248
ENSMUSG00000112453	-4.84961	-1.42707	-8.39874	4.90572e-05	0.000648229
ENSMUSG00000046743	1.21865	7.33864	8.39183	4.93307e-05	0.000651334
ENSMUSG00000028698	1.90693	6.40138	8.39079	4.93721e-05	0.000651334
ENSMUSG00000040877	1.32863	3.19567	8.39025	4.93938e-05	0.000651334
ENSMUSG00000112481	3.6358	-0.399049	8.38158	4.97399e-05	0.000655448
ENSMUSG00000031162	3.53552	2.04139	8.38048	4.97842e-05	0.000655583
ENSMUSG00000110453	4.30483	-0.524374	8.37739	4.99083e-05	0.000656767
ENSMUSG00000005233	-0.758132	5.53082	-8.3753	4.99924e-05	0.000657423
ENSMUSG00000030854	-4.75484	1.08974	-8.37322	5.00766e-05	0.000657555
ENSMUSG00000049538	0.958182	6.89694	8.37295	5.00875e-05	0.000657555
ENSMUSG00000021589	-0.639553	6.85063	-8.37251	5.0105e-05	0.000657555
ENSMUSG00000107810	1.23231	3.27712	8.36855	5.02656e-05	0.00065893
ENSMUSG00000113780	1.66721	2.30452	8.36824	5.02783e-05	0.00065893
ENSMUSG00000044071	-3.45851	2.53061	-8.36622	5.03604e-05	0.000659556
ENSMUSG00000028278	-1.10674	4.87734	-8.36221	5.05235e-05	0.000661242
ENSMUSG00000001270	-0.971004	4.89174	-8.35853	5.06742e-05	0.000662763
ENSMUSG00000048349	2.13551	2.44449	8.35305	5.08989e-05	0.00066525
ENSMUSG00000024491	0.668043	6.50017	8.35183	5.09491e-05	0.000665454
ENSMUSG00000002190	-2.97898	2.7666	-8.34969	5.10375e-05	0.000666155
ENSMUSG00000028957	1.16057	5.18688	8.34832	5.10943e-05	0.000666444
ENSMUSG00000028138	-1.06618	6.91246	-8.34609	5.11866e-05	0.000667195
ENSMUSG00000024008	-1.22572	4.56632	-8.34263	5.13298e-05	0.000667918
ENSMUSG00000074595	2.78913	0.852339	8.34107	5.13947e-05	0.000667918
ENSMUSG00000018362	-0.697552	7.10356	-8.34029	5.14273e-05	0.000667918
ENSMUSG00000031647	-1.97421	4.89514	-8.33989	5.1444e-05	0.000667918
ENSMUSG00000025081	-3.10966	5.41003	-8.33988	5.14443e-05	0.000667918
ENSMUSG00000016763	-1.0001	6.4697	-8.33973	5.14505e-05	0.000667918
ENSMUSG00000054008	-0.843467	7.57822	-8.33782	5.15301e-05	0.000668501
ENSMUSG00000021540	0.933853	7.79625	8.33616	5.15994e-05	0.000668918
ENSMUSG00000018547	-0.602204	6.59932	-8.3347	5.16607e-05	0.000668918
ENSMUSG00000020334	2.15725	1.34629	8.33455	5.16666e-05	0.000668918
ENSMUSG00000074796	-1.87456	3.87699	-8.33327	5.17204e-05	0.000669163
ENSMUSG00000078706	-0.836653	5.55711	-8.33155	5.17924e-05	0.000669644
ENSMUSG00000031027	3.23058	2.0148	8.32776	5.19517e-05	0.000671252
ENSMUSG00000025981	-1.28527	4.06736	-8.32429	5.20982e-05	0.000672462
ENSMUSG00000021943	1.18457	4.30201	8.32374	5.21215e-05	0.000672462
ENSMUSG00000049303	-1.97259	2.7809	-8.32306	5.21502e-05	0.000672462
ENSMUSG00000100209	-2.34017	2.16044	-8.32175	5.22055e-05	0.000672518
ENSMUSG00000029570	-1.27079	3.90186	-8.3213	5.22249e-05	0.000672518
ENSMUSG00000048234	0.800668	5.96251	8.32048	5.22596e-05	0.000672518
ENSMUSG00000062661	-1.20435	5.12837	-8.31632	5.24361e-05	0.000673965
ENSMUSG00000022519	0.990686	5.18686	8.31618	5.24421e-05	0.000673965
ENSMUSG00000021127	0.622657	8.41921	8.31019	5.26977e-05	0.000676798
ENSMUSG00000087611	3.81865	0.347155	8.30805	5.27894e-05	0.000677523
ENSMUSG00000027470	-4.81881	-1.44511	-8.30451	5.29412e-05	0.000679018
ENSMUSG00000046167	-1.58319	3.96576	-8.3029	5.30109e-05	0.000679244
ENSMUSG00000026571	0.921218	6.49085	8.30246	5.30295e-05	0.000679244
ENSMUSG00000053641	0.839586	5.70822	8.30058	5.31107e-05	0.000679831
ENSMUSG00000024697	-2.01509	4.14251	-8.29965	5.31508e-05	0.000679891
ENSMUSG00000074354	-2.06818	2.48969	-8.2981	5.32178e-05	0.000680297
ENSMUSG00000045328	-0.915382	7.15833	-8.29563	5.3325e-05	0.000681214
ENSMUSG00000035671	1.3327	5.59703	8.28989	5.35746e-05	0.000683748
ENSMUSG00000011114	-0.711924	6.58806	-8.28943	5.35945e-05	0.000683748
ENSMUSG00000035458	-1.56971	4.7725	-8.28771	5.36697e-05	0.000684252
ENSMUSG00000058656	1.88904	1.95013	8.28619	5.37359e-05	0.000684643
ENSMUSG00000037622	0.739749	6.01223	8.28197	5.39208e-05	0.000686543
ENSMUSG00000110588	1.9672	4.58387	8.28041	5.39897e-05	0.000686967
ENSMUSG00000018387	1.39603	2.642	8.27652	5.41607e-05	0.000688574
ENSMUSG00000051022	1.40863	3.23204	8.27591	5.41877e-05	0.000688574
ENSMUSG00000036815	2.83352	1.66044	8.27321	5.43072e-05	0.000689518
ENSMUSG00000022286	-3.89981	2.28582	-8.27261	5.43337e-05	0.000689518
ENSMUSG00000022807	-0.713138	6.43284	-8.27024	5.44389e-05	0.000690336
ENSMUSG00000026185	1.13502	10.7659	8.26954	5.447e-05	0.000690336
ENSMUSG00000034858	0.666288	6.52176	8.26674	5.45945e-05	0.000691008
ENSMUSG00000085440	1.56047	2.49048	8.26673	5.45949e-05	0.000691008
ENSMUSG00000041805	3.06122	3.44651	8.26336	5.47451e-05	0.000692453
ENSMUSG00000074899	1.05694	4.11804	8.26166	5.48211e-05	0.000692959
ENSMUSG00000040712	0.719237	5.70372	8.26064	5.48669e-05	0.000693082
ENSMUSG00000024539	0.920812	5.73859	8.25533	5.5105e-05	0.000695333
ENSMUSG00000063410	0.592736	7.07774	8.25506	5.51174e-05	0.000695333
ENSMUSG00000052928	-0.961335	5.67149	-8.25345	5.51898e-05	0.000695356
ENSMUSG00000049148	-4.49096	0.687108	-8.25286	5.52161e-05	0.000695356
ENSMUSG00000021819	0.571485	7.84649	8.25261	5.52277e-05	0.000695356
ENSMUSG00000000440	4.91847	-0.221745	8.24718	5.54732e-05	0.000697549
ENSMUSG00000073889	0.783901	6.00123	8.24715	5.54745e-05	0.000697549
ENSMUSG00000031843	-1.29296	4.84294	-8.2423	5.56947e-05	0.00069986
ENSMUSG00000117358	2.64223	0.64553	8.24128	5.57411e-05	0.000699986
ENSMUSG00000046668	-0.845922	6.3509	-8.23695	5.59388e-05	0.000702011
ENSMUSG00000037416	0.739048	7.07064	8.23563	5.59995e-05	0.000702314
ENSMUSG00000015542	1.01242	3.90509	8.23036	5.62414e-05	0.000704598
ENSMUSG00000045973	0.587837	7.02623	8.23007	5.6255e-05	0.000704598
ENSMUSG00000029676	-0.889717	5.841	-8.22847	5.63285e-05	0.000705007
ENSMUSG00000024206	1.306	3.49211	8.22695	5.63989e-05	0.000705007
ENSMUSG00000036611	-1.14298	4.29782	-8.22675	5.64079e-05	0.000705007
ENSMUSG00000058914	-4.67438	4.4248	-8.22618	5.64343e-05	0.000705007
ENSMUSG00000025586	2.07456	5.11495	8.22507	5.64854e-05	0.000705187
ENSMUSG00000031696	0.577608	7.49057	8.22167	5.66432e-05	0.000706699
ENSMUSG00000037801	1.95386	1.75386	8.21723	5.68495e-05	0.000708813
ENSMUSG00000001403	-0.859859	5.90388	-8.2158	5.69165e-05	0.000709187
ENSMUSG00000055435	0.821907	6.64699	8.21467	5.69692e-05	0.000709384
ENSMUSG00000025194	2.29742	2.03062	8.21011	5.71824e-05	0.000711176
ENSMUSG00000116989	1.47527	3.12233	8.20968	5.72025e-05	0.000711176
ENSMUSG00000036782	0.73597	6.16522	8.20922	5.72241e-05	0.000711176
ENSMUSG00000097119	0.879376	6.28418	8.20059	5.7631e-05	0.000715771
ENSMUSG00000028906	0.753196	7.24961	8.197	5.78012e-05	0.000717065
ENSMUSG00000053914	3.04921	0.478339	8.19593	5.78517e-05	0.000717065
ENSMUSG00000023764	1.00528	5.69987	8.19453	5.79183e-05	0.000717065
ENSMUSG00000028969	0.82237	5.76968	8.19282	5.79997e-05	0.000717065
ENSMUSG00000048814	0.934718	4.82679	8.19247	5.80166e-05	0.000717065
ENSMUSG00000035151	0.6806	5.81874	8.19222	5.80284e-05	0.000717065
ENSMUSG00000028655	-3.76777	1.47013	-8.19173	5.80517e-05	0.000717065
ENSMUSG00000079966	-5.99733	-0.750648	-8.19154	5.80608e-05	0.000717065
ENSMUSG00000079109	0.870906	5.09979	8.19133	5.80708e-05	0.000717065
ENSMUSG00000042116	-2.04232	3.83239	-8.18869	5.81969e-05	0.00071816
ENSMUSG00000035713	-0.878386	4.73903	-8.18648	5.8303e-05	0.00071874
ENSMUSG00000037541	-1.96152	4.18197	-8.18615	5.83187e-05	0.00071874
ENSMUSG00000008153	-1.10192	4.94883	-8.18257	5.84906e-05	0.000720044
ENSMUSG00000021294	-0.94019	5.60063	-8.18239	5.84993e-05	0.000720044
ENSMUSG00000031858	0.573457	7.17168	8.18094	5.85693e-05	0.000720443
ENSMUSG00000073424	2.68267	0.478732	8.17855	5.86845e-05	0.000721399
ENSMUSG00000086077	-2.40216	2.80096	-8.17619	5.87983e-05	0.000722336
ENSMUSG00000112150	2.55653	1.09291	8.17383	5.89128e-05	0.000723212
ENSMUSG00000026688	0.896776	4.66044	8.17317	5.89448e-05	0.000723212
ENSMUSG00000022678	-0.773005	5.84827	-8.17085	5.90577e-05	0.000724135
ENSMUSG00000075511	1.30308	5.24472	8.167	5.92451e-05	0.000725764
ENSMUSG00000067219	-3.57893	1.12268	-8.16635	5.92766e-05	0.000725764
ENSMUSG00000068742	-0.728839	5.65534	-8.1658	5.93038e-05	0.000725764
ENSMUSG00000031451	1.20735	7.97961	8.16447	5.93684e-05	0.000726093
ENSMUSG00000071691	2.76628	2.82372	8.15799	5.96865e-05	0.000729519
ENSMUSG00000048218	1.46044	3.50874	8.15694	5.9738e-05	0.000729685
ENSMUSG00000074224	3.53088	1.87726	8.14709	6.02257e-05	0.000734787
ENSMUSG00000020186	-1.4992	4.35019	-8.14696	6.02322e-05	0.000734787
ENSMUSG00000024558	-3.34011	1.9175	-8.14322	6.04185e-05	0.000736419
ENSMUSG00000038705	0.648708	5.60529	8.14227	6.04658e-05	0.000736419
ENSMUSG00000053475	-2.70548	1.68619	-8.14144	6.05071e-05	0.000736419
ENSMUSG00000000627	1.85002	1.60057	8.1412	6.05192e-05	0.000736419
ENSMUSG00000003824	1.86812	4.85864	8.14003	6.05778e-05	0.000736666
ENSMUSG00000046173	3.97952	-0.290794	8.13817	6.0671e-05	0.000736979
ENSMUSG00000021947	1.10311	4.79033	8.13798	6.06802e-05	0.000736979
ENSMUSG00000073652	-1.37382	4.607	-8.13718	6.07206e-05	0.000737004
ENSMUSG00000021948	1.10715	6.73137	8.1329	6.09359e-05	0.00073915
ENSMUSG00000032026	-0.808681	5.19397	-8.1314	6.10115e-05	0.0007396
ENSMUSG00000074141	1.7773	1.90583	8.12895	6.11352e-05	0.000740634
ENSMUSG00000063856	1.24985	6.62499	8.12477	6.1347e-05	0.000742732
ENSMUSG00000083114	2.93973	0.735346	8.12322	6.14255e-05	0.000743214
ENSMUSG00000030035	0.782066	5.42086	8.12173	6.15014e-05	0.000743516
ENSMUSG00000044080	1.44968	3.2819	8.12121	6.15278e-05	0.000743516
ENSMUSG00000036565	-0.535149	8.36472	-8.11902	6.16393e-05	0.000744395
ENSMUSG00000021953	2.56792	1.62412	8.11814	6.16844e-05	0.000744473
ENSMUSG00000056656	3.39021	1.2147	8.11362	6.19158e-05	0.000746797
ENSMUSG00000100876	2.37809	1.80991	8.11228	6.19844e-05	0.000747155
ENSMUSG00000024885	-1.50378	4.8326	-8.11078	6.20616e-05	0.000747617
ENSMUSG00000001901	2.46141	1.2103	8.10811	6.21988e-05	0.000748801
ENSMUSG00002075808	-0.918507	4.47778	-8.10678	6.22674e-05	0.000749157
ENSMUSG00000061013	-2.56611	2.00014	-8.10338	6.24434e-05	0.000750805
ENSMUSG00000041954	1.13143	3.63643	8.10244	6.24917e-05	0.000750916
ENSMUSG00000097093	2.77077	0.449831	8.1013	6.25508e-05	0.000751156
ENSMUSG00000041351	0.730632	5.8032	8.0962	6.2816e-05	0.000753594
ENSMUSG00000028328	0.777884	4.73867	8.09589	6.28322e-05	0.000753594
ENSMUSG00000032570	0.664573	6.8183	8.09506	6.28755e-05	0.000753644
ENSMUSG00000028785	1.5045	2.44435	8.09418	6.29217e-05	0.000753727
ENSMUSG00000052131	-3.2404	2.2429	-8.09298	6.29843e-05	0.000754007
ENSMUSG00000084783	-1.18217	4.60706	-8.09195	6.30383e-05	0.000754185
ENSMUSG00000067780	-1.82694	5.99133	-8.0896	6.3161e-05	0.000755182
ENSMUSG00000100252	4.96189	-1.205	8.08041	6.36452e-05	0.000760325
ENSMUSG00000022829	1.26035	2.8915	8.07994	6.36702e-05	0.000760325
ENSMUSG00000032842	1.10816	4.56878	8.07805	6.37703e-05	0.000761048
ENSMUSG00000028532	0.936833	5.90411	8.076	6.38788e-05	0.00076187
ENSMUSG00000037578	-4.66957	1.45782	-8.07509	6.39272e-05	0.000761974
ENSMUSG00000019988	0.663809	5.60225	8.07216	6.4083e-05	0.000762948
ENSMUSG00000040841	0.675157	6.08762	8.07206	6.40883e-05	0.000762948
ENSMUSG00000020121	1.26313	5.55537	8.07014	6.41909e-05	0.000763697
ENSMUSG00000028212	1.17989	5.70651	8.06509	6.44614e-05	0.000766441
ENSMUSG00000030352	-0.767151	7.61566	-8.06395	6.45224e-05	0.000766692
ENSMUSG00000044167	-0.753814	6.10059	-8.06297	6.45753e-05	0.000766847
ENSMUSG00000039337	-2.40181	2.63056	-8.05795	6.48453e-05	0.000769578
ENSMUSG00000037138	-0.857583	7.44896	-8.05619	6.49407e-05	0.000770234
ENSMUSG00000052157	4.74267	-0.369044	8.05482	6.50149e-05	0.000770639
ENSMUSG00000024056	-0.853595	5.31213	-8.05113	6.52149e-05	0.000772534
ENSMUSG00000027479	-0.602533	7.90633	-8.05031	6.52598e-05	0.00077259
ENSMUSG00000041536	-1.95433	3.11623	-8.04628	6.54791e-05	0.000774708
ENSMUSG00000025915	-0.978874	5.8374	-8.04391	6.56088e-05	0.000775766
ENSMUSG00000066357	0.571138	7.56449	8.04154	6.5739e-05	0.000775961
ENSMUSG00000020882	0.842199	4.80866	8.0415	6.57411e-05	0.000775961
ENSMUSG00000019558	-1.00687	5.95879	-8.0414	6.57464e-05	0.000775961
ENSMUSG00000051359	-1.11284	4.48942	-8.03553	6.60695e-05	0.000779296
ENSMUSG00000038146	-0.966911	7.04819	-8.03374	6.61682e-05	0.000779981
ENSMUSG00000053852	4.62871	-2.1121	8.02873	6.64455e-05	0.00078277
ENSMUSG00000063810	1.41802	6.68221	8.02629	6.65813e-05	0.000783785
ENSMUSG00000042942	0.606752	6.78329	8.02511	6.66465e-05	0.000783785
ENSMUSG00000027035	-1.24499	6.10605	-8.02498	6.66539e-05	0.000783785
ENSMUSG00000013275	-0.904394	5.76617	-8.02043	6.69078e-05	0.000786289
ENSMUSG00000021256	-1.12225	4.55533	-8.01864	6.70082e-05	0.000786988
ENSMUSG00000028194	-0.933054	4.89285	-8.01234	6.73624e-05	0.000790665
ENSMUSG00000038242	-3.12	1.82089	-8.00418	6.78238e-05	0.000795595
ENSMUSG00000057604	1.38408	3.06824	7.99785	6.81849e-05	0.000798935
ENSMUSG00000085498	3.18655	0.828424	7.99703	6.82313e-05	0.000798935
ENSMUSG00000059173	1.42622	4.91822	7.997	6.82332e-05	0.000798935
ENSMUSG00000023031	1.85806	2.38715	7.99555	6.83162e-05	0.000799237
ENSMUSG00000026675	-1.67283	5.64409	-7.9951	6.83421e-05	0.000799237
ENSMUSG00000034485	-1.258	6.37442	-7.98382	6.89919e-05	0.000805723
ENSMUSG00000018848	-0.609744	6.4374	-7.98316	6.90297e-05	0.000805723
ENSMUSG00000052738	-0.635151	5.95014	-7.98306	6.90355e-05	0.000805723
ENSMUSG00000057738	-0.545541	9.59973	-7.98256	6.90644e-05	0.000805723
ENSMUSG00000027499	-1.14426	4.69566	-7.98128	6.91391e-05	0.000806106
ENSMUSG00000107488	-7.11474	0.715232	-7.97943	6.92465e-05	0.000806468
ENSMUSG00000021319	-2.99337	2.18209	-7.9793	6.92541e-05	0.000806468
ENSMUSG00000037798	-4.83472	0.758683	-7.97717	6.93777e-05	0.000807103
ENSMUSG00000028972	-5.65194	-0.928151	-7.97518	6.94938e-05	0.000807103
ENSMUSG00000114902	4.51945	-1.62683	7.97484	6.95136e-05	0.000807103
ENSMUSG00000085419	2.4542	1.57253	7.97463	6.95259e-05	0.000807103
ENSMUSG00000019139	0.719546	7.78065	7.97394	6.95664e-05	0.000807103
ENSMUSG00000028369	-1.56752	7.23837	-7.97199	6.96806e-05	0.000807103
ENSMUSG00000022479	0.955701	3.8925	7.97194	6.96833e-05	0.000807103
ENSMUSG00000031504	-3.07913	2.10428	-7.97097	6.974e-05	0.000807103
ENSMUSG00000020638	-1.51994	3.51778	-7.97091	6.97438e-05	0.000807103
ENSMUSG00000048096	-2.5984	2.13815	-7.97069	6.97568e-05	0.000807103
ENSMUSG00000117814	1.45921	2.56344	7.96896	6.98583e-05	0.000807103
ENSMUSG00000033350	-1.11305	4.75181	-7.96888	6.98628e-05	0.000807103
ENSMUSG00000030867	-1.00577	5.36516	-7.96856	6.98818e-05	0.000807103
ENSMUSG00000028093	-0.777243	4.98035	-7.96831	6.98963e-05	0.000807103
ENSMUSG00000020869	-0.588973	6.92623	-7.96694	6.99765e-05	0.000807544
ENSMUSG00000030691	0.734976	6.41231	7.96231	7.025e-05	0.000810214
ENSMUSG00000070939	0.639195	5.71321	7.96146	7.03002e-05	0.000810307
ENSMUSG00000032812	-0.784783	7.33014	-7.96015	7.03777e-05	0.000810714
ENSMUSG00000005251	-1.75205	3.42897	-7.95771	7.05223e-05	0.000811893
ENSMUSG00000061728	-4.47973	1.15222	-7.95456	7.07094e-05	0.00081356
ENSMUSG00000107879	1.01716	3.75679	7.9534	7.07785e-05	0.000813869
ENSMUSG00000030704	0.670918	7.39391	7.94897	7.10426e-05	0.000816417
ENSMUSG00000025145	0.755276	6.15532	7.94462	7.13036e-05	0.0008185
ENSMUSG00000095115	-1.10373	6.16823	-7.94423	7.13269e-05	0.0008185
ENSMUSG00000023044	0.630485	6.07815	7.94368	7.13603e-05	0.0008185
ENSMUSG00000043099	-1.24372	6.14308	-7.94312	7.13942e-05	0.0008185
ENSMUSG00000043079	-1.37236	6.42898	-7.94164	7.14828e-05	0.00081856
ENSMUSG00000081670	3.22399	-0.0657595	7.94161	7.14845e-05	0.00081856
ENSMUSG00000032087	-4.29157	2.98827	-7.93357	7.1971e-05	0.000823239
ENSMUSG00000032492	-1.26808	4.68475	-7.93344	7.19788e-05	0.000823239
ENSMUSG00000112598	-5.58189	-0.969713	-7.93029	7.21703e-05	0.000824939
ENSMUSG00000023367	0.699898	6.07259	7.92683	7.23813e-05	0.000826858
ENSMUSG00000032850	0.754186	4.78544	7.92581	7.24442e-05	0.000827086
ENSMUSG00000015133	0.705771	5.05107	7.92264	7.2638e-05	0.000828531
ENSMUSG00000029223	-2.97712	5.36054	-7.92233	7.2657e-05	0.000828531
ENSMUSG00000041992	1.37378	4.65349	7.92017	7.27896e-05	0.000829464
ENSMUSG00000071573	2.12502	2.40326	7.9196	7.28251e-05	0.000829464
ENSMUSG00000010095	-0.842287	6.9515	-7.91684	7.29946e-05	0.000830902
ENSMUSG00000043833	2.05526	1.8694	7.9139	7.31765e-05	0.00083248
ENSMUSG00000032609	0.944759	5.54392	7.91242	7.32679e-05	0.000833027
ENSMUSG00000049047	-0.840241	6.26506	-7.91091	7.33615e-05	0.000833598
ENSMUSG00000000530	-1.03052	5.92487	-7.90823	7.3528e-05	0.000834665
ENSMUSG00000030727	0.722646	5.49544	7.908	7.35422e-05	0.000834665
ENSMUSG00000056367	-1.54868	3.26021	-7.89521	7.43427e-05	0.000843252
ENSMUSG00000041064	-1.25227	4.26118	-7.89241	7.4519e-05	0.000844754
ENSMUSG00000048537	-0.834832	6.57139	-7.88936	7.47121e-05	0.000846444
ENSMUSG00000022025	-3.33419	0.838405	-7.88838	7.47739e-05	0.000846645
ENSMUSG00000038679	-0.787025	6.08769	-7.88615	7.49156e-05	0.00084775
ENSMUSG00000019823	-0.880912	5.61201	-7.88522	7.49749e-05	0.000847922
ENSMUSG00000103839	1.28836	3.20799	7.8812	7.52309e-05	0.00084978
ENSMUSG00000049092	1.23467	4.23175	7.88031	7.52876e-05	0.00084978
ENSMUSG00000024998	-1.54998	5.28567	-7.87992	7.53125e-05	0.00084978
ENSMUSG00000007279	2.14418	2.50824	7.87929	7.53526e-05	0.00084978
ENSMUSG00000058748	0.781876	4.64128	7.87917	7.53602e-05	0.00084978
ENSMUSG00000087479	2.02474	2.44605	7.87647	7.55333e-05	0.000850937
ENSMUSG00000113835	-4.71734	-1.50718	-7.87619	7.55513e-05	0.000850937
ENSMUSG00000032640	-0.726323	6.72102	-7.87392	7.56967e-05	0.000852076
ENSMUSG00000046671	0.55502	6.51682	7.8723	7.58011e-05	0.000852614
ENSMUSG00000042353	-3.95747	0.361885	-7.8718	7.58333e-05	0.000852614
ENSMUSG00000037818	1.297	4.30367	7.86997	7.5951e-05	0.0008531
ENSMUSG00000040659	-1.55351	6.11688	-7.86975	7.59652e-05	0.0008531
ENSMUSG00000022337	0.742306	5.32749	7.86882	7.6025e-05	0.000853273
ENSMUSG00000044641	-1.37401	4.64033	-7.86801	7.60779e-05	0.000853368
ENSMUSG00000086578	3.2247	0.357989	7.86625	7.61913e-05	0.000853607
ENSMUSG00000014547	0.757074	6.04909	7.86563	7.62312e-05	0.000853607
ENSMUSG00000019852	-1.75591	2.66834	-7.86562	7.62323e-05	0.000853607
ENSMUSG00000054115	-0.758479	6.0048	-7.8631	7.63953e-05	0.000854934
ENSMUSG00000025083	-0.92837	5.46746	-7.86212	7.6459e-05	0.000854952
ENSMUSG00000022855	0.727919	6.73757	7.86143	7.65042e-05	0.000854952
ENSMUSG00000026489	0.915295	4.68154	7.86103	7.65303e-05	0.000854952
ENSMUSG00000048578	-0.56166	8.72628	-7.85649	7.68261e-05	0.000857757
ENSMUSG00000068117	3.09609	2.89918	7.85574	7.68751e-05	0.000857806
ENSMUSG00000024331	1.66725	3.86735	7.85449	7.69567e-05	0.00085784
ENSMUSG00000029674	-0.840147	6.08353	-7.85433	7.69673e-05	0.00085784
ENSMUSG00000039100	0.565237	7.32407	7.85326	7.70373e-05	0.000858122
ENSMUSG00000001829	-1.054	5.88315	-7.85235	7.70969e-05	0.000858132
ENSMUSG00000034686	-3.23997	1.85862	-7.85145	7.71558e-05	0.000858132
ENSMUSG00000095332	1.95247	2.5148	7.8512	7.71721e-05	0.000858132
ENSMUSG00000032489	1.89281	2.35215	7.84465	7.76038e-05	0.000862434
ENSMUSG00000082925	1.90668	1.5009	7.84319	7.77005e-05	0.00086301
ENSMUSG00000101878	-0.754388	5.00386	-7.8376	7.80708e-05	0.000866622
ENSMUSG00000054321	0.786626	6.0003	7.83586	7.81867e-05	0.000867408
ENSMUSG00000044352	3.49164	0.360244	7.83304	7.83749e-05	0.000868994
ENSMUSG00000026729	2.42519	1.42189	7.83011	7.85711e-05	0.000869921
ENSMUSG00000096967	2.61001	1.77968	7.82977	7.85939e-05	0.000869921
ENSMUSG00000050612	-4.43976	0.287675	-7.82976	7.85943e-05	0.000869921
ENSMUSG00000027438	-1.61702	4.55217	-7.82691	7.87855e-05	0.000871536
ENSMUSG00000020454	0.745228	7.05217	7.82605	7.88433e-05	0.000871675
ENSMUSG00000034926	-0.776725	7.25547	-7.82203	7.91143e-05	0.000874116
ENSMUSG00000025372	-0.9116	5.88284	-7.82143	7.91551e-05	0.000874116
ENSMUSG00000053219	-1.9713	2.32627	-7.81947	7.92871e-05	0.000874956
ENSMUSG00000038508	-4.01415	1.6205	-7.81896	7.93222e-05	0.000874956
ENSMUSG00000024731	-5.07378	-1.2776	-7.81801	7.93861e-05	0.000875159
ENSMUSG00000075297	-2.27905	2.12464	-7.8112	7.98496e-05	0.000879715
ENSMUSG00000056771	1.43612	2.48489	7.81059	7.98909e-05	0.000879715
ENSMUSG00000035107	-1.15918	7.37276	-7.80614	8.01955e-05	0.000882564
ENSMUSG00000025255	0.712577	5.56686	7.80165	8.05034e-05	0.000885149
ENSMUSG00000022340	1.90175	3.3075	7.80138	8.05225e-05	0.000885149
ENSMUSG00000034449	0.9668	4.83497	7.79939	8.06594e-05	0.000886147
ENSMUSG00000036940	-0.529527	7.4137	-7.79648	8.08607e-05	0.000887851
ENSMUSG00000053846	-2.15383	4.77844	-7.79569	8.09154e-05	0.000887945
ENSMUSG00000085684	1.98892	1.30084	7.78603	8.15867e-05	0.000894801
ENSMUSG00000034031	5.7616	0.13582	7.78458	8.16885e-05	0.000895407
ENSMUSG00000069855	-4.48374	1.10601	-7.78219	8.18561e-05	0.000896733
ENSMUSG00000039936	-1.72266	4.81915	-7.78107	8.19342e-05	0.000897037
ENSMUSG00000022034	1.15406	6.51645	7.78046	8.19772e-05	0.000897037
ENSMUSG00000033161	-0.540748	8.75216	-7.77565	8.23159e-05	0.000900231
ENSMUSG00000023940	-0.905872	5.11774	-7.77405	8.24292e-05	0.000900958
ENSMUSG00000036206	-1.00246	4.95896	-7.77237	8.25475e-05	0.000901738
ENSMUSG00000037826	0.732024	5.785	7.76972	8.27357e-05	0.000903262
ENSMUSG00000009995	0.593439	6.1081	7.76908	8.2781e-05	0.000903262
ENSMUSG00000086477	1.49744	2.28951	7.76461	8.30994e-05	0.000906222
ENSMUSG00000057421	0.621391	6.21787	7.76357	8.31734e-05	0.000906515
ENSMUSG00000025151	-0.602028	9.75201	-7.76258	8.32446e-05	0.000906776
ENSMUSG00000025232	-0.640216	6.24428	-7.76178	8.33013e-05	0.00090688
ENSMUSG00000005968	1.27085	3.73099	7.76044	8.33976e-05	0.000907414
ENSMUSG00000031375	-1.09946	8.81827	-7.75893	8.35055e-05	0.00090776
ENSMUSG00000031659	-2.38981	6.45385	-7.75771	8.35934e-05	0.00090776
ENSMUSG00000110537	-4.89233	-1.38947	-7.75751	8.36073e-05	0.00090776
ENSMUSG00000104002	-1.37053	3.57211	-7.75736	8.36182e-05	0.00090776
ENSMUSG00000045275	1.75284	3.00233	7.75483	8.38004e-05	0.000908744
ENSMUSG00000009549	0.791603	5.76215	7.75479	8.38034e-05	0.000908744
ENSMUSG00000098066	0.981053	3.69875	7.75255	8.39648e-05	0.000909511
ENSMUSG00000027863	-5.57468	-0.202074	-7.75249	8.39687e-05	0.000909511
ENSMUSG00000025905	4.16062	1.37265	7.74356	8.46161e-05	0.000916008
ENSMUSG00000028080	0.655768	6.39146	7.74182	8.47429e-05	0.000916606
ENSMUSG00000026768	1.55334	4.99499	7.74149	8.47667e-05	0.000916606
ENSMUSG00000052609	-0.924743	5.62808	-7.7386	8.49783e-05	0.000918377
ENSMUSG00000030123	-0.866071	7.799	-7.73713	8.50857e-05	0.000918472
ENSMUSG00000025519	1.88754	1.97961	7.73699	8.50958e-05	0.000918472
ENSMUSG00000085083	1.39447	2.99402	7.73652	8.51304e-05	0.000918472
ENSMUSG00000034101	0.609218	6.11149	7.73566	8.51934e-05	0.000918636
ENSMUSG00000005057	-2.05761	3.87337	-7.73379	8.53308e-05	0.000919454
ENSMUSG00000056569	3.10177	0.622199	7.73332	8.53649e-05	0.000919454
ENSMUSG00000020525	-0.881517	5.21896	-7.72803	8.57548e-05	0.000923137
ENSMUSG00000022180	-1.32935	5.3437	-7.722	8.62022e-05	0.000927434
ENSMUSG00000029344	0.869637	4.65553	7.72048	8.6315e-05	0.000928127
ENSMUSG00000037843	-5.61943	-0.977431	-7.71306	8.68691e-05	0.000933564
ENSMUSG00000025332	0.537899	7.46655	7.71115	8.70125e-05	0.000934583
ENSMUSG00000084883	0.847656	4.56703	7.71029	8.70773e-05	0.000934756
ENSMUSG00000030351	-3.70212	3.1079	-7.70763	8.72772e-05	0.000935951
ENSMUSG00000031283	-2.90249	1.2973	-7.70752	8.7286e-05	0.000935951
ENSMUSG00000019818	-0.685282	8.43427	-7.70484	8.74882e-05	0.000937597
ENSMUSG00000024232	0.924272	5.29687	7.70398	8.7553e-05	0.000937768
ENSMUSG00000024424	-0.816105	4.93559	-7.70168	8.77269e-05	0.000938616
ENSMUSG00000036264	-5.29073	1.02951	-7.70165	8.77297e-05	0.000938616
ENSMUSG00000026519	-1.43882	4.01024	-7.69665	8.81095e-05	0.000942154
ENSMUSG00000000594	-1.17433	6.85582	-7.69468	8.82592e-05	0.00094323
ENSMUSG00000026495	1.13052	3.67252	7.69363	8.83399e-05	0.000943569
ENSMUSG00000113581	3.07666	0.42658	7.69168	8.84886e-05	0.000944632
ENSMUSG00000012443	-0.618167	7.22179	-7.68222	8.92158e-05	0.000951866
ENSMUSG00000020654	0.66943	5.63997	7.67978	8.94048e-05	0.000953345
ENSMUSG00000034881	-1.42614	3.47375	-7.67915	8.94536e-05	0.000953345
ENSMUSG00000038331	1.17359	3.24344	7.67751	8.95807e-05	0.000953667
ENSMUSG00000022361	0.877085	6.40176	7.67748	8.9583e-05	0.000953667
ENSMUSG00000056076	-0.924321	7.83844	-7.67279	8.99477e-05	0.00095702
ENSMUSG00000026421	-0.771087	7.06128	-7.66773	9.03436e-05	0.000959972
ENSMUSG00000099759	1.67461	1.72654	7.66743	9.03669e-05	0.000959972
ENSMUSG00000064128	-0.833914	4.93345	-7.66733	9.0375e-05	0.000959972
ENSMUSG00000007564	-0.744344	7.83343	-7.66473	9.05786e-05	0.000961603
ENSMUSG00000097858	2.31366	0.958721	7.66106	9.08672e-05	0.000963892
ENSMUSG00000050377	-3.51484	0.582328	-7.66041	9.0919e-05	0.000963892
ENSMUSG00000086513	4.01543	-1.30146	7.66008	9.09445e-05	0.000963892
ENSMUSG00000027229	4.085	0.802886	7.65809	9.1102e-05	0.000964935
ENSMUSG00000097416	2.91383	0.387776	7.65757	9.11434e-05	0.000964935
ENSMUSG00000021747	-1.4592	3.77452	-7.65613	9.12572e-05	0.000965608
ENSMUSG00000068600	-3.51391	1.44964	-7.65362	9.14565e-05	0.000967186
ENSMUSG00000022558	0.751659	5.70024	7.64724	9.19645e-05	0.000971515
ENSMUSG00000021701	1.19254	5.89946	7.64683	9.19975e-05	0.000971515
ENSMUSG00000050912	-0.619104	6.7511	-7.64619	9.20487e-05	0.000971515
ENSMUSG00000109108	2.07504	1.15353	7.64595	9.20681e-05	0.000971515
ENSMUSG00000114196	1.2716	3.17403	7.64301	9.23034e-05	0.000972644
ENSMUSG00000024663	0.701175	5.49	7.64282	9.23185e-05	0.000972644
ENSMUSG00000071454	0.66945	5.99807	7.64218	9.23701e-05	0.000972644
ENSMUSG00000044600	-0.620599	6.29211	-7.64209	9.23774e-05	0.000972644
ENSMUSG00000097493	1.38368	4.16162	7.64016	9.25322e-05	0.000973741
ENSMUSG00000027784	0.59134	5.89706	7.63872	9.26479e-05	0.000974424
ENSMUSG00000062995	-1.37163	3.20176	-7.63625	9.28471e-05	0.000975986
ENSMUSG00000028309	0.547554	7.31793	7.63413	9.3019e-05	0.000977258
ENSMUSG00000105834	3.90609	-0.704964	7.63189	9.32003e-05	0.000978628
ENSMUSG00000109262	5.10785	-1.14563	7.62759	9.35499e-05	0.000981764
ENSMUSG00000019124	-1.86048	4.9974	-7.62597	9.36823e-05	0.000982617
ENSMUSG00000071470	2.00479	2.01218	7.62375	9.38633e-05	0.000983978
ENSMUSG00000044117	1.17198	3.37619	7.62094	9.40938e-05	0.000985857
ENSMUSG00000054863	-1.08589	3.86217	-7.61569	9.45252e-05	0.000989837
ENSMUSG00000092074	-1.64188	4.02561	-7.61384	9.46775e-05	0.000990892
ENSMUSG00000018736	-0.58468	6.11955	-7.61126	9.48909e-05	0.000991664
ENSMUSG00000050721	-0.884207	5.64017	-7.61075	9.49332e-05	0.000991664
ENSMUSG00000022865	-0.631392	5.80697	-7.61036	9.4965e-05	0.000991664
ENSMUSG00000046598	-1.45107	3.42776	-7.61015	9.49829e-05	0.000991664
ENSMUSG00000027794	2.96176	2.91213	7.60983	9.50091e-05	0.000991664
ENSMUSG00000038300	5.50993	-1.51289	7.60703	9.52413e-05	0.000992842
ENSMUSG00000032666	-0.83706	5.79302	-7.60695	9.52485e-05	0.000992842
ENSMUSG00000038991	-0.580794	7.9845	-7.60654	9.52824e-05	0.000992842
ENSMUSG00000031367	1.14976	5.33319	7.60599	9.53285e-05	0.000992842
ENSMUSG00000025747	-0.726685	5.38793	-7.60294	9.55827e-05	0.00099495
ENSMUSG00000042429	-0.966436	5.92388	-7.60136	9.57139e-05	0.000995777
ENSMUSG00000025930	-6.47533	0.721522	-7.59979	9.58453e-05	0.000996605
ENSMUSG00000029669	1.11122	4.0705	7.59853	9.59512e-05	0.000996986
ENSMUSG00000025892	-1.32689	4.386	-7.59812	9.59857e-05	0.000996986
ENSMUSG00000030987	1.01376	6.69134	7.59473	9.62697e-05	0.000999396
ENSMUSG00000041138	-5.56752	-0.192581	-7.5938	9.63484e-05	0.000999674
ENSMUSG00000025949	0.732609	6.47119	7.59287	9.64264e-05	0.000999943
ENSMUSG00000045838	1.27764	3.24896	7.59074	9.6606e-05	0.00100085
ENSMUSG00000042744	0.763653	7.26906	7.5906	9.6618e-05	0.00100085
ENSMUSG00000023307	0.728503	6.38576	7.58817	9.68233e-05	0.00100244
ENSMUSG00000042659	-0.940186	5.82965	-7.58573	9.70308e-05	0.00100365
ENSMUSG00000045662	-2.753	1.96677	-7.58556	9.70452e-05	0.00100365
ENSMUSG00000033006	-6.60968	0.410742	-7.58167	9.73753e-05	0.00100653
ENSMUSG00000022780	4.69109	0.918505	7.57911	9.75941e-05	0.00100824
ENSMUSG00000053615	-1.67553	3.42806	-7.57729	9.77499e-05	0.00100931
ENSMUSG00000024837	-3.47258	3.94408	-7.57065	9.83197e-05	0.00101457
ENSMUSG00000044447	-1.91845	4.68848	-7.57013	9.83648e-05	0.00101457
ENSMUSG00000022844	-0.846542	4.70754	-7.56866	9.84911e-05	0.00101498
ENSMUSG00000026199	0.721536	5.86284	7.56816	9.8534e-05	0.00101498
ENSMUSG00000074156	5.95532	-1.05338	7.56735	9.86047e-05	0.00101498
ENSMUSG00000009670	2.75469	4.29236	7.56722	9.86154e-05	0.00101498
ENSMUSG00000083027	2.54507	1.26007	7.56533	9.8779e-05	0.00101569
ENSMUSG00000032652	1.26363	4.36959	7.56377	9.89142e-05	0.00101569
ENSMUSG00000053436	0.621268	6.77377	7.56364	9.89256e-05	0.00101569
ENSMUSG00000047259	-2.81992	1.40835	-7.56332	9.89536e-05	0.00101569
ENSMUSG00000036352	0.681108	5.95353	7.56311	9.89719e-05	0.00101569
ENSMUSG00000023995	3.37141	1.47078	7.5622	9.90503e-05	0.00101569
ENSMUSG00000020542	-1.51067	3.65687	-7.56215	9.90546e-05	0.00101569
ENSMUSG00000003411	-2.77309	2.98819	-7.55962	9.92748e-05	0.00101741
ENSMUSG00000034320	-0.993756	5.26013	-7.55812	9.94058e-05	0.00101821
ENSMUSG00000028524	-4.52705	1.26695	-7.55616	9.95762e-05	0.00101941
ENSMUSG00000097472	-0.79546	5.72488	-7.55405	9.97607e-05	0.00102027
ENSMUSG00000073077	-1.73858	2.35081	-7.55391	9.97735e-05	0.00102027
ENSMUSG00000004044	-1.09621	7.68442	-7.55338	9.98194e-05	0.00102027
ENSMUSG00000016995	-4.3148	1.43462	-7.55199	9.9942e-05	0.00102098
ENSMUSG00000021384	-1.89658	4.24057	-7.55124	0.000100007	0.00102111
ENSMUSG00000055745	0.836109	4.98953	7.55048	0.000100075	0.00102125
ENSMUSG00000081885	3.40212	0.228239	7.54873	0.000100228	0.00102227
ENSMUSG00000001143	0.790873	5.62349	7.54564	0.0001005	0.0010245
ENSMUSG00000035062	-0.909723	4.62354	-7.54314	0.000100722	0.00102578
ENSMUSG00000031938	0.601943	5.78535	7.54301	0.000100732	0.00102578
ENSMUSG00000031762	1.93824	4.56168	7.54163	0.000100855	0.00102613
ENSMUSG00000031245	-0.70725	5.17716	-7.54143	0.000100873	0.00102613
ENSMUSG00000047281	-3.99447	2.11318	-7.53977	0.00010102	0.00102666
ENSMUSG00000038782	2.4189	1.03555	7.53963	0.000101032	0.00102666
ENSMUSG00000049191	1.08256	3.52984	7.53643	0.000101317	0.00102897
ENSMUSG00000007613	0.700757	7.25682	7.53588	0.000101366	0.00102897
ENSMUSG00000112540	-5.82733	-0.822144	-7.53435	0.000101503	0.00102981
ENSMUSG00000027870	-3.5136	4.18501	-7.53173	0.000101737	0.00103164
ENSMUSG00000020640	0.750496	6.6693	7.53016	0.000101877	0.00103252
ENSMUSG00000040495	7.26015	0.723979	7.52896	0.000101985	0.00103307
ENSMUSG00000062391	2.59649	1.65022	7.52476	0.000102363	0.0010358
ENSMUSG00000037824	-0.637268	5.94809	-7.52431	0.000102403	0.0010358
ENSMUSG00000041229	0.583908	7.30582	7.52416	0.000102416	0.0010358
ENSMUSG00000035649	0.596347	6.53977	7.52315	0.000102507	0.00103618
ENSMUSG00000045671	-0.727668	5.33644	-7.52114	0.000102689	0.00103747
ENSMUSG00000039323	1.1996	5.92096	7.51823	0.000102953	0.00103959
ENSMUSG00000004791	-2.01341	2.85455	-7.51661	0.0001031	0.00104052
ENSMUSG00000033323	-0.947576	5.36287	-7.51361	0.000103373	0.00104273
ENSMUSG00000026442	-3.01189	2.7995	-7.51142	0.000103573	0.0010442
ENSMUSG00000021096	-0.603812	6.83839	-7.50969	0.000103731	0.00104499
ENSMUSG00000116010	1.95327	2.38306	7.50937	0.00010376	0.00104499
ENSMUSG00000032411	0.723247	7.21646	7.50865	0.000103826	0.00104502
ENSMUSG00000028412	-0.614595	6.88928	-7.50802	0.000103883	0.00104502
ENSMUSG00000000861	1.78481	3.06834	7.50755	0.000103926	0.00104502
ENSMUSG00000025732	-1.99969	3.68051	-7.49626	0.000104966	0.00105493
ENSMUSG00000059669	0.846513	4.78291	7.49305	0.000105265	0.00105738
ENSMUSG00000050197	3.03781	1.26216	7.49218	0.000105346	0.00105764
ENSMUSG00000025050	0.694561	5.23938	7.49094	0.000105461	0.00105824
ENSMUSG00000054027	-1.20171	4.63749	-7.48879	0.000105661	0.0010597
ENSMUSG00000035890	-0.745004	5.26125	-7.48803	0.000105733	0.00105986
ENSMUSG00000021111	0.504303	8.43696	7.48612	0.000105911	0.0010611
ENSMUSG00000029189	-5.04152	4.63596	-7.48454	0.000106059	0.00106203
ENSMUSG00000041498	-0.694572	5.20519	-7.48178	0.000106318	0.00106407
ENSMUSG00000113966	3.52315	-0.231591	7.4751	0.000106948	0.00106982
ENSMUSG00000021767	0.554328	6.89612	7.47312	0.000107136	0.00107113
ENSMUSG00000030946	0.917577	3.99486	7.46946	0.000107484	0.00107385
ENSMUSG00000051056	4.08773	-0.78411	7.46866	0.00010756	0.00107385
ENSMUSG00000046324	0.678973	6.02671	7.4685	0.000107575	0.00107385
ENSMUSG00000108738	0.78488	4.77717	7.46705	0.000107714	0.00107468
ENSMUSG00000042826	1.21606	5.74981	7.46129	0.000108264	0.00107961
ENSMUSG00000057193	-0.787065	6.9617	-7.45874	0.00010851	0.00108118
ENSMUSG00000038415	-2.97597	1.0315	-7.45848	0.000108534	0.00108118
ENSMUSG00000087651	-1.44514	3.04424	-7.45218	0.000109143	0.00108668
ENSMUSG00000037646	0.867248	6.98772	7.45037	0.000109318	0.00108786
ENSMUSG00000023232	-1.28995	3.70006	-7.44847	0.000109502	0.00108913
ENSMUSG00000045294	-1.83127	6.24722	-7.44702	0.000109644	0.00108997
ENSMUSG00000075604	-8.07587	1.92092	-7.44594	0.000109749	0.00109045
ENSMUSG00000049971	2.52421	1.65241	7.44505	0.000109835	0.00109075
ENSMUSG00000058831	2.45203	0.450555	7.44134	0.000110198	0.00109379
ENSMUSG00000028005	-0.776201	5.25068	-7.44031	0.000110298	0.00109422
ENSMUSG00000021930	1.29008	4.23707	7.43837	0.000110488	0.00109518
ENSMUSG00000101166	2.59379	0.372437	7.43817	0.000110509	0.00109518
ENSMUSG00000046230	0.647972	6.38566	7.43738	0.000110586	0.00109538
ENSMUSG00000074121	-1.0336	3.75442	-7.43219	0.000111097	0.00109976
ENSMUSG00000054342	2.14964	2.57718	7.43173	0.000111143	0.00109976
ENSMUSG00000054469	-0.709429	5.53301	-7.43079	0.000111235	0.00110011
ENSMUSG00000052854	-2.32151	7.03233	-7.42944	0.000111369	0.00110086
ENSMUSG00000044816	3.21302	-0.253923	7.4283	0.000111482	0.00110088
ENSMUSG00000020275	0.960268	4.57405	7.42827	0.000111485	0.00110088
ENSMUSG00000027716	-1.92599	3.43263	-7.42646	0.000111664	0.00110208
ENSMUSG00000070639	-1.37455	4.59715	-7.42568	0.000111742	0.00110228
ENSMUSG00000062248	-0.995001	5.37558	-7.42212	0.000112096	0.00110521
ENSMUSG00000005640	-4.78035	1.35254	-7.41927	0.000112382	0.00110746
ENSMUSG00000039952	-0.648724	8.93699	-7.41869	0.00011244	0.00110746
ENSMUSG00000047085	1.81188	2.6979	7.4166	0.000112649	0.00110896
ENSMUSG00000041328	0.50556	7.01256	7.41488	0.000112821	0.00110977
ENSMUSG00000060843	-2.52145	1.68354	-7.41448	0.000112862	0.00110977
ENSMUSG00000027722	0.883754	6.7728	7.41405	0.000112905	0.00110977
ENSMUSG00000067629	1.2812	7.28857	7.41339	0.000112972	0.00110986
ENSMUSG00000023043	1.76104	4.49005	7.40724	0.000113592	0.00111538
ENSMUSG00000074264	3.27824	1.43693	7.40578	0.00011374	0.0011156
ENSMUSG00000026788	-1.74556	6.38813	-7.40548	0.00011377	0.0011156
ENSMUSG00000030298	-0.732818	5.99251	-7.4053	0.000113788	0.0011156
ENSMUSG00000060675	1.34154	3.20811	7.40371	0.00011395	0.00111662
ENSMUSG00000032374	-0.895328	6.85129	-7.40309	0.000114013	0.00111666
ENSMUSG00000031563	-0.564258	6.60801	-7.40186	0.000114138	0.00111732
ENSMUSG00000042842	1.08185	5.48087	7.3976	0.000114573	0.001121
ENSMUSG00000034616	1.12577	4.9506	7.3965	0.000114685	0.00112149
ENSMUSG00000048583	1.43326	6.47387	7.39565	0.000114772	0.00112149
ENSMUSG00000030922	1.28881	2.70636	7.3951	0.000114829	0.00112149
ENSMUSG00000112627	-2.5615	1.52797	-7.39484	0.000114855	0.00112149
ENSMUSG00000024969	0.565146	6.6523	7.39372	0.00011497	0.00112204
ENSMUSG00000040488	-1.01458	8.97382	-7.39223	0.000115123	0.00112296
ENSMUSG00000052504	-1.71139	5.44412	-7.39096	0.000115253	0.00112366
ENSMUSG00000024989	-0.846315	5.20581	-7.38352	0.000116023	0.00113059
ENSMUSG00000028125	1.96236	3.07931	7.38279	0.000116098	0.00113075
ENSMUSG00000055782	-1.13045	3.73932	-7.38103	0.000116281	0.00113195
ENSMUSG00000022594	-2.05077	3.15749	-7.37873	0.00011652	0.00113371
ENSMUSG00000040990	-0.854498	5.21885	-7.36833	0.000117608	0.00114372
ENSMUSG00000075289	1.86288	2.46145	7.36189	0.000118289	0.00114976
ENSMUSG00000082101	1.84805	2.22636	7.35977	0.000118514	0.00115136
ENSMUSG00000007987	0.92861	3.89399	7.35845	0.000118654	0.00115214
ENSMUSG00000029049	1.35871	2.49657	7.35773	0.00011873	0.0011523
ENSMUSG00000031411	-5.15256	-1.24012	-7.35674	0.000118836	0.00115232
ENSMUSG00000027878	-0.547196	7.78207	-7.35659	0.000118852	0.00115232
ENSMUSG00000030317	1.81899	1.54722	7.35548	0.000118971	0.00115239
ENSMUSG00000028558	-2.86166	1.46316	-7.35539	0.000118979	0.00115239
ENSMUSG00000033855	-0.708828	5.85012	-7.35376	0.000119154	0.0011535
ENSMUSG00000015932	-0.531518	7.81081	-7.35288	0.000119248	0.00115383
ENSMUSG00000082195	2.38245	1.73382	7.35047	0.000119505	0.00115574
ENSMUSG00000027742	0.61479	5.98411	7.34908	0.000119655	0.0011566
ENSMUSG00000031957	-4.50729	-1.62374	-7.34845	0.000119722	0.00115668
ENSMUSG00000058794	1.22185	3.42442	7.34703	0.000119874	0.00115733
ENSMUSG00000110231	-5.61506	-0.959864	-7.34668	0.000119913	0.00115733
ENSMUSG00000004902	1.62276	2.68189	7.34614	0.000119971	0.00115733
ENSMUSG00000037440	-1.20728	4.44893	-7.34527	0.000120065	0.00115765
ENSMUSG00000001707	-1.08237	4.41123	-7.34469	0.000120127	0.00115767
ENSMUSG00000039765	0.638893	5.84446	7.34375	0.000120229	0.00115807
ENSMUSG00000053070	-1.0818	4.69726	-7.34207	0.000120409	0.00115895
ENSMUSG00000051228	2.40657	0.55115	7.34179	0.00012044	0.00115895
ENSMUSG00000068747	-0.647812	6.1539	-7.33858	0.000120787	0.00116171
[truncated: 6,110 more rows]
