# Supplementary material for: Improved biomarker discovery through a plot twist in transcriptomic data analysis
Source: BMC Biol. 2022 Sep 24;20:208. doi: 10.1186/s12915-022-01398-w (PMC9509653; doi:10.1186/s12915-022-01398-w)
Supplement: Supplementary file 3 — Additional file 3. Table of co-expressed DEGs in the differentiating gonads of the European sea bass between males and females. [file 12915_2022_1398_MOESM3_ESM.xlsx]

## Sheet: Green DEGs
Gene Name	adjusted P Value	log Fold Change	Description	Gene Symbol	genome description	mean expression Females 110	mean expression Males 110	mean expression Females 250	mean expression Males 250
AF449173.2	3.47542e-11	-7.77142	D. labrax steroid 11-beta-hydroxylase (Cyp11b1) mRNA, complete cds	cyp11b1		9.29481	11.639	7.51799	15.2894
AJ489523.1	1.29631e-08	-3.91332	D. labrax partial mRNA for estrogen receptor beta 1 (erbeta1 gene)	erbeta1		9.92974	10.7152	8.10732	12.0206
AM411614.1	3.7576e-09	-7.17335	D. labrax mRNA for lipoprotein lipase (lpl gene)	lpl	cysteine and glycine-rich protein 1	13.1767	13.3395	8.37288	15.5462
AM943119.1	7.10268e-05	-2.81148	D. labrax partial mRNA for MHC class I antigen (dila_a69 gene), clone c69	tcf7	transcription factor 7-like 2-like	10.1358	11.0563	10.1363	12.9477
ASSEMBLY_C10378	1.96774e-07	1.6071	Vacuolar ATP synthase 21 kDa proteolipid subunit	tmem106a	transmembrane protein 106b-like	9.85445	9.71689	10.6719	9.06484
ASSEMBLY_C11673	2.93487e-05	-1.0185	NMD3 homolog (S. cerevisiae)	nmd3	60s ribosomal export protein nmd3	12.7194	13.2847	12.6204	13.6389
ASSEMBLY_C11996	1.93585e-06	-3.44908	cathepsin S	rpe	ribulose-phosphate 3-epimerase	13.7571	14.5054	11.898	15.3471
ASSEMBLY_C12051	2.93086e-05	-0.986967	squamous-cell carcinoma T-cell-recognized antigen	aldob	fructose-bisphosphate aldolase b	12.2497	12.4719	12.1406	13.1276
ASSEMBLY_C12688	4.89966e-06	1.22628	Argininosuccinate lyase	foxp1	forkhead box protein p1-b-like	11.8903	10.5572	11.276	10.0497
ASSEMBLY_C13195	4.29701e-08	-2.7187	claudin 11a	claudin 11a		7.04911	7.72994	7.6543	10.373
ASSEMBLY_C13766	1.17875e-06	-1.28622	PREDICTED: hypothetical protein LOC100692396	PREDICTED: hypothetical protein LOC100692396		6.84901	6.85639	7.19811	8.48432
ASSEMBLY_C14480	1.12685e-07	3.15965	glutamine synthetase	micu1	calcium uptake protein mitochondrial-like	10.9381	11.0728	13.005	9.84533
ASSEMBLY_C16277	7.52686e-07	-1.20438	Zinc finger and BTB domain-containing protein 17 [Salmo salar]	zbtb17	---NA---	9.97477	10.7156	9.86224	11.0667
ASSEMBLY_C19376	5.54882e-06	1.66092	lysine (K)-specific demethylase 4A	cahz	carbonic anhydrase	8.82705	7.96252	9.41406	7.75313
ASSEMBLY_C20541	3.21781e-09	2.58768	PREDICTED: tyrosine-protein kinase FRK-like isoform 3	dhdh	trans- -dihydrobenzene- -diol dehydrogenase-like	10.2696	8.43384	10.124	7.53628
ASSEMBLY_C20555	9.67153e-06	-2.42345	PREDICTED: nipped-B-like protein	nipbl	nipped-b-like protein	9.57661	9.75869	8.96757	11.391
ASSEMBLY_C20993	7.57828e-07	-1.88047	dehydrogenase/reductase (SDR family) member 7C	dhrs7c	dehydrogenase reductase sdr family member 7c-a-like	7.71337	7.59999	8.04098	9.92146
ASSEMBLY_C21030	1.31777e-06	-2.89567	CXXC finger 5	cxxc5	cxxc-type zinc finger protein 5-like	10.7549	11.1046	8.95442	11.8501
ASSEMBLY_C21197	3.52695e-09	-2.90017	Inositol hexaphosphate kinase 2	ccna2	cyclin a2	10.411	10.5532	9.33226	12.2324
ASSEMBLY_C21291	3.14956e-07	1.35382	Thioredoxin reductase 3	txnrd1	thioredoxin reductase 3	9.85317	9.46735	9.84241	8.4886
ASSEMBLY_C21359	1.07864e-08	2.8321	eIF4G-related protein NAT1B	eif4g2	eukaryotic translation initiation factor 4 gamma 2-like	10.4564	10.776	12.2576	9.42553
ASSEMBLY_C21748	8.47783e-06	-0.9836	PREDICTED: transmembrane protein 164-like	tmem164	transmembrane protein 164-like	9.09728	9.70554	9.24603	10.2296
ASSEMBLY_C21970	5.03443e-05	0.7248	ring finger protein 5	med28	mediator of rna polymerase ii transcription subunit 28-like	8.57514	8.51299	8.48306	7.75827
ASSEMBLY_C22194	0.000102827	0.932167	Zinc transporter 4 [Salmo salar]	slc30a4	zinc transporter 4	11.383	10.9879	11.0861	10.1539
ASSEMBLY_C22628	2.64138e-06	-0.967067	cdna:novel chromosome:TETRAODON8:1:15199462:15203577:1 gene:ENSTNIG00000015469	malt1	mucosa-associated lymphoid tissue lymphoma translocation protein 1 homolog	7.5511	7.4859	7.24703	8.21412
ASSEMBLY_C23232	1.06367e-10	-3.90018	T-box 1	T-box 1		7.79818	7.81709	7.22192	11.1221
ASSEMBLY_C23238	0.000113164	-0.830983	NMD3 homolog (S. cerevisiae)	cats	cathepsin s precursor	11.1793	11.688	11.2751	12.106
ASSEMBLY_C23419	4.5576e-06	-1.24415	Slow myosin heavy chain 2	rbks	ribokinase	6.90133	7.10454	6.9687	8.21282
ASSEMBLY_C23432	5.15766e-08	-2.26177	PREDICTED: protein lin-28 homolog A-like	mane	glycoprotein endo-alpha- -mannosidase-like	11.1184	11.5271	9.96094	12.2227
ASSEMBLY_C23541	3.16855e-05	0.621433	ring finger protein 121	ring finger protein 121		12.8236	12.6122	13.0443	12.4228
ASSEMBLY_C23612	8.33908e-08	-1.90688	thyroid hormone receptor interactor 12	trip12	e3 ubiquitin-protein ligase trip12 isoform x6	10.7483	10.8012	9.47104	11.3779
ASSEMBLY_C23636	3.10336e-05	0.6871	aspartate beta-hydroxylase	asph	aspartyl asparaginyl beta-hydroxylase	7.66245	7.4722	7.86465	7.17754
ASSEMBLY_C23754	0.00101254	0.393917	golgi brefeldin A resistant guanine nucleotide exchange factor 1	gbf1	golgi-specific brefeldin a-resistance guanine nucleotide exchange factor 1	7.79089	7.82202	7.76539	7.37148
ASSEMBLY_C23763	1.93817e-08	-2.22607	endonuclease/exonuclease/phosphatase family domain containing 1	eepd1	endonuclease exonuclease phosphatase family domain-containing protein 1	9.71557	9.5752	8.49403	10.7201
ASSEMBLY_C23804	1.17207e-08	2.27908	DEAD (Asp-Glu-Ala-Asp) box polypeptide 5	bard1	brca1-associated ring domain protein 1 isoform 1	12.0141	12.46	12.9774	10.6983
ASSEMBLY_C24084	1.79822e-05	-1.597	PHD finger protein 20	phf20	phd finger protein 20	11.198	11.0743	10.5432	12.1402
ASSEMBLY_C24204	4.04989e-08	1.43447	Thioredoxin domain-containing protein 5	txndc5	thioredoxin domain-containing protein 5-like	9.08462	9.13825	9.68147	8.24704
ASSEMBLY_C24665	0.000267665	0.797383	PREDICTED: hypothetical protein LOC100711619	trappc13	uncharacterized protein loc101480102 isoform x1	8.57415	8.4676	8.86792	8.07055
ASSEMBLY_C24978	1.68911e-10	-2.4595	PREDICTED: testis-expressed sequence 2 protein-like	tex2	testis-expressed sequence 2	7.35969	7.36873	7.42359	9.8831
ASSEMBLY_C25031	2.99836e-05	-0.83655	Ataxin-7-like protein 3	atxn7l3	ataxin-7-like protein 3-like	7.68668	7.98472	8.12664	8.96319
ASSEMBLY_C25090	1.01134e-07	1.44202	Glycosyl hydrolase family 59	galc	galactocerebrosidase precursor	9.41704	8.43785	9.69922	8.2572
ASSEMBLY_C25687	4.25217e-05	-0.759683	Second immunoglobulin (Ig)-like domain of nectin-like molecule-4 (Necl-4, also	cadm4	cell adhesion molecule 4-like	7.10121	7.32743	7.21771	7.97736
ASSEMBLY_C26010	4.94207e-06	-1.67492	unnamed protein product	serineargininerepetitivematrixprotein1-likeisoformx1	serine arginine repetitive matrix protein 1-like isoform x1	8.9073	9.43831	8.26758	9.94252
ASSEMBLY_C26095	3.05219e-06	-2.60995	SPla/RYanodine receptor SPRY	fintrim	fish virus induced trim protein	10.7646	10.9171	9.58725	12.1972
ASSEMBLY_C26409	2.09845e-06	-1.15593	Leo1, Paf1/RNA polymerase II complex component, homolog (S. cerevisiae)	leo1	rna polymerase-associated protein leo1-like	10.1988	10.4268	9.8675	11.0234
ASSEMBLY_C26756	2.92791e-08	-1.35443	Synuclein	sncb	beta-synuclein	7.11627	7.43647	7.14986	8.5043
ASSEMBLY_C27061	3.51103e-07	-1.51663	PREDICTED: hypothetical protein	rabl2	rab-like protein 2a-like	8.1054	7.976	7.50801	9.02463
ASSEMBLY_C27099	1.00163e-07	-1.78622	lysosomal-associated transmembrane protein 4a [Ictalurus punctatus]	laptm4a	lysosomal-associated transmembrane protein 4a	10.2018	10.5838	9.58244	11.3687
ASSEMBLY_C27188	4.66013e-05	-1.50515	atlastin GTPase 1	atlastin GTPase 1		7.33683	8.28104	8.4248	9.92997
ASSEMBLY_C28016	0.00244214	0.515133	R3H domain-containing protein 2	r3hdm2	r3h domain-containing protein 2-like	7.61448	7.56141	7.68189	7.16677
ASSEMBLY_C28106	1.31962e-08	-2.65697	PREDICTED: tonsoku-like protein-like	PREDICTED: tonsoku-like protein-like		13.6859	13.5086	12.3733	15.0303
ASSEMBLY_C28304	0.000399382	0.528733	ADP-ribosylation factor GTPase activating protein 2	arfgap2	adp-ribosylation factor gtpase activating protein 2	8.70454	8.6427	8.62449	8.09575
ASSEMBLY_C28546	2.17074e-08	1.97142	chromosome 5 open reading frame 32	methylcrotonoyl-carboxylasebetamitochondrial-like	methylcrotonoyl- carboxylase beta mitochondrial-like	9.73022	9.3143	9.45538	7.48397
ASSEMBLY_C28666	8.3131e-06	1.41987	PREDICTED: transcriptional repressor CTCF-like, partial	bub	mitotic checkpoint serine threonine-protein kinase bub1 beta	9.51114	9.88167	10.367	8.94714
ASSEMBLY_C28716	0.000135735	0.761067	BTB (POZ) domain containing 1	btbd1	btb poz domain-containing protein 1	8.70822	8.46475	8.77573	8.01466
ASSEMBLY_C28837	6.69553e-06	1.31458	cyclin T2	ccnt2	cyclin-t2 isoform 1	10.3163	10.2097	9.98837	8.67381
ASSEMBLY_C29040	1.75553e-09	-6.14205	Na+ dependent nucleoside transporter C-terminus	rplp0	60s acidic ribosomal protein p0	8.57204	11.0819	7.50972	13.6518
ASSEMBLY_C29113	2.97909e-05	0.611267	The fifth LIM domain of protein PINCH	lim	lim and senescent cell antigen-like-containing domain protein 1-like	10.4774	10.3172	10.5305	9.91926
ASSEMBLY_C29357	7.42521e-07	2.20617	Trypsin	st14a	suppressor of tumorigenicity 14 protein homolog	10.564	8.69025	10.28	8.07378
ASSEMBLY_C30170	6.27623e-07	-3.9472	PREDICTED: CUGBP Elav-like family member 3-like	PREDICTED: CUGBP Elav-like family member 3-like		9.61473	11.0658	8.49014	12.4373
ASSEMBLY_C30324	1.53786e-05	-1.33278	Toll-like receptor 2	tlr2	toll-like receptor 2	7.95926	8.67118	7.78037	9.11318
ASSEMBLY_C30348	9.76281e-07	-1.61305	bromodomain containing 2	brd2	bromodomain-containing protein 2-like	10.8664	11.2761	10.9285	12.5416
ASSEMBLY_C30725	3.16345e-07	1.35133	Vacuolar protein sorting-associated protein 35	osbp2	oxysterol-binding protein 2-like	10.9507	10.7838	10.9573	9.60593
ASSEMBLY_C30742	0.00115491	0.590417	major facilitator superfamily domain containing 1	taf1a	tata box-binding protein-associated factor rna polymerase i subunit a	8.54381	8.3839	8.48514	7.89472
ASSEMBLY_C30805	2.84286e-07	1.22843	RRM_1	rab5a	ras-related protein rab-5a-like	11.4405	11.5466	12.0966	10.8682
ASSEMBLY_C31305	0.000176043	0.699033	leucine-rich PPR-motif containing	lrpprc	leucine-rich ppr motif-containing mitochondrial	10.9359	10.2582	10.4404	9.74138
ASSEMBLY_C32288	2.95226e-06	1.35495	RING finger protein 32	rnf32	ring finger protein 32	9.71587	9.57203	10.1877	8.8327
ASSEMBLY_C32376	1.28204e-05	-1.56513	PARP	tbxa	thromboxane-a synthase-like	8.79765	9.28035	9.6376	11.2027
ASSEMBLY_C4563	2.68443e-06	1.29868	cystinosin [Danio rerio]	ctns	cystinosin precursor	13.2581	12.5409	13.151	11.8523
ASSEMBLY_C4705	7.21225e-05	-0.870883	COP9 signalosome complex subunit 5	rxrba	retinoic acid receptor rxr-beta-a	13.6982	13.8323	13.7284	14.5993
ASSEMBLY_C4933	2.91195e-06	-1.57718	Tubby-related protein 3	fam167a	protein fam167a-like	7.33078	7.39411	7.46337	9.04053
ASSEMBLY_C5337	2.08608e-07	-3.78428	predicted protein [Nematostella vectensis]	marco	macrophage receptor marco	11.3934	12.7139	9.53112	13.3154
ASSEMBLY_C5448	5.01866e-06	0.872483	PREDICTED: dehydrogenase/reductase SDR family member 12-like	dhrs12	dehydrogenase reductase sdr family member 12	9.2248	8.63224	9.27811	8.40562
ASSEMBLY_C5592	1.38203e-05	-1.54953	cdna:novel group:BROADS1:groupXXI:9122453:9128121:1 gene:ENSGACG00000003949	dnajb8	dnaj homolog subfamily b member 6-like	8.67233	8.81003	8.32463	9.87415
ASSEMBLY_C5705	2.23019e-06	-1.09765	Smad nuclear interacting protein [Danio rerio]	snip1	smad nuclear-interacting protein 1-like	11.9811	12.2255	11.4399	12.5376
ASSEMBLY_C5795	1.91883e-05	-0.49435	family with sequence similarity 155, member A	aebp1	adipocyte enhancer-binding protein 1-like	6.9438	6.9556	6.91369	7.40805
ASSEMBLY_C5956	1.33438e-05	-0.56615	chromosome 14 open reading frame 28	klhl	kelch-like protein 28	10.1644	10.6783	10.3024	10.8685
ASSEMBLY_C6046	2.88979e-07	-1.12708	frizzled-3 [Danio rerio]	fzd3	frizzled-3 precursor	7.83419	8.07355	7.58953	8.71662
ASSEMBLY_C6068	1.42926e-05	-0.697717	Probable palmitoyltransferase ZDHHC6	zdhhc6	probable palmitoyltransferase zdhhc6	12.0305	12.4153	12.0833	12.781
ASSEMBLY_C6460	2.79371e-05	-0.840683	suppressor of SWI4 1 homolog [Xenopus (Silurana) tropicalis]	ppan	suppressor of swi4 1 homolog	13.1655	13.7643	13.8614	14.702
ASSEMBLY_C6589	0.000116428	1.13212	PREDICTED: similar to BRG1 protein, partial	kars	lysine--trna ligase-like isoform x1	12.041	11.9529	12.4842	11.3521
ASSEMBLY_C6781	1.01148e-10	3.98678	Biotin/lipoyl attachment	pc	pyruvate mitochondrial	12.5959	9.85954	13.5627	9.57592
ASSEMBLY_C6940	7.62091e-07	0.9484	Protein disulfide-isomerase A4	strn	striatin	12.6333	12.6063	12.9868	12.0384
ASSEMBLY_C7026	1.35441e-08	-2.38535	protein phosphatase 1 regulatory subunit 1C [Danio rerio]	protein phosphatase 1 regulatory subunit 1C [Danio rerio]		7.16366	7.71265	7.24602	9.63134
ASSEMBLY_C7043	3.09679e-05	1.36388	Vacuolar proton translocating ATPase 116 kDa subunit a [Salmo salar]	tcirg1	v-type proton atpase 116 kda subunit a isoform 2-like	13.511	13.7835	13.6807	12.3168
ASSEMBLY_C7171	1.56747e-09	-4.34907	PREDICTED: neural cell adhesion molecule L1-like protein	chl1	neural cell adhesion molecule l1-like	9.97511	10.9981	8.44641	12.7955
ASSEMBLY_C7450	1.56749e-05	-0.803617	Lysyl-tRNA synthetase	kars	lysine--trna ligase-like isoform x1	12.0808	12.2814	11.9079	12.7115
ASSEMBLY_C7584	4.2872e-07	0.7601	importin 9	ipo9	importin-9	12.509	12.3769	12.8535	12.0934
ASSEMBLY_C7863	2.49851e-08	-1.7914	FAM50A	fam50a	protein fam50a	13.7714	13.9977	12.7538	14.5452
ASSEMBLY_C7868	2.8667e-06	-2.31972	DNA-dependent protein kinase catalytic subunit	prkdc	dna-dependent protein kinase catalytic subunit	11.7265	12.0198	11.7529	14.0726
ASSEMBLY_C7924	3.01351e-07	-1.4101	PREDICTED: musculin-like	msc	musculin	6.91745	6.99355	7.33227	8.74237
ASSEMBLY_C8028	4.89857e-08	3.39392	Kunitz-type protease inhibitor 1 precursor	Kunitz-type protease inhibitor 1 precursor		12.4127	10.3623	13.3067	9.91276
ASSEMBLY_C8041	5.9816e-06	1.10945	hypothetical protein PANDA_007664	cnot10	ccr4-not transcription complex subunit 10	9.42606	9.46759	10.1842	9.0748
ASSEMBLY_C8335	2.95305e-08	-4.6443	steroidogenic acute regulatory protein-like protein	idi1	isopentenyl-diphosphate delta-isomerase 1	7.78038	10.4331	8.07659	12.7209
ASSEMBLY_C8428	3.42162e-05	-2.66692	proteasome subunit, beta type 10 [Oryzias latipes]	psmb10	proteasome beta type 10	9.8737	10.9659	9.34952	12.0165
ASSEMBLY_C8510	5.31919e-09	-4.15775	GMP reductase 1 [Danio rerio]	gmpr	gmp reductase 1	8.29329	8.59385	7.87941	12.0372
ASSEMBLY_C8542	7.45775e-08	-1.97092	transmembrane protein 131	tmem131	transmembrane protein 131	13.6145	14.2269	13.1413	15.1123
ASSEMBLY_C8748	0.000196058	-0.856667	PREDICTED: UPF0364 protein C6orf211 homolog	er	estrogen receptor alpha	12.1082	12.6205	12.6434	13.5
ASSEMBLY_C8886	4.59051e-06	1.19898	argininosuccinate lyase [Danio rerio]	asl	argininosuccinate lyase	10.7817	9.66124	10.281	9.08205
ASSEMBLY_C8918	3.37575e-06	1.70417	GTPase activating protein (SH3 domain) binding protein 1	g3bp1	ras gtpase-activating protein-binding protein 1-like	8.43425	8.4291	9.49881	7.79464
ASSEMBLY_C9118	4.59051e-06	-1.81625	integral membrane protein 2Cb [Danio rerio]	itm2cb	integral membrane protein 2c-like	10.5002	10.6335	10.7947	12.611
ASSEMBLY_C9379	5.03167e-06	-1.55455	C-type lectin	C-type lectin		7.37124	8.47336	7.90393	9.45849
ASSEMBLY_C9455	1.13053e-08	3.18453	Serine protease 27	prss8	serine protease 27-like	13.3879	12.9408	15.0688	11.8842
ASSEMBLY_C9529	6.49538e-06	1.55155	Cyclic AMP-dependent transcription factor ATF-4 [Salmo salar]	atf4b1	cyclic amp-dependent transcription factor atf-4-like	11.9768	11.994	12.406	10.8545
ASSEMBLY_C9568	1.17242e-10	-4.5047	cdna:novel group:BROADS1:groupVII:22580737:22581259:1 gene:ENSGACG00000020700	cdna:novel group:BROADS1:groupVII:22580737:22581259:1 gene:ENSGACG00000020700		8.30751	10.2911	7.13864	11.6434
ASSEMBLY_REP_C10043	1.64161e-06	-1.13653	ribosomal protein L27a	rl27a	60s ribosomal protein l27a	16.3733	16.8636	15.963	17.0996
ASSEMBLY_REP_C1010	4.62192e-09	1.6743	voltage-dependent anion channel 2-2 [Salmo salar]	galm	aldose 1-epimerase	13.4457	12.9736	13.7176	12.0433
ASSEMBLY_REP_C1050	0.000176145	-2.8933	gonadal soma derived factor	gonadal soma derived factor		13.978	15.7888	15.1351	18.0284
ASSEMBLY_REP_C10946	1.10704e-07	1.46307	voltage-dependent anion channel 2	vdac2	voltage-dependent anion-selective channel protein 2	11.8381	11.8798	12.3773	10.9142
ASSEMBLY_REP_C11363	3.28293e-05	0.66635	protein phosphatase 2 (formerly 2A), regulatory subunit A (PR 65), alpha isofor	ppp2r1b	serine threonine-protein phosphatase 2a 65 kda regulatory subunit a beta isoform-like	8.84186	9.05239	8.9588	8.29248
ASSEMBLY_REP_C11490	1.22624e-06	-1.38903	ribosomal protein L9	arid1a	at-rich interactive domain-containing protein 1a isoform 1	13.1232	13.6367	12.6798	14.0688
ASSEMBLY_REP_C11703	6.18828e-09	-1.66192	Ribosomal protein L13	rpl13	60s ribosomal protein l13a	14.6349	15.2715	13.9797	15.6416
ASSEMBLY_REP_C11781	1.22687e-07	-1.2792	nuclear transcription factor Y, beta	gstz1	maleylacetoacetate isomerase-like isoform 2	13.9323	14.5163	14.0444	15.3235
ASSEMBLY_REP_C11950	1.91812e-06	-1.07377	Hepatocellular carcinoma-associated antigen 127	klf6	krueppel-like factor 6	10.5173	10.2153	10.1484	11.2222
ASSEMBLY_REP_C1203	5.56476e-05	1.11882	signal transducing adaptor molecule (SH3 domain and ITAM motif) 1 [Danio rerio]	stam	signal transducing adapter molecule 1	10.7638	10.4971	10.5899	9.47108
ASSEMBLY_REP_C12120	2.36354e-07	2.21207	Sytl2 protein	Sytl2 protein		10.4999	9.22206	9.80005	7.58797
ASSEMBLY_REP_C12610	4.15568e-07	-1.38303	Ribosomal protein L32	katna1	katanin p60 atpase-containing subunit a1	16.1107	16.5165	15.4739	16.8569
ASSEMBLY_REP_C1267	2.79736e-08	1.64077	voltage-gated hydrogen channel 1 [Gallus gallus]	hvcn1	voltage-gated hydrogen channel 1	11.5534	11.1554	12.2425	10.6017
ASSEMBLY_REP_C13119	0.00721193	-0.30065	PREDICTED: ribosomal protein L24-like	rpl24	60s ribosomal protein l24	17.9844	18.0832	17.9879	18.2886
ASSEMBLY_REP_C13512	2.876e-08	-1.92278	ribosomal protein L22	prmt10	protein arginine n-methyltransferase 10-like	16.5621	16.9716	15.3852	17.308
ASSEMBLY_REP_C1367	1.06177e-07	0.916783	CDC42 small effector 1	CDC42 small effector 1		13.2462	13.1375	13.3938	12.477
ASSEMBLY_REP_C13703	0.000856754	-0.698783	40S ribosomal protein SA	rssa	40s ribosomal protein sa	14.6676	15.2156	15.1156	15.8144
ASSEMBLY_REP_C13722	0.000273409	-0.693467	40S ribosomal protein S18	rps18	40s ribosomal protein s18	17.5396	17.774	17.3457	18.0391
ASSEMBLY_REP_C14543	3.57819e-07	1.24353	DnaJ (Hsp40) homolog, subfamily B, member 12	dnajb12	dnaj homolog subfamily b member 12-like	13.2318	12.5896	13.6259	12.3824
ASSEMBLY_REP_C14620	5.60821e-06	-0.955867	mCG19129	rps7	ribosomal protein s7	16.7089	17.1321	16.3752	17.3311
ASSEMBLY_REP_C1467	5.64357e-05	-0.808583	Nucleosome assembly protein 1-like 1 [Salmo salar]	nap1l1	nucleosome assembly protein 1-like 1	13.7012	14.431	13.8364	14.645
ASSEMBLY_REP_C14750	6.98423e-06	-1.02773	GSK-3-binding protein	c11h11orf57	uncharacterized protein c11orf57-like	8.62836	8.8607	8.34669	9.37441
ASSEMBLY_REP_C1498	4.50546e-07	1.5569	Microsomal glutathione S-transferase 3 [Anoplopoma fimbria]	masp2	mannan-binding lectin serine protease 1-like	13.1694	12.375	13.3793	11.8224
ASSEMBLY_REP_C1520	1.42535e-07	2.5865	Cytochrome C oxidase copper chaperone (COX17)	PREDICTED:hypotheticalproteinLOC100705062[Oreochromisniloticus]	PREDICTED: hypothetical protein LOC100705062 [Oreochromis niloticus]	15.697	14.9246	16.3545	13.768
ASSEMBLY_REP_C1523	3.27212e-08	-3.38413	Phospholemman precursor	Phospholemman precursor		14.8611	15.5756	13.2918	16.6759
ASSEMBLY_REP_C15271	1.75118e-06	-0.93575	PREDICTED: hypothetical protein LOC100423472	rpl39	ribosomal protein l39	16.4895	16.8799	16.216	17.1517
ASSEMBLY_REP_C16109	6.70835e-05	0.732633	Cytochrome c oxidase copper chaperone [Oncorhynchus mykiss]	dnajc14	dnaj homolog subfamily c member 14-like	9.76913	9.44223	9.63732	8.90467
ASSEMBLY_REP_C16171	2.01294e-08	-1.32718	EF1_alpha_II: this family represents the domain II of elongation factor 1-alpha	eef1a1	elongation factor 1-alpha 1-like	15.329	15.8207	14.8354	16.1625
ASSEMBLY_REP_C16442	3.77708e-06	-1.20263	Ribosomal protein L18e/L15	eef1b2	elongation factor 1-beta	15.9559	16.5207	15.5324	16.735
ASSEMBLY_REP_C18277	1.34948e-06	-1.92187	myosin heavy chain	myhm86-1	myosin heavy chain	7.71923	8.14465	8.45172	10.3736
ASSEMBLY_REP_C18463	1.01148e-10	-7.1034	muscle fatty acid binding protein	pcnp	pest proteolytic signal-containing nuclear protein	12.6036	12.856	7.95364	15.057
ASSEMBLY_REP_C1851	4.1219e-05	-3.1952	gonadal soma-derived growth factor	gonadal soma-derived growth factor		13.7541	15.6212	15.094	18.2892
ASSEMBLY_REP_C18588	1.034e-06	-1.38035	cdna:novel group:BROADS1:groupVII:22702632:22710980:1 gene:ENSGACG00000020709	u2surp	u2 snrnp-associated surp motif-containing protein	11.5011	11.9244	11.516	12.8964
ASSEMBLY_REP_C18714	1.5262e-08	3.8675	SH3 domain	SH3 domain		13.3052	12.4941	14.7454	10.8779
ASSEMBLY_REP_C1922	1.39883e-07	2.00838	S-adenosylmethionine synthetase isoform type-2 [Salmo salar]	mat2a	s-adenosylmethionine synthase isoform type-2-like	12.2997	10.9597	12.3798	10.3714
ASSEMBLY_REP_C1951	5.98018e-07	1.61667	PREDICTED: dynein, light chain, roadblock-type 2-like	PREDICTED: dynein, light chain, roadblock-type 2-like		10.3183	8.29905	9.4511	7.83444
ASSEMBLY_REP_C19711	0.00117778	-0.492067	Coiled-coil domain-containing protein 72	sil1	nucleotide exchange factor sil1-like	14.6855	14.8779	14.7272	15.2192
ASSEMBLY_REP_C20	3.37077e-06	-0.700517	40S ribosomal protein S18	myo1d	myosin id	16.7087	17.1416	16.6289	17.3294
ASSEMBLY_REP_C2009	3.41789e-05	0.862867	mitochondrial import inner membrane translocase subunit Tim17-A [Danio rerio] >	eif3m	eukaryotic translation initiation factor 3 subunit m	12.2503	11.9518	12.1763	11.3134
ASSEMBLY_REP_C20251	8.69163e-05	-0.5725	40S ribosomal protein S9	rps9	ribosomal protein s9	17.7234	17.9104	17.4863	18.0588
ASSEMBLY_REP_C20630	2.9034e-05	-0.92615	60S ribosomal protein L7	rl7	60s ribosomal protein l7	16.7515	17.0816	16.4069	17.333
ASSEMBLY_REP_C2112	1.19301e-05	-1.11045	Cytoplasmic activation/proliferation-associated protein-1 C term	caprin1	cell cycle associated protein 1	14.6433	15.0368	14.4526	15.5631
ASSEMBLY_REP_C21194	4.43338e-09	1.57348	BING4CT (NUC141) domain	plxdc1	plexin domain-containing protein 1	10.7481	10.5125	11.4688	9.89525
ASSEMBLY_REP_C2164	2.08469e-05	-3.42108	MHC class II antigen beta chain	MHC class II antigen beta chain		14.4822	15.2791	13.5015	16.9226
ASSEMBLY_REP_C2174	5.91448e-07	-0.924067	Thyroid transcription factor 1-associated protein 26 homolog [Salmo salar]	ccdc59	thyroid transcription factor 1-associated protein 26 homolog	11.9946	12.485	12.3347	13.2588
ASSEMBLY_REP_C2186	2.33367e-09	3.1109	C6orf115	C6orf115		10.5038	10.9945	12.2165	9.1056
ASSEMBLY_REP_C2272	2.46756e-05	-1.08537	chaperonin containing TCP1 subunit 6A	cct6a	chaperonin containing subunit 6a (zeta 1)	15.4643	15.911	15.063	16.1484
ASSEMBLY_REP_C228	2.00371e-10	4.03712	carboxypeptidase D	cpd	carboxypeptidase d	10.5938	9.5242	12.8975	8.86035
ASSEMBLY_REP_C2300	4.47342e-09	-3.48652	cytochrome P450 cholesterol side chain cleavage	cytochrome P450 cholesterol side chain cleavage		11.0594	11.9063	10.1953	13.6818
ASSEMBLY_REP_C2306	6.02697e-07	-2.08785	heat shock protein 90kDa alpha (cytosolic), class A member 1	hsp90aa1	heat shock protein hsp 90-alpha-like	9.42056	10.1309	8.85452	10.9424
ASSEMBLY_REP_C2309	1.97271e-07	1.45448	Acyl-CoA dehydrogenase, N-terminal domain	acadm	acyl-coenzyme a c-4 to c-12 straight chain	9.62504	8.76197	9.65626	8.20178
ASSEMBLY_REP_C2313	3.98512e-07	-3.9951	Class II histocompatibility antigen, beta domain	mhcclassiiantigenbetachain	mhc class ii antigen beta chain	11.4268	12.1565	10.334	14.3291
ASSEMBLY_REP_C23141	1.96658e-07	2.12715	R3H domain containing 2	kcnn3	small conductance calcium-activated potassium channel protein 3-like	9.21564	8.96747	9.90215	7.77501
ASSEMBLY_REP_C2339	6.89728e-07	1.29055	Ubiquitin carboxyl-terminal hydrolase	hs6st1a	heparan-sulfate 6-o-sulfotransferase 1-a-like	8.3772	8.38154	9.15554	7.86499
ASSEMBLY_REP_C2353	1.293e-05	-0.960033	abhydrolase domain containing 10	abhd10	mycophenolic acid acyl-glucuronide mitochondrial	13.0897	13.4496	13.1838	14.1439
ASSEMBLY_REP_C23713	1.75588e-05	1.15918	Serine/threonine-protein phosphatase 2A catalytic subunit beta isoform	ppp2cb	serine threonine-protein phosphatase 2a catalytic subunit beta isoform-like	8.12188	8.07947	8.80517	7.646
ASSEMBLY_REP_C2378	3.84739e-09	2.6496	hypothetical protein LOC100124608 [Danio rerio]	si:dkey-protein	si:dkey- protein	10.5649	10.7447	11.5736	8.924
ASSEMBLY_REP_C23818	2.25201e-06	2.10133	Glyoxalase domain-containing protein 5	glod5	glyoxalase domain-containing protein 5-like	13.8165	11.9916	13.3821	11.2808
ASSEMBLY_REP_C2408	2.07258e-06	-1.71628	PREDICTED: uncharacterized protein CXorf38-like	cxhxorf38	uncharacterized protein cxorf38 homolog	13.0492	13.3872	12.8794	14.5957
ASSEMBLY_REP_C245	0.0065864	-0.214033	PREDICTED: 60S ribosomal protein L36a-like, partial	gla	alpha-galactosidase a	18.5919	18.6342	18.5688	18.7828
ASSEMBLY_REP_C247	3.09179e-07	-1.35893	chromosome 15 open reading frame 63	mfa	microfibrillar-associated protein 1	14.4494	14.9627	13.7847	15.1437
ASSEMBLY_REP_C2494	8.27814e-06	0.976933	ubiquitin specific peptidase 36	usp36	ubiquitin carboxyl-terminal hydrolase 36	11.0211	10.9165	11.4493	10.4723
ASSEMBLY_REP_C26237	4.7267e-07	-1.95475	PREDICTED: ribosomal protein P2-like [Rattus norvegicus]	rplp2	60s acidic ribosomal protein p2	14.5437	14.9817	13.4416	15.3963
ASSEMBLY_REP_C2645	2.60924e-07	-1.60967	ribosomal protein L9	rpl9	60s ribosomal protein l9	13.7389	14.2957	13.1884	14.798
ASSEMBLY_REP_C26675	0.000695837	-0.389783	PREDICTED: 40S ribosomal protein S3a-like	rs3a	40s ribosomal protein s3a	16.7106	17.2039	16.9548	17.3446
ASSEMBLY_REP_C26788	2.02672e-05	-0.976633	ribosomal protein L4	rpl4	60s ribosomal protein l4-a	14.1126	14.7763	14.1236	15.1002
ASSEMBLY_REP_C27487	0.000182116	-0.634183	40S ribosomal protein S13	rps13	40s ribosomal protein s13	16.7976	17.2613	16.7211	17.3553
ASSEMBLY_REP_C2759	1.651e-07	1.61992	5-formyltetrahydrofolate cyclo-ligase	fah	fumarylacetoacetase	9.1736	7.84398	9.25917	7.63926
ASSEMBLY_REP_C28038	1.39055e-06	1.34203	glutathione peroxidase 4b	gpx4b	glutathione peroxidase 4b	12.2952	11.7316	12.7345	11.3925
ASSEMBLY_REP_C2806	4.0296e-07	-1.86252	hypothetical protein LOC100009651 [Danio rerio]	fam166b	protein fam166b	7.70762	7.29431	7.15706	9.01955
ASSEMBLY_REP_C28101	5.34887e-05	-0.794183	PREDICTED: ribosomal protein S6-like [Bos taurus]	rps6	40s ribosomal protein s6	16.7774	17.1609	16.704	17.4982
ASSEMBLY_REP_C2900	0.000399984	0.883067	hypothetical protein LOC405808 [Danio rerio]	zfand5	an1-type zinc finger protein 5-like	8.43912	8.53488	8.85246	7.96941
ASSEMBLY_REP_C29437	0.00140982	-0.313167	Ribosomal L27e protein family	ing4	inhibitor of growth protein 4	18.5533	18.605	18.4208	18.7339
ASSEMBLY_REP_C295	0.000197552	-0.6324	Coiled-coil domain-containing protein 72	Coiled-coil domain-containing protein 72		14.2142	14.5506	14.4321	15.0645
ASSEMBLY_REP_C29723	1.45576e-08	-1.5076	Heme-binding protein 1	soul4	heme-binding protein 1-like	9.75546	9.99944	9.48775	10.9953
ASSEMBLY_REP_C3127	1.22408e-05	-1.83108	Macro domain, Macro_H2A_like family	h2afy2	core histone macro- -like	12.2007	13.3246	12.7079	14.539
ASSEMBLY_REP_C3169	4.47653e-05	-1.10443	C9orf78	c9orf78	uncharacterized protein c9orf78 homolog	13.7816	14.1683	14.3715	15.4759
ASSEMBLY_REP_C317	2.05565e-05	-0.971167	RNA-binding protein 8A [Oncorhynchus mykiss]	rbm8a	rna-binding protein 8a	13.5722	13.8805	14.1024	15.0735
ASSEMBLY_REP_C32206	2.54577e-05	-0.86975	60S ribosomal protein L3 [Salmo salar]	rl3	60s ribosomal protein l3	15.2724	15.7844	15.297	16.1668
ASSEMBLY_REP_C32343	1.53059e-06	-1.19747	Ribosomal protein L6, N-terminal domain	rpl6	60s ribosomal protein l6	15.648	16.236	15.3911	16.5886
ASSEMBLY_REP_C3239	1.71236e-07	2.6055	BCL2-related ovarian killer	bokb	bcl-2-related ovarian killer protein homolog a-like	9.05281	9.28448	10.4709	7.86544
ASSEMBLY_REP_C3283	1.03351e-07	-1.23898	Serine/threonine-protein phosphatase 2A catalytic subunit alpha isoform [Salmo	ppp2ca	serine threonine-protein phosphatase 2a catalytic subunit beta isoform	11.2394	11.812	11.4507	12.6897
ASSEMBLY_REP_C3292	1.92422e-07	-2.19357	Nuclear factor hnRNPA1	srxn1	sulfiredoxin 1 homolog ( cerevisiae)	13.6535	13.6756	12.3225	14.5161
ASSEMBLY_REP_C3421	1.04521e-07	2.3079	synaptotagmin-like 2	synaptotagmin-like 2		10.6161	9.34975	9.93073	7.62283
ASSEMBLY_REP_C3451	0.000130353	-3.08143	Interferon-induced 6-16 family	ifi6-16		10.5394	11.9477	12.9147	15.9961
ASSEMBLY_REP_C3475	1.14488e-06	-1.42117	serine/arginine-rich splicing factor 11	srsf11	serine arginine-rich splicing factor 11-like	14.0971	14.6013	13.5491	14.9703
ASSEMBLY_REP_C3578	1.85801e-05	-2.75033	proteasome subunit, beta type 9-like [Oryzias latipes]	psmb9-like	proteasome beta type 9-like	11.0227	11.518	10.0611	12.8114
ASSEMBLY_REP_C3613	5.22149e-05	-0.83005	Kbtbd4 protein	kbtbd4	kelch repeat and btb domain-containing protein 4	10.3257	10.9085	10.8282	11.6582
ASSEMBLY_REP_C3668	7.6192e-07	-4.81515	alpha actin-4	actc1a	alpha cardiac-like isoform 1	10.3353	10.533	9.34447	14.1596
ASSEMBLY_REP_C37	8.30821e-06	-0.556567	ribosomal protein L30	rpl30	60s ribosomal protein l30	17.4488	17.5846	17.2199	17.7764
ASSEMBLY_REP_C371	5.45286e-06	-0.628017	GGL domain	ssx2ip	afadin- and alpha-actinin-binding	14.2566	14.8094	14.4447	15.0727
ASSEMBLY_REP_C3810	9.63766e-06	-1.34212	lens intrinsic membrane protein 2.1 [Danio rerio]	lim2.3	lens intrinsic membrane protein	8.14762	8.15315	7.62919	8.97131
ASSEMBLY_REP_C387	2.98685e-07	2.33258	topoisomerase (DNA) I	ccd82	coiled-coil domain-containing protein 82	11.6561	11.7218	13.2425	10.9099
ASSEMBLY_REP_C3973	0.00290864	-0.39085	eukaryotic translation initiation factor 3 subunit L [Danio rerio]	eif3l	eukaryotic translation initiation factor 3 subunit l-like	14.2236	14.4951	14.5096	14.9005
ASSEMBLY_REP_C410	8.00069e-06	-1.33482	Dynein light chain roadblock-type 2 [Salmo salar]	dynlrb1		12.4661	12.8361	12.8414	14.1762
ASSEMBLY_REP_C4171	0.000101377	-0.518717	NEDD8 precursor	ap1	ap-1 complex subunit gamma-1-like	14.0538	14.2081	13.978	14.4967
ASSEMBLY_REP_C4202	1.52651e-06	2.02968	PREDICTED: CCR4 carbon catabolite repression 4-like a (S. cerevisiae)	ccrn4l	ccr4 carbon catabolite repression 4-like ( cerevisiae)	12.9309	12.426	11.8961	9.86645
ASSEMBLY_REP_C4208	5.22316e-05	1.0517	TFIIS helical bundle-like domain	tceb3	transcription elongation factor b polypeptide 3	8.50847	8.57185	9.06685	8.01514
ASSEMBLY_REP_C4239	8.33739e-09	-4.84517	PREDICTED: hypothetical protein LOC100330775	PREDICTED: hypothetical protein LOC100330775		9.9326	11.3453	9.68164	14.5268
ASSEMBLY_REP_C4294	6.08529e-08	-1.96345	hypothetical protein PANDA_012867	ppp1cb	serine threonine-protein phosphatase pp1-beta catalytic subunit	14.4311	15.3427	13.6756	15.6391
ASSEMBLY_REP_C433	1.84586e-07	-1.60337	60S ribosomal protein L22	rpl	60s ribosomal protein l22	15.641	16.5489	15.1372	16.7406
ASSEMBLY_REP_C4357	2.62317e-09	4.15667	putative glyceroaquaporin	aqp10	aquaporin-10	11.9599	8.21569	12.2343	8.07759
ASSEMBLY_REP_C4409	6.3871e-07	-1.04543	DNA damage-binding protein 1	ddb1	dna damage-binding protein 1	12.6188	12.7241	12.2056	13.2511
ASSEMBLY_REP_C451	2.00385e-07	-1.39165	Activated RNA polymerase II transcriptional coactivator p15	Activated RNA polymerase II transcriptional coactivator p15		13.3115	13.2129	12.8914	14.2831
ASSEMBLY_REP_C4618	5.22559e-05	0.86665	Ribonuclease T2 family	rnaset2	ribonuclease t2-like	7.88776	7.931	8.21964	7.35297
ASSEMBLY_REP_C4620	3.29536e-08	1.46515	Microsomal glutathione S-transferase 3 [Anoplopoma fimbria]	microsomalglutathiones-transferase3	microsomal glutathione s-transferase 3	15.6354	14.9202	16.0614	14.5963
ASSEMBLY_REP_C4676	3.55895e-05	-0.905117	Activated RNA polymerase II transcriptional coactivator p15	sub1	activated rna polymerase ii transcriptional coactivator p15	13.8536	14.1007	13.6077	14.5128
ASSEMBLY_REP_C4717	0.000321149	-0.855467	Ras-related GTP-binding protein A	rraga	ras-related gtp-binding protein a	14.2957	14.3128	13.8705	14.7259
ASSEMBLY_REP_C4808	5.39022e-07	-1.27388	proliferation-associated 2G4, 38kDa	pa2g4	---NA---	14.684	14.8538	14.2782	15.5521
ASSEMBLY_REP_C4855	8.16044e-09	2.64107	cdna:novel group:BROADS1:groupII:10247846:10255097:-1 gene:ENSGACG00000015701	tmem45b	transmembrane protein 45b	12.4063	12.7737	13.2563	10.6152
ASSEMBLY_REP_C4864	5.00909e-08	-2.84745	PREDICTED: hypothetical protein LOC100693094	spa	c-jun-amino-terminal kinase-interacting protein 3-like	8.1189	8.71304	7.65172	10.4992
ASSEMBLY_REP_C4949	3.37225e-07	-1.81117	glyoxalase domain-containing protein 4 [Danio rerio]	glod4	glyoxalase domain-containing protein 4	10.7545	11.0329	11.3791	13.1903
ASSEMBLY_REP_C5048	2.0357e-05	-0.668217	chchd6-prov protein [Xenopus (Silurana) tropicalis]	nlrp1b	nacht- lrr- and pyd-containing protein 1 paralog b	8.83034	8.8398	8.81718	9.48538
ASSEMBLY_REP_C5182	4.52325e-07	1.26622	GGL domain	GGL domain		9.2546	9.05738	9.41272	8.14652
ASSEMBLY_REP_C5247	1.07218e-07	-0.94615	PREDICTED: si:ch73-381f5.3 isoform 2 [Danio rerio]	fkbp4	peptidyl-prolyl cis-trans isomerase fkbp4-like	12.5398	12.8799	12.2894	13.2355
ASSEMBLY_REP_C5350	6.79211e-09	1.63782	cdna:novel group:BROADS1:groupXIV:11800034:11835306:-1 gene:ENSGACG00000018177	maoa	amine oxidase	8.85076	8.05717	8.85458	7.21674
ASSEMBLY_REP_C555	0.00548566	-0.364433	PREDICTED: 40S ribosomal protein S29-like	PREDICTED: 40S ribosomal protein S29-like		17.9855	18.1339	17.9298	18.2942
ASSEMBLY_REP_C5566	1.11746e-08	-2.09942	PREDICTED: adenylosuccinate synthetase isozyme 2	adssl1	adenylosuccinate synthetase isozyme 1 c-like	8.23757	8.10175	8.64178	10.7412
ASSEMBLY_REP_C5673	8.17616e-05	-0.941083	Ribosomal protein L1p/L10e family	At2g42710	60s ribosomal protein l10a	15.7704	16.3135	15.7284	16.6695
ASSEMBLY_REP_C5879	2.44975e-05	0.848867	A kinase (PRKA) anchor protein 1	h6pd	gdh 6pgl endoplasmic bifunctional	8.75937	8.29716	8.53454	7.68569
ASSEMBLY_REP_C652	9.49986e-05	-0.897267	Lactoylglutathione lyase	glo1	lactoylglutathione lyase	14.6651	15.164	14.6342	15.5315
ASSEMBLY_REP_C6557	1.16846e-05	-0.973267	Activated RNA polymerase II transcriptional coactivator p15	npdc1	neural proliferation differentiation and control protein 1-like	14.1624	14.3542	13.8412	14.8144
ASSEMBLY_REP_C672	1.62223e-07	-2.2018	zinc finger protein 593	zn593	zinc finger protein 593	14.729	15.4253	13.6799	15.8817
ASSEMBLY_REP_C703	1.26435e-08	3.30485	Tumor-associated calcium signal transducer 2 [Salmo salar]	epcam	tumor-associated calcium signal transducer 2 precursor	16.1331	15.0486	16.7038	13.399
ASSEMBLY_REP_C7458	6.65147e-05	-1.7256	hypothetical protein LOC393586 [Danio rerio]	hspa8	heat shock cognate 71 kda	7.91859	8.20344	7.7896	9.51519
ASSEMBLY_REP_C751	0.000437223	-0.672833	CWC15 homolog	btbd1	btb poz domain-containing protein 1	13.3505	13.559	13.2567	13.9295
ASSEMBLY_REP_C762	5.24702e-09	1.98472	Pterin 4 alpha carbinolamine dehydratase	phs	pterin-4-alpha-carbinolamine dehydratase	13.3553	12.9814	13.9125	11.9278
ASSEMBLY_REP_C7848	2.40364e-06	-1.14107	60S ribosomal protein L26	rl26	60s ribosomal protein l26	16.1816	16.6574	15.739	16.8801
ASSEMBLY_REP_C8179	1.60823e-05	-2.2499	Interferon-induced 6-16 family	ifi16	---NA---	16.12	16.2499	15.1101	17.36
ASSEMBLY_REP_C8247	4.25733e-08	1.62885	mitochondrial ribosomal protein L15	c11h3orf37	upf0361 protein c3orf37 homolog isoform 1	11.8495	11.4474	12.7591	11.1303
ASSEMBLY_REP_C8724	1.82165e-07	3.02843	Glutamine synthetase, beta-Grasp domain	spty2	protein spt2 homolog	9.57627	9.58358	11.6095	8.58106
ASSEMBLY_REP_C875	0.00106535	-0.6728	Homo sapiens enhancer of rudimentary homolog (Drosophila) [synthetic construct]	erh	enhancer of rudimentary homolog	13.5572	13.8178	13.712	14.3848
ASSEMBLY_REP_C876	5.46072e-06	-1.41968	ribosomal protein L37	ribosomal protein L37		16.4811	16.8798	15.7355	17.1552
ASSEMBLY_REP_C88	0.000263245	-0.33685	40S ribosomal protein S14	rps14	40s ribosomal protein s14	18.4802	18.5234	18.2885	18.6253
ASSEMBLY_REP_C922	8.85249e-05	0.756017	U2-associated protein SR140	u2su	u2 snrnp-associated surp motif-containing protein isoform x3	13.4316	12.8611	13.3758	12.6198
ASSEMBLY_REP_C952	0.00024083	-0.393133	chromosome 11 open reading frame 58	c15h11orf58	small acidic protein	13.1423	13.3401	13.1717	13.5648
ASSEMBLY_REP_C963	6.6578e-06	-0.83655	Coatomer subunit zeta-1	arhgap24	rho gtpase-activating protein 24	14.9166	14.756	14.4029	15.2394
AY247001.1	1.69231e-05	-1.40067	Dicentrarchus labrax HMG box protein Sox 9-2 mRNA, partial cds	sox9b	sry-box containing protein 9b	7.35153	7.91479	6.97434	8.37499
AY642113.1	4.56538e-07	-3.94008	D. labrax follicle stimulating hormone receptor precursor (fshr) mRNA, complete	fshr		8.15487	9.16797	8.72047	12.6606
AY642114.1	8.13892e-06	-1.38637	D. labrax luteinizing hormone receptor precursor (lhr) mRNA, complete cds	lhr		7.06199	8.08075	7.79262	9.17897
AY647256.1	2.81721e-07	-2.35773	Dicentrarchus labrax androgen receptor mRNA, complete cds	ar		8.27923	9.02444	8.08206	10.4398
cDN22P0001M15.F.ab1	1.5123e-05	0.60745	spastin	btr	e3 ubiquitin-protein ligase trim39-like	9.28381	9.32708	9.4976	8.89013
cDN22P0001O13.F.ab1	0.000224457	-0.7605	lysine (K)-specific demethylase 1A	kdm1a	lysine-specific histone demethylase 1a-like	11.8906	11.8723	11.9459	12.7064
cDN22P0002D11.F.ab1	3.77854e-08	-5.07573	D. labrax chromosome sequence corresponding to linkage group 1, top part, compl	cd209	c-type lectin domain family 4 member e	9.62327	10.9828	8.23035	13.3061
cDN22P0003K07.F.ab1	4.68881e-05	-1.6449	cdna:novel group:BROADS1:groupXIX:10134903:10136528:-1 gene:ENSGACG00000009014	e3ubiquitin-proteinligasetrim21-like	e3 ubiquitin-protein ligase trim21-like	7.99798	8.53698	7.60831	9.25321
cDN22P0004C21.F.ab1	1.61572e-08	-4.72448	fatty acid binding protein 7, brain	fabp7a	fatty acid-binding brain	8.9752	10.8406	8.87537	13.5999
cDN22P0005M05.F.ab1	3.80758e-08	-1.78547	chromosome 10 open reading frame 125	chromosome 10 open reading frame 125		11.6596	11.4395	10.568	12.3535
cDN23P0002F06.F.ab1	4.12095e-05	0.999717	methenyltetrahydrofolate synthetase domain containing	fox	forkhead box protein f1-like	8.66869	8.72308	9.20038	8.20066
cDN23P0002P08.F.ab1	1.7305e-06	-1.375	D. labrax chromosome sequence corresponding to linkage group 1, top part, compl	ube2z	ubiquitin-conjugating enzyme e2 z	9.65736	9.90931	9.88858	11.2636
cDN23P0004J22.F.ab1	1.40481e-06	-1.07623	cdna:known genescaffold:gadMor1:GeneScaffold_1589:40445:45459:1 gene:ENSGMOG000	cdna:known genescaffold:gadMor1:GeneScaffold_1589:40445:45459:1 gene:ENSGMOG000		14.9407	14.863	14.4593	15.5356
cDN23P0005O03.F.ab1	1.82022e-07	2.07563	myosin regulatory light chain interacting protein	mylip	e3 ubiquitin-protein ligase mylip	9.75529	8.42379	10.261	8.18536
cDN23P0007M06.F.ab1	0.000196677	1.15783	D. labrax chromosome sequence corresponding to linkage group 18, complete seque	pcolce2	procollagen c-endopeptidase enhancer 2-like	8.1942	7.81647	8.50182	7.34398
cDN24P0001C12.F.ab1	0.000111429	-1.4799	D. labrax chromosome sequence corresponding to linkage group 1, top part, compl	D. labrax chromosome sequence corresponding to linkage group 1, top part, compl		7.90345	7.90494	7.78872	9.26862
cDN24P0001J13.F.ab1	1.37042e-07	-4.63573	E3 ubiquitin-protein ligase LINCR	neurl3	e3 ubiquitin-protein ligase neurl3-like	9.82521	10.1276	7.83327	12.469
cDN24P0001P06.F.ab1	2.86029e-05	-1.42595	chromosome 18 open reading frame 21	c18orf21	upf0711 protein c18orf21 homolog	9.37935	9.48168	9.06253	10.4885
cDN24P0003D12.F.ab1	7.87898e-08	-1.80512	D. labrax chromosome sequence corresponding to linkage group 18, complete seque	zswim8	zinc finger swim domain-containing protein 8	11.492	11.8765	10.4756	12.2807
cDN24P0003E17.F.ab1	2.54098e-05	-1.4583	D. labrax chromosome sequence corresponding to linkage group 1, bottom part, co	D. labrax chromosome sequence corresponding to linkage group 1, bottom part, co		7.02442	7.47126	7.7114	9.16968
cDN24P0003L15.F.ab1	7.78361e-06	-1.38755	Cynoscion nebulosus microsatellite Cne_93A sequence	golph3	golgi phosphoprotein 3	12.5207	12.5002	11.5819	12.9694
cDN24P0003M23.F.ab1	8.60944e-06	-1.3605	pep:novel group:BROADS1:groupXVIII:15307548:15316206:-1 gene:ENSGACG00000013216	uncharacterizedproteinloc101481016	uncharacterized protein loc101481016	7.73793	8.09785	7.52077	8.88124
cDN24P0004E18.F.ab1	1.77702e-08	-2.90758	pep:known chromosome:MEDAKA1:6:26398879:26401208:-1 gene:ENSORLG00000016404	cog1	conserved oligomeric golgi complex subunit 1	10.0067	11.3619	9.72593	12.6335
cDN24P0004M02.F.ab1	8.59417e-06	-2.44378	D. labrax chromosome sequence corresponding to linkage group 1, top part, compl	usp48	ubiquitin carboxyl-terminal hydrolase 48	12.5992	12.8476	12.4814	14.9252
cDN24P0005I16.F.ab1	1.22928e-05	-1.55433	tripartite motif containing 29	e3ubiquitinisg15ligasetrim25-like	e3 ubiquitin isg15 ligase trim25-like	8.58297	8.67168	7.7369	9.29121
cDN25P0001F05.F.ab1	1.0218e-07	1.84493	D. labrax chromosome sequence corresponding to linkage group 18, complete seque	tmx3	protein disulfide-isomerase tmx3-like	10.197	10.571	11.4397	9.59478
cDN25P0002G05.F.ab1	1.17308e-05	-0.922483	cdna:novel scaffold:BROADS1:scaffold_598:1421:5684:-1 gene:ENSGACG00000001107	vwa5a	von willebrand factor a domain-containing protein 5a-like	10.3559	10.9593	10.5126	11.4351
cDN25P0004D17.F.ab1	3.05491e-06	-1.78853	D. labrax chromosome sequence corresponding to linkage group 1, top part, compl	D. labrax chromosome sequence corresponding to linkage group 1, top part, compl		7.24387	8.77065	7.28935	9.07789
cDN25P0004K20.F.ab1	6.88416e-05	-2.41787	interferon-inducible protein IFI58	adc	adenylate cyclase 3	9.35636	10.8721	9.76083	12.1787
cDN25P0005A23.F.ab1	1.46698e-06	-0.9741	pep:novel chromosome:MEDAKA1:1:38929790:38933305:-1 gene:ENSORLG00000014961	uncharacterizedproteinloc101486153	uncharacterized protein loc101486153	7.25383	7.56864	7.08994	8.06403
cDN25P0005H07.F.ab1	4.56827e-09	-2.42845	cdna:novel group:BROADS1:groupIX:14500778:14506050:-1 gene:ENSGACG00000018790	cdna:novel group:BROADS1:groupIX:14500778:14506050:-1 gene:ENSGACG00000018790		8.12876	8.81515	7.20561	9.63405
cDN25P0005L07.F.ab1	2.71665e-06	0.907433	riboflavin kinase	rfk	riboflavin kinase	10.3162	10.1713	10.1955	9.28809
cDN25P0006I06.F.ab1	1.37288e-05	-1.30235	cdna:novel group:BROADS1:groupXIII:9729326:9742561:-1 gene:ENSGACG00000009965	kif2a	kinesin-like protein kif2a isoform 1	12.9606	13.5084	13.2162	14.5185
cDN25P0006I09.F.ab1	2.10877e-07	1.70843	serine peptidase inhibitor, Kunitz type 1	kunitz-typeproteaseinhibitor1-like	kunitz-type protease inhibitor 1-like	8.84832	7.83162	9.37142	7.66298
cDN26P0001I22.F.ab1	2.54633e-07	-1.06682	pep:novel chromosome:TETRAODON8:9:8234609:8237902:-1 gene:ENSTNIG00000012551	pep:novel chromosome:TETRAODON8:9:8234609:8237902:-1 gene:ENSTNIG00000012551		7.01631	6.95387	6.8058	7.8726
cDN26P0001J05.F.ab1	1.12962e-06	-3.7938	D. labrax chromosome sequence corresponding to linkage group 1, bottom part, co	D. labrax chromosome sequence corresponding to linkage group 1, bottom part, co		9.60035	10.4354	9.51243	13.3062
cDN26P0002K20.F.ab1	5.59481e-06	-1.76483	D. labrax chromosome sequence corresponding to linkage group 1, top part, compl	wnt2	protein wnt-2b-like	9.31891	9.26093	8.39916	10.164
cDN26P0002M24.F.ab1	3.26061e-08	-2.27347	LIM domain only 1	LIM domain only 1		8.45466	8.40921	7.59109	9.86457
cDN26P0004E08.F.ab1	3.38489e-06	-0.965933	Fanconi anemia, complementation group I	polg	dna polymerase subunit gamma-1-like	8.76725	8.58063	8.363	9.3289
cDN26P0006D22.F.ab1	2.17314e-09	-5.31328	D. labrax chromosome sequence corresponding to linkage group 1, bottom part, co	D. labrax chromosome sequence corresponding to linkage group 1, bottom part, co		9.00034	9.47651	7.83873	13.152
cDN26P0006H01.F.ab1	1.97631e-07	-1.85498	neuromedin B	nmb	neuromedin b	7.15084	7.05431	7.8002	9.65517
cDN26P0006L11.F.ab1	1.31904e-05	-2.25558	Actin, cytoplasmic 1Actin, cytoplasmic 1, N-terminally processed	Actin, cytoplasmic 1Actin, cytoplasmic 1, N-terminally processed		8.08415	9.48976	9.52743	11.783
cDN27P0002I15.F.ab1	1.58055e-06	-1.43478	caspase-1	caspase-1		10.4477	11.403	10.3426	11.7774
cDN27P0004L12.F.ab1	8.84173e-07	-1.38868	bone morphogenetic protein receptor, type 1B	bmpr1ba	bone morphogenetic protein receptor type-1b-like	7.76832	9.15314	8.68552	10.0742
cDN27P0004N19.F.ab1	1.71584e-06	-3.28585	D. labrax chromosome sequence corresponding to linkage group 1, top part, compl	mov	helicase mov-10- -like	11.1396	11.3191	9.23261	12.5185
cDN27P0005B08.F.ab1	1.69223e-07	1.4777	hydrogen voltage-gated channel 1	tgm2	protein-glutamine gamma-glutamyltransferase 2	12.1264	11.7531	12.6317	11.154
cDN27P0007G06.F.ab1	7.539e-05	-0.59115	D. labrax chromosome sequence corresponding to linkage group 1, bottom part, co	dock5	dedicator of cytokinesis protein 5	8.57493	8.79653	8.42298	9.01412
cDN28P0003H01.F.ab1	1.25422e-07	-1.75488	excision repair cross-complementing rodent repair deficiency, complementation g	kl	kinesin light chain 1-like	9.79492	10.199	8.85771	10.6126
cDN28P0003N16.F.ab1	2.91403e-05	-1.95602	tripartite motif containing 29	st3gal5	lactosylceramide alpha- -sialyltransferase-like	8.61928	8.84395	8.0331	9.98914
cDN28P0004B03.F.ab1	0.00242087	0.458567	D. labrax chromosome sequence corresponding to linkage group 1, top part, compl	cnot4	ccr4-not transcription complex subunit 4 isoform 1	7.82287	7.70383	7.70335	7.24479
cDN28P0004E08.F.ab1	3.0729e-05	-1.1919	TAP binding protein-like	tapbpl	tapasin-related protein precursor	7.31187	7.91667	7.38582	8.57771
cDN28P0004M21.F.ab1	2.80021e-09	-4.56113	pep:novel group:BROADS1:groupXIV:3578791:3579974:1 gene:ENSGACG00000016331	uncharacterizedproteinloc101464778	uncharacterized protein loc101464778	9.42902	11.2639	8.35008	12.9112
cDN28P0006J02.F.ab1	1.20362e-05	-1.13568	D. labrax chromosome sequence corresponding to linkage group 1, top part, compl	c28h1orf131	uncharacterized protein c1orf131 homolog	9.72983	10.4736	9.93539	11.0711
cDN28P0006O14.F.ab1	5.43892e-05	-0.809633	golgin A5	psmc6	proteasome ( macropain) 26s 6	12.5527	12.7728	12.3829	13.1925
cDN28P0007H05.F.ab1	9.63766e-06	1.71267	MICAL-like 1	thsd7a	thrombospondin type-1 domain-containing protein 7a-like	9.95142	9.7354	10.1677	8.45504
cDN28P0007J08.F.ab1	1.97796e-05	-0.882983	PREDICTED: zinc finger protein 709	znf146	zinc finger protein 850-like	7.92878	8.31926	8.26748	9.15047
cDN29P0001E19.F.ab1	1.07595e-05	-0.80525	Dual specificity testis-specific protein kinase 1	Dual specificity testis-specific protein kinase 1		7.44448	7.56979	7.6488	8.45407
cDN29P0002I24.F.ab1	0.00168072	0.732317	NADPH--cytochrome P450 reductase	por	nadph--cytochrome p450 reductase	9.51227	9.30741	9.26039	8.52808
cDN29P0004E11.F.ab1	2.7967e-05	0.643617	NAD kinase domain containing 1	nadkd1	nad kinase domain-containing protein 1	7.75647	7.68559	8.10874	7.46512
cDN29P0005L05.F.ab1	3.87085e-08	-2.11298	pep:novel group:BROADS1:groupIV:8357785:8359215:-1 gene:ENSGACG00000017676	fer	tyrosine-protein kinase fer-like	8.38478	8.08366	7.52365	9.63666
cDN29P0006E08.F.ab1	2.34063e-09	-4.08687	integrin, alpha L (antigen CD11A (p180), lymphocyte function-associated antigen	zc3	zinc finger ccch domain-containing protein 6	8.28928	9.29569	8.73108	12.818
cDN29P0006F19.F.ab1	0.000373642	-1.34242	D. labrax chromosome sequence corresponding to linkage group 1, bottom part, co	fam65b	protein fam65b-like	9.42266	10.1832	10.0113	11.3537
cDN29P0006K16.F.ab1	7.28881e-06	-0.9025	D. labrax chromosome sequence corresponding to linkage group 1, bottom part, co	ubtfl1	upstream-binding factor 1-like protein 1-like	8.94508	9.28752	8.82554	9.72805
cDN30P0002G01.F.ab1	1.5886e-06	1.81362	D. labrax chromosome sequence corresponding to linkage group 1, bottom part, co	D. labrax chromosome sequence corresponding to linkage group 1, bottom part, co		10.0314	8.59992	9.48671	7.67312
cDN30P0002M14.F.ab1	1.00371e-07	-1.52452	RAB guanine nucleotide exchange factor (GEF) 1	RAB guanine nucleotide exchange factor (GEF) 1		11.1094	12.008	10.7634	12.2879
cDN30P0003K17.F.ab1	0.000761026	0.33335	pep:novel group:BROADS1:groupVII:8986296:8987791:1 gene:ENSGACG00000019951	pep:novel group:BROADS1:groupVII:8986296:8987791:1 gene:ENSGACG00000019951		7.41868	7.33824	7.42184	7.08846
cDN30P0004E15.F.ab1	1.89128e-07	2.10657	D. labrax chromosome sequence corresponding to linkage group 18, complete seque	spata13	spermatogenesis-associated protein 13-like	14.2023	12.7107	13.461	11.3544
cDN30P0004K02.F.ab1	3.93205e-06	-1.85148	D. labrax chromosome sequence corresponding to linkage group 1, top part, compl	ppap2c	lipid phosphate phosphohydrolase 2-like	9.25431	9.26207	8.71318	10.5647
cDN30P0005B13.F.ab1	4.84464e-05	-1.39608	D. labrax chromosome sequence corresponding to linkage group 1, top part, compl	tsn	translin-like	7.79464	8.14716	8.4955	9.89158
cDN30P0005J03.F.ab1	1.15394e-05	-0.82445	D. labrax chromosome sequence corresponding to linkage group 1, bottom part, co	parg	poly(adp-ribose) glycohydrolase-like	10.4684	10.3375	10.1689	10.9933
cDN30P0006L07.F.ab1	1.4543e-05	-2.5354	NADH-ubiquinone oxidoreductase 75 kDa subunit, mitochondrial precursor	ndufs1	nadh-ubiquinone oxidoreductase 75 kda mitochondrial isoform 1	9.42895	10.4561	8.71548	11.2509
cDN30P0006N03.F.ab1	3.45403e-07	-2.35207	VHSV-induced protein-10	parp14	poly	12.7116	13.1588	12.1791	14.5312
cDN31P0003H12.F.ab1	0.000119688	-3.027	SJCHGC09076 protein	wapal	wings apart-like protein homolog	11.2242	12.409	11.5218	14.5488
cDN31P0004A14.F.ab1	4.43881e-07	-1.52632	D. labrax chromosome sequence corresponding to linkage group 1, bottom part, co	pald1	paladin-like isoform x1	9.66654	10.4868	9.21005	10.7363
cDN31P0005C19.F.ab1	9.37717e-07	-3.49207	D. labrax chromosome sequence corresponding to linkage group 1, bottom part, co	cdc42ep4	cdc42 effector protein 4-like	11.725	11.8989	9.58694	13.079
cDN31P0005D02.F.ab1	4.86033e-05	0.698067	adaptor-related protein complex 1, sigma 1 subunit	ap1s1	ap-1 complex subunit sigma-1a-like	8.42282	8.1511	8.38606	7.68798
cDN31P0005J21.F.ab1	7.01828e-06	1.14912	transmembrane channel-like 6	tmc6	transmembrane channel-like isoform cra_a	9.89589	9.98556	10.2137	9.06464
cDN31P0006J02.F.ab1	2.61001e-05	-2.019	D. labrax chromosome sequence corresponding to linkage group 1, bottom part, co	olfcs1	extracellular calcium-sensing receptor-like	10.374	9.96067	10.5869	12.6059
cDN31P0006L21.F.ab1	2.96147e-05	-1.83575	Siniperca chuatsi T cell receptor beta chain constant region (TCR-beta) mRNA, p	tcrb	---NA---	9.3555	9.652	8.58962	10.4254
cDN31P0007I01.F.ab1	4.86257e-06	-1.49588	bloodthirsty	bloodthirsty		8.6404	8.94315	7.96148	9.45737
cDN32P0001P20.F.ab1	1.46972e-06	-2.45287	TSA: Oncorhynchus mykiss 147072.Onmycontig mRNA sequence	nav3	neuron navigator 3 isoform 1	10.4369	11.4538	9.39957	11.8524
cDN32P0002O17.F.ab1	0.00209247	-0.6956	POU class 2 homeobox 2	pou2f2	pou class transcription factor 2-like	7.44562	7.74351	7.34122	8.03679
cDN32P0003L13.F.ab1	4.19914e-05	1.10095	large neutral amino acids transporter small subunit 2	slc7a8	large neutral amino acids transporter small subunit 2-like	8.33032	8.61273	8.83606	7.73515
cDN32P0004D07.F.ab1	1.64624e-08	-2.66352	TSA: Oncorhynchus mykiss 1231.Onmycontig mRNA sequence	TSA: Oncorhynchus mykiss 1231.Onmycontig mRNA sequence	---NA---	14.4591	14.2571	13.1647	15.8282
cDN32P0004D14.F.ab1	3.33187e-07	-0.803467	SGT1, suppressor of G2 allele of SKP1 (S. cerevisiae)	ctcf	transcriptional repressor ctcf-like	9.9449	10.2347	9.85787	10.6613
cDN32P0004H08.F.ab1	7.44795e-05	0.843183	serine/threonine-protein phosphatase 4 regulatory subunit 3B	smek2	serine threonine-protein phosphatase 4 regulatory subunit 3-b-like	8.2335	8.23678	8.56009	7.71689
cDN32P0005D04.F.ab1	2.15149e-05	0.89755	NAD(P) transhydrogenase, mitochondrial	nnt	nad mitochondrial	8.52739	7.87293	8.40842	7.51085
cDN33P0003O03.F.ab1	3.40566e-08	-3.63198	D. labrax chromosome sequence corresponding to linkage group 1, top part, compl	D. labrax chromosome sequence corresponding to linkage group 1, top part, compl	---NA---	12.9393	13.6168	10.8015	14.4335
cDN33P0004H03.F.ab1	8.06075e-08	-2.28802	cdna:novel group:BROADS1:groupIV:11365972:11366840:1 gene:ENSGACG00000018086	rasgef1c	ras-gef domain-containing family member 1c	8.1526	8.70239	7.95094	10.239
cDN33P0004I10.F.ab1	7.988e-05	-1.60367	D. labrax chromosome sequence corresponding to linkage group 1, top part, compl	trim25	e3 ubiquitin isg15 ligase trim25-like	9.23347	9.07957	9.55915	11.1628
cDN33P0004M24.F.ab1	2.44803e-07	-1.36703	cdna:novel scaffold:BROADS1:scaffold_240:55114:56432:-1 gene:ENSGACG00000014567	c209d	cd209 antigen-like protein a	8.33225	8.61453	7.62376	8.99079
cDN33P0005H11.F.ab1	4.25221e-07	-1.49802	D. labrax chromosome sequence corresponding to linkage group 18, complete seque	lmbr1	limb region 1 protein homolog	10.5942	11.1272	10.0043	11.5023
cDN33P0006F07.F.ab1	5.88897e-07	-1.40973	D. labrax chromosome sequence corresponding to linkage group 1, top part, compl	cdh6	cadherin-6-like	8.08993	8.49659	7.746	9.15573
cDN33P0006K12.F.ab1	4.56905e-07	2.43508	D. labrax chromosome sequence corresponding to linkage group 18, complete seque	dlgap1	disks large-associated protein 1	11.6029	11.4845	12.4311	9.99606
cDN34P0001C13.F.ab1	2.36774e-09	-6.07645	D. labrax chromosome sequence corresponding to linkage group 1, top part, compl	lymphocyteg0g1switchprotein2	lymphocyte g0 g1 switch protein 2	7.80656	8.01468	8.24413	14.3206
cDN34P0004O24.F.ab1	5.54805e-05	-1.61875	monoacylglycerol O-acyltransferase 2	fam16	e2-induced gene 5 protein homolog	7.39944	7.48762	7.39895	9.0177
cDN34P0006A24.F.ab1	2.18702e-07	-1.67965	Dual specificity phosphatase DUPD1	dupd1	dual specificity phosphatase dupd1	7.47555	8.25813	7.81088	9.49055
cDN34P0006K14.F.ab1	6.76951e-07	1.38452	D. labrax chromosome sequence corresponding to linkage group 18, complete seque	cep63	centrosomal protein of 63 kda	14.6865	14.223	14.5782	13.1937
cDN35P0006E13.F.ab1	6.72878e-05	-0.75915	pep:novel scaffold:FUGU4:scaffold_27:839534:842760:-1 gene:ENSTRUG00000018594	parg	poly(adp-ribose) glycohydrolase-like	7.18264	7.59408	7.18242	7.94159
cDN35P0006I22.F.ab1	4.61878e-10	-7.50538	TSA: Oncorhynchus mykiss 79289.Onmycontig mRNA sequence	scub	signal cub and egf-like domain-containing protein 3-like	11.5447	13.461	8.78253	16.2879
DLPD00224	3.65121e-05	-1.23872	P2Y purinoceptor 1 OS=Meleagris gallopavo GN=P2RY1 PE=2 SV=1	p2ry1	p2y purinoceptor 1	7.44227	7.75195	6.96111	8.19981
DLPD00592	5.99273e-06	2.0236	salmo salar clone ssal-rgf-541-348 lbh complete cds	lbh	protein lbh	12.3988	12.4718	12.9367	10.9131
DLPD00606	5.11134e-06	-1.12232	Si:ch211-152p11.2 protein OS=Danio rerio GN=si:ch211-152p11.2 PE=2 SV=1	vars2	valine--trna mitochondrial-like isoform x2	12.9638	12.8251	12.3863	13.5086
DLPD00817	7.66628e-06	-1.07918	Protein LLP homolog OS=Danio rerio GN=llph PE=2 SV=1	pa2g4a	proliferation-associated protein 2g4-like	12.8341	13.2225	13.0103	14.0895
DLPD00828	3.38811e-08	-4.00028	Cathepsin K OS=Sus scrofa GN=CTSK PE=2 SV=1	catk	cathepsin k precursor	11.8656	12.4126	9.48688	13.4872
DLPD00863	0.000264839	-1.1608	Tripartite motif-containing protein 25 OS=Mus musculus GN=Trim25 PE=2 SV=1	lnpb	protein lunapark-b	7.53443	8.02118	7.42381	8.58458
DLPD00869	3.96393e-07	-1.58758	Putative FAM75-like protein FLJ44082 OS=Homo sapiens PE=5 SV=1	ccd12	coiled-coil domain-containing protein 12	13.0465	13.3579	12.537	14.1246
DLPD01109	6.79553e-05	-1.2576	RING finger protein 31 OS=Homo sapiens GN=RNF31 PE=1 SV=1	rnf31	e3 ubiquitin-protein ligase rnf31-like	11.1176	11.4164	11.7153	12.9729
DLPD01113	0.000966785	-2.49892	Beta-2-microglobulin OS=Ictalurus punctatus GN=b2m PE=3 SV=1	beta-2microglobulin	beta-2 microglobulin	15.7583	15.9704	14.6689	17.1678
DLPD01197	4.73008e-06	-2.98325	Poly [ADP-ribose] polymerase 14 OS=Mus musculus GN=Parp14 PE=1 SV=2	parp14	poly	10.695	11.8236	10.2825	13.2657
DLPD01236	4.96579e-06	-1.44645	Ras-related protein Rab-11B OS=Discopyge ommata PE=2 SV=1	rab11b	ras-related protein rab-11b	13.7097	14.1584	13.1373	14.5837
DLPD01305	7.1944e-08	-1.26747	40S ribosomal protein S10 OS=Ictalurus punctatus GN=rps10 PE=2 SV=1	rps10	ribosomal protein s10	15.1008	15.7454	14.6572	15.9246
DLPD01363	0.000548805	-2.29412	U-box domain containing protein OS=Tetrahymena thermophila SB210 GN=TTHERM_0105	ube2d1	ubiquitin-conjugating enzyme	9.83113	10.5095	10.4023	12.6964
DLPD01505	7.19014e-07	1.86783	Dynein light chain roadblock-type 2 OS=Homo sapiens GN=DYNLRB2 PE=2 SV=1	Dynein light chain roadblock-type 2 OS=Homo sapiens GN=DYNLRB2 PE=2 SV=1		12.864	10.6373	11.534	9.66621
DLPD01543	1.06905e-05	-1.68217	Nuclear factor 7, brain OS=Xenopus laevis PE=1 SV=1	ppp3	calcineurin subunit b type 1-like	8.78314	9.44709	8.22056	9.90273
DLPD01651	1.2124e-07	-2.20893	oreochromis mossambicus clone ssh #40 bone morphogenetic protein receptor type	sap18	histone deacetylase complex subunit sap18-like	13.2366	13.7362	12.3246	14.5335
DLPD01751	1.75397e-06	-1.50102	Dynein-associated roadblock protein-like protein OS=Leishmania major strain Fri	dynlrbp1		13.9586	14.2931	13.9155	15.4165
DLPD01865	2.27624e-08	-2.06723	Trans-1,2-dihydrobenzene-1,2-diol dehydrogenase OS=Danio rerio GN=dhdh PE=2 SV=	dhdh	trans- -dihydrobenzene- -diol dehydrogenase-like	11.9693	13.5814	12.3612	14.4284
DLPD01913	2.35749e-06	-3.84755	H-2 class II histocompatibility antigen, I-E beta chain OS=Mus musculus GN=H2-E	mhcclassiiantigen	mhc class ii antigen	12.6448	13.4186	11.6557	15.5033
DLPD01914	5.97281e-07	-3.91175	HLA class II histocompatibility antigen, DQ(1) beta chain OS=Homo sapiens GN=HL	hla-dqb1		11.113	11.9263	10.1655	14.0773
DLPD01945	2.35533e-06	-0.6991	oryzias latipes zic1 genes for phospholipid scramblase zinc finger of the cereb	oryzias latipes zic1 genes for phospholipid scramblase zinc finger of the cereb		6.83499	6.80806	6.94695	7.64606
DLPD01998	5.53635e-07	-0.809767	Probable rRNA-processing protein EBP2 OS=Mus musculus GN=Ebna1bp2 PE=2 SV=1	ebna1b	probable rrna-processing protein ebp2	14.0585	14.4131	14.2348	15.0446
DLPD02075	9.47843e-07	-1.31038	Neurogenic differentiation factor 2 OS=Danio rerio GN=neurod2 PE=2 SV=1	Neurogenic differentiation factor 2 OS=Danio rerio GN=neurod2 PE=2 SV=1		7.03108	6.93347	7.38655	8.69695
DLPD02103	6.82153e-05	-1.77343	C-type lectin domain family 4 member E OS=Mus musculus GN=Clec4e PE=2 SV=1	c-typelectin	c-type lectin	8.14323	8.85648	8.88232	10.6557
DLPD02131	9.24274e-08	1.6468	Splicing factor, arginine/serine-rich 11 OS=Homo sapiens GN=SFRS11 PE=1 SV=1	srsf11	serine arginine-rich splicing factor 11-like	10.7049	10.7304	11.691	10.0442
DLPD02139	2.14236e-07	-1.98288	Interferon-induced 35 kDa protein homolog OS=Salmo salar GN=IN35 PE=2 SV=1	ifi35	interferon-induced 35 kda protein homolog	11.9229	12.1682	10.7036	12.6865
DLPD02151	1.37456e-08	-4.21518	Microtubule-associated protein 2 OS=Rattus norvegicus GN=Map2 PE=1 SV=3	rtbdn	riboflavin-binding protein precursor	7.54057	8.63824	7.12357	11.3387
DLPD02166	1.61572e-08	1.379	Glucosidase 2 subunit beta OS=Mus musculus GN=Prkcsh PE=1 SV=1	prkcsh	glucosidase 2 subunit beta isoform x2	10.7801	10.2436	11.4209	10.0419
DLPD02173	3.14065e-08	-1.90172	B-cell CLL/lymphoma 7 protein family member B OS=Mus musculus GN=Bcl7b PE=1 SV=	bcl7bb	b-cell cll lymphoma 7 protein family member b	12.8316	13.5037	11.9621	13.8638
DLPD02228	5.15997e-06	0.912333	Calcium/calmodulin-dependent protein kinase type II delta chain OS=Bos taurus G	camk2d	calcium calmodulin-dependent protein kinase type ii delta 1 chain-like isoform 2	9.29701	9.2179	9.12832	8.21598
DLPD02239	7.72006e-09	-3.68318	Claudin-11 OS=Mus musculus GN=Cldn11 PE=1 SV=1	cldn11	claudin 11	7.83117	9.22523	8.93754	12.6207
DLPD02328	0.000261424	-2.97847	Interferon alpha-inducible protein 27-like protein 2 OS=Bos taurus GN=IFI27L2 P	ifi27l2		11.3983	12.9702	13.8142	16.7926
DLPD02355	1.25453e-06	-3.20557	oncorhynchus mykiss poly synthetase 3 mrna	parp3	poly	10.5541	11.109	9.11159	12.3171
DLPD02363	2.26326e-05	-0.642733	Ribonuclease H2 subunit B OS=Xenopus tropicalis GN=rnaseh2b PE=2 SV=1	rnaseh2b	ribonuclease h2 subunit b	11.4893	11.942	12.0392	12.682
DLPD02384	5.50783e-05	0.839517	V-type proton ATPase subunit E 1 OS=Macaca fascicularis GN=ATP6V1E1 PE=2 SV=1	atp6v1e1b	vacuolar proton pump subunit e 1	9.00972	9.05564	9.31914	8.47961
DLPD02400	2.80992e-06	-1.818	Histone H1.11L OS=Gallus gallus PE=1 SV=2	hist1h1a	histone -like	7.03406	7.72464	7.99757	9.81555
DLPD02461	1.51396e-06	-2.51755	Serpin H1 OS=Gallus gallus GN=SERPINH1 PE=1 SV=2	hsp47	serpin h1-like	8.90576	9.89968	8.08966	10.6072
DLPD02552	3.11105e-05	-3.43637	Major histocompatibility complex II gamma chains OS=Sparus aurata GN=iclp PE=2	cd7	iclp2 protein	15.4732	15.7202	13.9718	17.4081
DLPD02555	0.000272234	-0.6306	WAS protein family homolog 1 OS=Homo sapiens GN=WASH1 PE=1 SV=1	ddx	atp-dependent rna helicase ddx11-like protein 8-like	11.159	11.5701	11.3506	11.9812
DLPD02866	2.57884e-06	-5.09743	Putative lymphocyte G0/G1 switch protein 2 OS=Mus musculus GN=G0s2 PE=2 SV=1	gos2	lymphocyte g0 g1 switch protein 2	9.52717	10.1783	8.10471	13.2022
DLPD02880	5.06716e-06	-2.3948	PRELI domain-containing protein 1, mitochondrial OS=Gallus gallus GN=PRELID1 PE	prelid1	preli domain-containing protein mitochondrial-like	12.6297	12.1618	10.9974	13.3921
DLPD02939	5.53661e-10	-7.15767	D. labrax GN=amh PE=3 SV=1	amh	Anti-Mullerian Hormone	11.9829	13.8861	10.2911	17.4488
DLPD02949	6.65663e-09	1.82522	Suppression of tumorigenicity 5 OS=Homo sapiens GN=ST5 PE=1 SV=2	dennd2d	denn domain-containing protein 2d	10.9885	10.1969	11.2944	9.46923
DLPD02960	8.06859e-06	-0.9445	U2-associated protein SR140 OS=Homo sapiens GN=SR140 PE=1 SV=2	wdr	wd repeat-containing protein 44	9.36114	9.38254	8.98837	9.93288
DLPD02992	3.60881e-08	1.56323	Cytochrome b-c1 complex subunit 2, mitochondrial OS=Homo sapiens GN=UQCRC2 PE=1	uqcrc2a	cytochrome b-c1 complex subunit mitochondrial-like	12.6803	10.908	12.1602	10.597
DLPD03047	1.56029e-05	-2.05775	CD9 antigen OS=Mus musculus GN=Cd9 PE=1 SV=2	cd9	cd9 antigen	7.90315	8.89431	9.09573	11.1535
DLPD03065	4.97132e-05	-0.691133	Casein kinase II subunit beta OS=Rattus norvegicus GN=Csnk2b PE=2 SV=1	csnk2b	casein kinase ii beta subunit	11.4331	11.6007	11.72	12.4112
DLPD03086	2.3327e-06	1.59768	Protein CIAO1 OS=Danio rerio GN=ciao1 PE=2 SV=1	ciao1	probable cytosolic iron-sulfur protein assembly protein ciao1-a-like	11.2237	11.5194	12.1789	10.5812
DLPD03179	4.98585e-06	-1.1379	Ras-related GTP-binding protein C OS=Mus musculus GN=Rragc PE=2 SV=1	hdgf	hepatoma-derived growth factor-like	13.0952	12.9986	12.8006	13.9385
DLPD03286	1.86792e-05	-0.746167	Ubiquitin-related modifier 1 homolog OS=Capra hircus GN=URM1 PE=3 SV=1	rs19	40s ribosomal protein s19	9.42047	9.72568	9.42327	10.1694
DLPD03310	8.48602e-07	1.00775	Protein FAM3A OS=Mus musculus GN=Fam3a PE=2 SV=1	fam3a	protein fam3a isoform x1	9.09581	9.50436	9.42627	8.41852
DLPD03318	3.19318e-05	0.662983	EF-hand domain-containing family member A1 OS=Mus musculus GN=Efha1 PE=2 SV=2	fam92a1	protein fam92a1	10.7097	10.3647	10.7541	10.0912
DLPD03342	1.71443e-08	-2.82968	TNF superfamily member 13b OS=Oncorhynchus mykiss GN=TNFSF13b PE=2 SV=1	tnfsf13b	tumor necrosis factor ligand superfamily member 13b	8.8266	9.74025	7.46939	10.2991
DLPD03378	2.90262e-08	1.51095	Signal recognition particle 72 kDa protein OS=Canis familiaris GN=SRP72 PE=1 SV	srp72	signal recognition particle 72 kda protein	9.28172	9.45825	10.0485	8.53756
DLPD03379	3.36164e-07	-2.00178	Serine/threonine-protein kinase tousled-like 2 OS=Mus musculus GN=Tlk2 PE=2 SV=	tlk2	serine threonine-protein kinase tousled-like 2-like isoform 1	11.6881	11.8124	10.3272	12.3289
DLPD03507	5.39089e-06	-1.46418	Protein phosphatase methylesterase 1 OS=Pongo abelii GN=PPME1 PE=2 SV=3	ppme1	protein phosphatase methylesterase 1	10.4158	10.4396	10.2934	11.7575
DLPD03537	5.47921e-07	-1.6033	ADP-ribosylation factor 6 OS=Gallus gallus GN=ARF6 PE=2 SV=3	arf6	adp-ribosylation factor 6	13.9984	14.6896	13.3253	14.9287
DLPD03549	4.4153e-06	-0.672133	Cytoplasmic dynein 1 intermediate chain 2 OS=Bos taurus GN=DYNC1I2 PE=2 SV=1	dc1i2	cytoplasmic dynein 1 intermediate chain 2	14.3126	14.3718	14.0312	14.7034
DLPD03550	3.54261e-08	-1.82187	MAP7 domain-containing protein 2 OS=Mus musculus GN=Map7d2 PE=1 SV=1	il-1rl	interleukin-1 receptor type 1-like	7.36964	7.55072	7.66333	9.4852
DLPD03618	8.44824e-05	-1.829	Prostaglandin E synthase 3 OS=Pongo abelii GN=PTGES3 PE=2 SV=1	ptges3a	prostaglandin e synthase 3	11.741	11.7037	10.8608	12.6898
DLPD03648	3.44681e-09	-1.47477	morone americana glycine-gated ion channel alpha3 subunit partial cds	tmbi4	transmembrane bax inhibitor motif-containing protein 4	13.4299	13.7864	12.8215	14.2962
DLPD03674	9.95992e-07	-2.28018	Proteasome inhibitor PI31 subunit OS=Rattus norvegicus GN=Psmf1 PE=2 SV=1	psmf1	proteasome inhibitor pi31 subunit	11.1071	11.2166	11.0089	13.2891
DLPD03709	6.47578e-05	-0.980833	Transcription factor ETV7 OS=Homo sapiens GN=ETV7 PE=1 SV=1	etv7	transcription factor etv7-like	7.18342	7.20666	7.33803	8.31886
DLPD03728	3.85408e-05	0.607017	Smith-Magenis syndrome chromosome region candidate gene 7 protein-like OS=Mus m	nkx2.3	homeobox protein nkx- -like	7.90521	7.74957	8.1606	7.5536
DLPD03742	1.24205e-06	1.30313	Heat shock cognate 71 kDa protein OS=Oryzias latipes GN=hsc70 PE=2 SV=1	hsp70	heat shock cognate 70	13.9586	13.9989	13.8429	12.5398
DLPD03802	9.45141e-06	-1.51235	UPF0308 protein C9orf21 homolog OS=Fugu rubripes PE=3 SV=1	cdc14b	dual specificity protein phosphatase cdc14a	8.29631	8.67599	7.88218	9.39454
DLPD03868	3.73248e-06	0.731233	MAGUK p55 subfamily member 3 OS=Homo sapiens GN=MPP3 PE=1 SV=2	mpp3	maguk p55 subfamily member 3-like	9.38129	8.99418	9.46817	8.73697
DLPD03887	4.79789e-06	-3.10745	Cathepsin S OS=Canis familiaris GN=CTSS PE=2 SV=1	fxyd5a	hemicentin-1-like isoform x2	11.5228	12.3535	9.92607	13.0336
DLPD03888	9.41079e-05	0.552933	Histone acetyltransferase MYST2 OS=Homo sapiens GN=MYST2 PE=1 SV=1	kat7	myst histone acetyltransferase 2	7.82387	7.86278	8.03116	7.47824
DLPD03917	1.86558e-05	-0.84985	FKBP12-rapamycin complex-associated protein OS=Rattus norvegicus GN=Frap1 PE=1	mtor	serine threonine-protein kinase mtor	12.663	12.5915	12.3661	13.2159
DLPD03954	0.00027573	-1.8096	Interferon-induced very large GTPase 1 OS=Mus musculus GN=Gvin1 PE=1 SV=1	interferon-inducedverylargegtpase1-like	interferon-induced very large gtpase 1-like	9.18621	9.0499	8.76056	10.5702
DLPD03959	2.08897e-06	-1.17187	Semaphorin-4E OS=Danio rerio GN=sema4e PE=2 SV=1	sema4e	semaphorin-4e-like isoform x2	6.89024	6.91464	7.10607	8.27792
DLPD04022	8.91692e-07	-1.24273	danio rerio neuronal growth regulator mrna (cdna clone mgc:100871 image:7141308	lace1	lactation elevated protein 1	7.31895	8.19468	7.2539	8.49662
DLPD04064	8.7621e-07	-1.88152	Myeloid leukemia factor 1 OS=Bos taurus GN=MLF1 PE=2 SV=1	fis1	mitochondrial fission 1 protein	8.26982	8.24389	7.82605	9.70756
DLPD04182	1.65162e-09	-4.09058	Integrin alpha-M OS=Mus musculus GN=Itgam PE=1 SV=2	kri1	protein kri1 homolog	8.04375	9.14597	9.02561	13.1162
DLPD04200	6.28762e-06	-3.26458	Proteasome subunit beta type-8 OS=Bos taurus GN=PSMB8 PE=2 SV=2	psmb8	proteasome beta type 8	11.4409	12.2147	10.4067	13.6713
DLPD04219	1.53875e-05	-1.7883	B-cell receptor-associated protein 29 OS=Homo sapiens GN=BCAP29 PE=1 SV=2	bcap29	b-cell receptor-associated protein 29	10.7667	10.9413	9.98715	11.7755
DLPD04379	5.38729e-05	-0.884667	5-nucleotidase domain-containing protein 2 OS=Rattus norvegicus GN=Nt5dc2 PE=2	nt5dc2	5 -nucleotidase domain-containing protein 2-like	11.4569	12.2441	12.1271	13.0118
DLPD04401	9.12215e-07	-2.24358	S-phase kinase-associated protein 1 OS=Rattus norvegicus GN=Skp1 PE=2 SV=3	tcf7	transcription factor 7-like 2-like	14.7227	14.9822	13.5944	15.838
DLPD04589	7.64524e-06	-2.47632	sebastes schlegelii pseudo- pseudogene for hatching enzyme	sebastes schlegelii pseudo- pseudogene for hatching enzyme		11.4188	11.849	10.6594	13.1358
DLPD04611	2.33029e-10	2.70337	Rho-associated protein kinase 2 OS=Rattus norvegicus GN=Rock2 PE=1 SV=1	myh15	uncharacterized protein loc101172357	11.1016	9.37821	11.738	9.03458
DLPD04735	4.56716e-05	0.687167	SWI/SNF-related matrix-associated actin-dependent regulator chromatin subfamily	smarce1	swi snf matrix actin dependent regulator of subfamily member 1	8.44217	8.46662	8.37423	7.68704
DLPD04790	2.04816e-06	-1.83118	Ankyrin repeat and SOCS box protein 5 OS=Mus musculus GN=Asb5 PE=2 SV=1	asb5	ankyrin repeat and socs box protein 5-like	9.55648	9.64734	8.65104	10.4822
DLPD04849	9.90816e-07	-1.99877	GTPase IMAP family member 7 OS=Homo sapiens GN=GIMAP7 PE=2 SV=1	gtpaseimapfamilymember4-like	gtpase imap family member 4-like	7.98936	9.00076	7.61786	9.61666
DLPD04899	9.78555e-08	-2.57883	Beta-synuclein OS=Bos taurus GN=SNCB PE=1 SV=1	Beta-synuclein OS=Bos taurus GN=SNCB PE=1 SV=1		7.76949	7.91728	7.82909	10.4079
DLPD04906	0.000412911	0.93435	DNA-directed RNA polymerase III subunit RPC7-like OS=Homo sapiens GN=POLR3GL PE	ceaca	carcinoembryonic antigen-related cell adhesion molecule 5-like	10.922	10.8785	11.1502	10.2159
DLPD04977	7.24689e-07	-1.32003	Mitogen-activated protein kinase 11 OS=Homo sapiens GN=MAPK11 PE=1 SV=2	mx	max-interacting protein 1-like	7.53661	8.37284	7.15965	8.4797
DLPD05130	3.72093e-06	-1.48883	MORC family CW-type zinc finger protein 2 OS=Homo sapiens GN=MORC2 PE=1 SV=2	morc2	morc family cw-type zinc finger protein 2a-like	11.2145	11.2218	10.9094	12.3982
DLPD05183	1.66326e-07	1.61172	Interferon-related developmental regulator 1 OS=Homo sapiens GN=IFRD1 PE=1 SV=4	ifrd1	interferon-related developmental regulator 1	9.27292	9.66355	9.93602	8.32433
DLPD05266	4.59427e-07	1.22112	A-Raf proto-oncogene serine/threonine-protein kinase OS=Sus scrofa GN=ARAF PE=2	araf	serine threonine protein kinase araf	8.87888	8.8004	9.67088	8.44975
DLPD05309	0.00015059	-0.96445	Neurofilament heavy polypeptide OS=Rattus norvegicus GN=Nefh PE=1 SV=4	nefh	neurofilament heavy polypeptide	7.05269	7.5753	7.37175	8.33622
DLPD05315	1.32539e-05	-1.35267	homo sapiens ras protein-specific guanine nucleotide-releasing factor 1 transcr	homo sapiens ras protein-specific guanine nucleotide-releasing factor 1 transcr		6.91442	7.30743	7.49084	8.84353
DLPD05328	8.04563e-08	-3.95435	Parvalbumin, thymic CPV3 OS=Gallus gallus PE=2 SV=2	Parvalbumin, thymic CPV3 OS=Gallus gallus PE=2 SV=2		10.8324	11.1299	9.70892	13.6632
DLPD05350	4.7047e-05	-1.14603	Proteasome subunit beta type-9 OS=Oryzias latipes GN=psmb9 PE=3 SV=1	psmb9	proteasome beta type 9	7.1512	7.45062	7.33095	8.47699
DLPD05359	1.3925e-06	0.788133	Ciliary neurotrophic factor receptor alpha OS=Gallus gallus GN=CNTFR PE=2 SV=1	cntfr	ciliary neurotrophic factor receptor subunit alpha precursor	7.98842	8.06425	8.35633	7.5682
DLPD05374	3.8551e-07	-1.3301	takifugu rubripes transcription factor sox8b complete cds	acvr1l	activin receptor type-1-like	7.74632	7.88291	8.1224	9.45249
DLPD05394	0.000500133	-0.813933	Ubl carboxyl-terminal hydrolase 18 OS=Mus musculus GN=Usp18 PE=2 SV=1	usp18	ubl carboxyl-terminal hydrolase 18-like	7.54412	8.00281	7.91852	8.73242
DLPD05430	1.42257e-07	1.02897	zinc finger protein, putative [Pediculus humanus corporis]	zinc finger protein, putative [Pediculus humanus corporis]		12.3597	12.4835	12.3344	11.3054
DLPD05528	2.41644e-05	1.09213	CDKN2AIP N-terminal-like protein OS=Homo sapiens GN=CDKN2AIPNL PE=1 SV=1	syncrip	heterogeneous nuclear ribonucleoprotein q	13.3375	13.5572	13.9843	12.8922
DLPD05555	0.000465236	-0.402667	Vesicle-fusing ATPase OS=Pongo abelii GN=NSF PE=2 SV=1	Vesicle-fusing ATPase OS=Pongo abelii GN=NSF PE=2 SV=1		7.08428	7.06915	7.10868	7.51135
DLPD05805	4.166e-08	-1.3518	Programmed cell death protein 10 OS=Mus musculus GN=Pdcd10 PE=2 SV=1	naa10	n-terminal acetyltransferase complex ard1 subunit homolog a	14.8258	14.7311	14.086	15.4378
DLPD05806	1.3555e-09	-2.52153	TRIO and F-actin-binding protein OS=Homo sapiens GN=TRIOBP PE=1 SV=3	TRIO and F-actin-binding protein OS=Homo sapiens GN=TRIOBP PE=1 SV=3		10.0399	10.893	9.08384	11.6054
DLPD05879	2.57194e-09	-2.61008	oreochromis mossambicus thymosin beta a-like partial sequence	lysozymemilkisozyme-like	lysozyme milk isozyme-like	7.87749	7.55402	8.05943	10.6695
DLPD05912	1.02461e-08	-2.8205	Cytochrome P450 2D9 OS=Mus musculus GN=Cyp2d9 PE=1 SV=1	cyp2d9		9.06897	7.99956	8.52401	11.3445
DLPD05981	1.24354e-08	-3.40592	Vegetative cell wall protein gp1 OS=Chlamydomonas reinhardtii GN=GP1 PE=2 SV=1	gp1	---NA---	12.6459	13.2546	10.6474	14.0533
DLPD06007	4.17925e-05	-1.62023	Interferon-induced protein with tetratricopeptide repeats 5 OS=Homo sapiens GN=	osbpl	oxysterol-binding protein 10-like	7.65083	8.35547	7.95531	9.57557
DLPD06054	1.77676e-08	-2.42182	Ankyrin repeat domain-containing protein 22 OS=Homo sapiens GN=ANKRD22 PE=2 SV=	li	lysosomal acid lipase cholesteryl ester hydrolase precursor	10.0283	10.6016	9.01596	11.4378
DLPD06078	1.7378e-06	-4.31812	Myosin-11 OS=Homo sapiens GN=MYH11 PE=1 SV=3	nd	nuclear distribution protein nude homolog 1-like	14.1345	15.4241	11.9233	16.2415
DLPD06111	3.57479e-10	-2.99903	Embigin OS=Homo sapiens GN=EMB PE=2 SV=1	emb	embigin isoform 2	8.11134	8.53152	7.57177	10.5708
DLPD06128	0.000108673	-2.35952	Nuclear factor 7, brain OS=Xenopus laevis PE=1 SV=1	e3ubiquitin-proteinligasetrim21-like	e3 ubiquitin-protein ligase trim21-like	9.60392	10.0436	9.14187	11.5014
DLPD06180	0.000200518	-0.784667	Ryanodine receptor 3 OS=Homo sapiens GN=RYR3 PE=1 SV=2	Ryanodine receptor 3 OS=Homo sapiens GN=RYR3 PE=1 SV=2		7.01496	6.95517	7.0037	7.78834
DLPD06210	0.000126691	-1.85178	salmo salar set protein mrna	set	protein set-like	11.7623	12.1444	11.2504	13.1022
DLPD06215	4.70178e-07	-1.50788	WD repeat-containing protein 68 OS=Mus musculus GN=Wdr68 PE=2 SV=1	dcaf7	ddb1- and cul4-associated factor 7-like	13.5157	14.0016	12.8154	14.3233
DLPD06274	1.41793e-05	-3.53658	af263274chionodraco rastrospinosus isolate cra7 alpha tubulin complete cds	af263274chionodraco rastrospinosus isolate cra7 alpha tubulin complete cds		9.3602	9.41442	10.6066	14.1432
DLPD06281	2.68443e-06	-1.0267	Elongation factor 2 OS=Gallus gallus GN=EEF2 PE=1 SV=3	eef2	elongation factor 2-like	16.0215	16.4719	15.6952	16.7219
DLPD06284	4.36341e-08	-1.77092	Meteorin-like protein OS=Danio rerio GN=metrnl PE=2 SV=1	metrnl	meteorin-like protein	9.64626	9.54746	8.60081	10.3718
DLPD06388	0.000219335	-0.42915	Transcription initiation factor TFIID subunit 7 OS=Pongo abelii GN=TAF7 PE=2 SV	taf7	transcription initiation factor tfiid subunit 7	13.5156	13.7579	13.5825	14.0117
DLPD06444	9.61787e-07	1.18477	DnaJ homolog subfamily C member 7 OS=Homo sapiens GN=DNAJC7 PE=1 SV=2	hirip3	hira-interacting protein 3	10.3368	10.4424	10.7599	9.57513
DLPD06447	1.26114e-05	-1.51582	BTB/POZ domain-containing protein 10 OS=Pongo abelii GN=BTBD10 PE=2 SV=1	btbd10	btb poz domain-containing protein 10 isoform 1	12.1578	12.7362	11.8382	13.354
DLPD06455	5.90719e-08	2.17688	Ribonuclease kappa-A OS=Danio rerio GN=rnaseka PE=3 SV=1	alox5	arachidonate 5-lipoxygenase-like	11.7211	10.5247	12.2334	10.0565
DLPD06490	0.000671888	-0.608867	Zinc finger protein 429 OS=Homo sapiens GN=ZNF429 PE=1 SV=2	prm	protein arginine n-methyltransferase 2-like	7.23033	7.70664	7.38363	7.9925
DLPD06552	6.34587e-06	-3.61155	Tripartite motif-containing protein 29 OS=Mus musculus GN=Trim29 PE=2 SV=1	il1r	interleukin-1 receptor type 1-like	12.6131	12.784	10.6051	14.2166
DLPD06580	8.27323e-05	-1.82157	Proteasome subunit alpha type-6 OS=Rattus norvegicus GN=Psma6 PE=1 SV=1	psma6b	proteasome subunit alpha type-6	9.62025	9.8495	9.6781	11.4997
DLPD06645	8.75705e-08	2.73577	Phosphatidylinositol N-acetylglucosaminyltransferase subunit A OS=Homo sapiens	synaptotagmin-likeprotein2-like	synaptotagmin-like protein 2-like	11.9714	10.5467	11.015	8.27918
DLPD06660	2.01375e-06	1.00658	Synaptic glycoprotein SC2 OS=Homo sapiens GN=GPSN2 PE=1 SV=1	tecr	trans- -enoyl- reductase	10.4648	10.08	10.8367	9.83016
DLPD06727	1.6174e-05	0.8969	Transmembrane protein 184B OS=Bos taurus GN=TMEM184B PE=2 SV=1	tmem184a	transmembrane protein 184a	8.34738	7.73813	8.39496	7.49806
DLPD06813	0.000387353	0.430783	CTP synthase 1 OS=Danio rerio GN=ctps PE=1 SV=1	ctps1b	ctp synthase 1-like	8.37136	8.17073	8.41765	7.98688
DLPD06897	8.5278e-07	-2.61688	Dynein light chain 2, cytoplasmic OS=Rattus norvegicus GN=Dynll2 PE=1 SV=1	dynll2	dynein light chain cytoplasmic isoform 1	9.40258	11.0366	10.0989	12.7157
DLPD06906	3.03968e-06	-1.29388	ADP-ribosylation factor-like protein 5A OS=Bos taurus GN=ARL5A PE=2 SV=1	arl5a	adp-ribosylation factor-like protein 5a	9.43559	9.84859	8.93494	10.2288
DLPD07141	4.00085e-06	-1.7271	Transposable element Tcb1 transposase	ndufa4	nadh dehydrogenase	8.40213	8.98016	8.83043	10.5575
DLPD07254	2.66024e-07	-4.49187	Keratin, type I cytoskeletal 18 OS=Oncorhynchus mykiss GN=krt18 PE=1 SV=1	krt18	keratin 18	14.7958	14.5828	11.6868	16.1787
DLPD07315	5.3957e-09	-3.30212	Purkinje cell protein 4 OS=Homo sapiens GN=PCP4 PE=2 SV=3	Purkinje cell protein 4 OS=Homo sapiens GN=PCP4 PE=2 SV=3		8.46118	8.56213	7.98107	11.2832
DLPD07344	1.47078e-07	-1.30428	Suppressor of G2 allele of SKP1 homolog OS=Bos taurus GN=SUGT1 PE=2 SV=1	sugt1	suppressor of g2 allele of skp1 homolog	12.6852	13.047	12.2371	13.5414
DLPD07345	3.11757e-08	-1.34018	Ribose-phosphate pyrophosphokinase 2 OS=Gallus gallus GN=PRPS2 PE=2 SV=1	prps2	ribose-phosphate pyrophosphokinase 2	14.1495	14.5068	13.5953	14.9354
DLPD07363	1.07516e-05	-1.60955	Intraflagellar transport protein 52 homolog OS=Mus musculus GN=Ift52 PE=2 SV=2	ift52	intraflagellar transport protein 52 homolog isoform 1	11.0119	11.1194	10.2904	11.9
DLPD07380	3.64172e-05	-2.08265	Interferon regulatory factor 8 OS=Mus musculus GN=Irf8 PE=2 SV=1	irf8	interferon regulatory factor 8	9.2678	10.0262	8.32013	10.4028
DLPD07407	1.24272e-06	-1.56142	XIAP-associated factor 1 OS=Homo sapiens GN=XAF1 PE=1 SV=1	trad1	xiap-associated factor 1-like	8.66835	8.62876	8.90388	10.4653
DLPD07641	4.13639e-07	-1.1223	Septin-8-A OS=Danio rerio GN=sept8a PE=2 SV=2	arl	adp-ribosylation factor-like protein 11	7.96641	8.24154	8.04202	9.16435
DLPD07643	0.00111053	-0.802267	SUMO-conjugating enzyme UBC9 OS=Xenopus tropicalis GN=ube2i PE=2 SV=1	sumo-conjugatingenzymeubc9	sumo-conjugating enzyme ubc9	10.6303	10.8426	10.4123	11.2145
DLPD07661	6.14296e-08	-1.76833	Cleavage stimulation factor 77 kDa subunit OS=Homo sapiens GN=CSTF3 PE=1 SV=1	cstf3	cleavage stimulation factor subunit 3	9.41531	9.75275	9.14756	10.9159
DLPD07709	0.000114048	0.585983	perca flavescens c-type lectin 16 complete cds	plxdc2	plexin domain-containing protein 2	7.94495	7.87852	8.14339	7.55738
DLPD07769	6.62941e-06	-0.7878	Kelch domain-containing protein 5 OS=Homo sapiens GN=KLHDC5 PE=1 SV=2	klhl42	kelch domain-containing protein 5	8.98982	9.43265	8.96293	9.75073
DLPD08008	1.40902e-08	-1.15415	dicentrarchus labrax clone dla0186 microsatellite sequence	wdr45l	wd repeat domain phosphoinositide-interacting protein 3	8.97914	9.44369	8.78557	9.9397
DLPD08022	1.55329e-05	-0.7656	af108420fugu rubripes prohormone convertase pace4 partial cds and 1-aminocyclop	uncharacterizedproteinloc101481876isoformx1	uncharacterized protein loc101481876 isoform x1	8.06462	8.00783	7.72472	8.49032
DLPD08105	4.86321e-08	-1.26513	siniperca chuatsi asc complete cds	siniperca chuatsi asc complete cds		7.57757	8.09529	7.16343	8.42855
DLPD08241	8.03031e-05	1.297	Transmembrane protein 41B OS=Danio rerio GN=tmem41b PE=2 SV=1	tuba8l2	tubulin alpha-1c chain-like	9.01046	8.59981	9.39649	8.09951
DLPD08280	2.13935e-07	-1.51663	salmo salar clone ssal-rgf-522-285 wd repeat-containing protein 68 complete cds	dcaf7	ddb1- and cul4-associated factor 7-like	11.8558	12.8142	11.8334	13.3501
DLPD08397	4.58448e-09	-3.06922	Integrin alpha-L OS=Bos taurus GN=ITGAL PE=2 SV=1	mtif2	translation initiation factor if- mitochondrial	9.01999	9.82367	7.44077	10.51
DLPD08494	0.00299694	-1.49975	Switch-associated protein 70 OS=Homo sapiens GN=SWAP70 PE=1 SV=1	swap70	switch-associated protein 70-like	7.90887	8.36421	7.72072	9.22047
DLPD08818	2.22785e-07	-3.32725	Gap junction beta-6 protein OS=Gallus gallus GN=GJB6 PE=2 SV=1	cx30.3	gap junction beta-6	8.51732	8.86042	7.56594	10.8932
DLPD09011	8.07658e-08	-5.51702	Predicted protein OS=Monosiga brevicollis GN=34379 PE=4 SV=1	slc26a	solute carrier family 26 member 6-like	12.6245	12.8605	9.68411	15.2011
DLPD09175	1.28751e-10	-3.67642	Sodium-dependent serotonin transporter OS=Macaca mulatta GN=SLC6A4 PE=2 SV=1	vwa	von willebrand factor a domain-containing protein 5a-like	8.543	8.11286	7.30103	10.9774
DLPD09270	9.45603e-06	0.773817	F-box only protein 32 OS=Sus scrofa GN=FBXO32 PE=2 SV=1	fbxo32	f-box only protein 32	7.88126	7.94687	8.1539	7.38009
DLPD09335	1.11574e-06	-2.05577	thunnus orientalis ywhag genes for heat shock protein beta- 14-3-3 protein comp	znf91	zinc finger protein 271-like	9.42764	9.61136	8.49137	10.5471
DLPD09389	1.63176e-05	0.797717	epinephelus coioides clone 124-1 epinecidin 1 promoter region	calcoco1	calcium-binding and coiled-coil domain-containing protein 1-like	8.29931	8.13518	8.12378	7.32603
DLPD09394	3.11742e-05	-1.13773	Serine-arginine protein 55 OS=Drosophila melanogaster GN=B52 PE=1 SV=4	srsf10	serine arginine-rich splicing factor 10-like	11.4266	11.647	11.1808	12.3186
DLPD09513	0.000681063	0.903733	ATP-dependent RNA helicase DBP6 OS=Lodderomyces elongisporus GN=DBP6 PE=3 SV=1	dbp6		11.7246	11.6253	12.1032	11.1994
DLPD10019	1.55681e-07	-2.71107	Tripartite motif-containing protein 16 OS=Pongo abelii GN=TRIM16 PE=2 SV=1	tripartitemotif-containingprotein16-like	tripartite motif-containing protein 16-like	8.87213	8.98926	7.86442	10.5755
DLPD10722	6.73708e-06	-2.39502	fundulus heteroclitus deiodinase type 2 complete cds	fundulus heteroclitus deiodinase type 2 complete cds		10.2215	10.6337	9.01905	11.414
DLPD10775	0.000305628	-1.27412	Tripartite motif-containing protein 69 OS=Homo sapiens GN=TRIM69 PE=2 SV=1	tripartitemotif-containingprotein39-like	tripartite motif-containing protein 39-like	7.78651	8.40333	8.00342	9.27751
DLPD10799	2.63055e-07	-2.31487	Androgen receptor OS=Canis familiaris GN=AR PE=2 SV=1	Androgen receptor OS=Canis familiaris GN=AR PE=2 SV=1		8.17518	8.88079	7.93414	10.249
DLPD11151	0.000980255	-0.444533	Type-2 ice-structuring protein OS=Osmerus mordax PE=1 SV=1	type-2ice-structuring	type-2 ice-structuring	6.99861	7.0502	6.98304	7.42756
DLPD11220	4.8729e-08	-1.12048	Activin receptor type-1 OS=Rattus norvegicus GN=Acvr1 PE=2 SV=1	acvr1l	activin receptor type-1-like	7.21735	7.32896	7.35325	8.47372
DLPD11238	3.14265e-08	-1.77655	Acanthoscurrin-1 OS=Acanthoscurria gomesiana GN=acantho1 PE=1 SV=1	zfr	zinc finger rna-binding protein	9.81302	10.8755	10.1442	11.9207
DLPD12549	1.74134e-05	-1.164	N-terminal EF-hand calcium-binding protein 1 OS=Rattus norvegicus GN=Necab1 PE=	necab1	n-terminal ef-hand calcium-binding protein 1-like	7.75162	7.64964	7.35659	8.52062
DLPD13113	1.57388e-07	-1.83563	Serine/threonine-protein kinase TAO3 OS=Gallus gallus GN=TAOK3 PE=2 SV=2	taok3	serine threonine-protein kinase tao3	10.0682	10.0906	9.0197	10.8553
DLPD13154	8.52e-09	-1.58412	Mucin-2 (Fragment) OS=Rattus norvegicus GN=Muc2 PE=1 SV=1	ttc33	tetratricopeptide repeat protein 33-like	10.1544	10.3817	9.30864	10.8928
DLPD13247	2.48972e-06	-0.99925	Vegetative cell wall protein gp1 OS=Chlamydomonas reinhardtii GN=GP1 PE=2 SV=1	rnf145	ring finger protein 145-like	10.5221	10.6881	9.97753	10.9768
DLPD13390	4.09236e-06	-0.926983	Guanine nucleotide-binding protein subunit beta-5 OS=Homo sapiens GN=GNB5 PE=2	gnb5	guanine nucleotide-binding protein subunit beta-5	7.46297	7.49403	6.97008	7.89708
DLPD13413	4.24651e-06	-1.36765	Rab-like protein 2A OS=Homo sapiens GN=RABL2A PE=2 SV=1	zdhhc9	palmitoyltransferase zdhhc9	8.04862	7.86756	7.66946	9.03709
DLPD13482	0.00121519	-0.55575	DNA-directed RNA polymerase II subunit RPB1 OS=Caenorhabditis briggsae GN=ama-1	DNA-directed RNA polymerase II subunit RPB1 OS=Caenorhabditis briggsae GN=ama-1		6.84896	6.99026	6.84718	7.40293
DLPD13499	0.00010158	-0.94725	Mucin-2 (Fragment) OS=Rattus norvegicus GN=Muc2 PE=1 SV=1	nans	sialic acid synthase	7.47903	7.34327	7.27265	8.2199
DLPD13598	3.99541e-09	2.4781	Junctional adhesion molecule A OS=Felis silvestris catus GN=F11R PE=1 SV=1	elovl6	elongation of very long chain fatty acids protein 6	12.0833	10.9417	12.8351	10.357
DLPD13719	0.000198287	0.820467	Protein polybromo-1 OS=Homo sapiens GN=PBRM1 PE=1 SV=1	pbrm1	protein polybromo-1-like	8.81303	8.95542	9.13249	8.31204
DLPD13933	8.36643e-08	-2.5016	morone americana glycine-gated ion channel alpha3 subunit partial cds	morone americana glycine-gated ion channel alpha3 subunit partial cds		8.20542	8.19288	7.59791	10.0995
DLPD14255	1.83571e-05	0.652967	Protein KIAA0317 OS=Homo sapiens GN=KIAA0317 PE=2 SV=3	senp7	sentrin-specific protease 7	8.07387	8.06683	8.38088	7.72792
DLPD14544	2.86955e-08	-1.60878	E3 ubiquitin-protein ligase NEURL3 OS=Mus musculus GN=Neurl3 PE=2 SV=1	neurl1b	e3 ubiquitin-protein ligase neurl1b-like	7.34209	7.65781	6.85561	8.46439
DLPD14618	2.25996e-09	-3.40947	Extensin-1 OS=Arabidopsis thaliana GN=EXT1 PE=2 SV=2	ip6k2	inositol hexakisphosphate kinase 2-like	11.9731	12.2147	10.3665	13.776
DLPD14758	4.6084e-05	-2.11827	Probable E3 ubiquitin-protein ligase RNF144A-A OS=Salmo salar GN=R1441 PE=2 SV=	r1441	probable e3 ubiquitin-protein ligase rnf144a-a	8.73889	9.02331	8.73924	10.8575
DLPD14800	2.41075e-06	-1.76678	Eotaxin OS=Rattus norvegicus GN=Ccl11 PE=2 SV=1	Eotaxin OS=Rattus norvegicus GN=Ccl11 PE=2 SV=1		8.8547	8.99241	7.87779	9.64456
DLPD14801	7.97376e-07	-2.42642	Von Hippel-Lindau disease tumor suppressor OS=Rattus norvegicus GN=Vhl PE=2 SV=	vhl	von hippel-lindau disease tumor suppressor	9.87115	10.5492	8.70977	11.1362
DLPD15020	3.52854e-07	-1.79572	Wiskott-Aldrich syndrome protein homolog OS=Mus musculus GN=Was PE=1 SV=1	wasl	neural wiskott-aldrich syndrome	7.88353	8.10538	7.37184	9.16758
DLPD15218	1.00423e-06	-1.0375	E3 ubiquitin-protein ligase TRIM33 OS=Danio rerio GN=trim33 PE=2 SV=1	uncharacterizedproteinloc101487867	uncharacterized protein loc101487867	7.78176	7.81886	7.12955	8.16704
DLPD15261	0.000128956	-1.40178	Probable G-protein coupled receptor 114 OS=Homo sapiens GN=GPR114 PE=2 SV=3	gpr64	g-protein coupled receptor 64-like	9.43923	9.62499	8.77905	10.1808
DLPD15320	5.03705e-06	-1.38538	Wilms tumour gene OS=Fugu rubripes GN=WT1 PE=4 SV=1	wt1a	wilms tumor suppressor 1b	7.93849	8.78888	7.71372	9.0991
DLPD15581	0.000814706	0.602033	thunnus orientalis ywhag genes for heat shock protein beta- 14-3-3 protein comp	nxf1	nuclear rna export factor 1	12.4121	12.0755	12.3859	11.7839
DLPD15666	0.00120696	-0.550517	salmo salar clone ssal-rgf-506-003 probable e3 ubiquitin-protein ligase herc5 p	herc6	leucine-rich repeat and wd repeat-containing protein kiaa1239-like	7.11106	7.29335	7.20199	7.75253
DLPD15919	1.20562e-05	-1.07332	Dual specificity testis-specific protein kinase 1 OS=Rattus norvegicus GN=Tesk1	uckl1	uridine-cytidine kinase-like 1-like	7.65954	7.79305	7.70554	8.77886
DLPD15927	3.95539e-05	0.968817	Vacuolar protein sorting-associated protein 35 OS=Mus musculus GN=Vps35 PE=1 SV	vps35	vacuolar protein sorting-associated protein 35	8.85863	8.90622	9.00326	8.03445
DLPD16091	1.28609e-05	0.698233	Polyadenylate-binding protein-interacting protein 2B OS=Homo sapiens GN=PAIP2B	paip2b	polyadenylate-binding protein-interacting protein 2b	12.1986	12.1608	12.1794	11.4812
DLPD16132	1.10736e-06	-0.8947	D. labrax PE=3 SV=1	sf3b1	splicing factor 3b subunit 1-like	7.02372	7.01572	7.12281	8.01751
DLPD16167	8.6322e-05	0.774633	Bifunctional protein NCOAT OS=Homo sapiens GN=MGEA5 PE=1 SV=2	mknk1	map kinase-interacting serine threonine-protein kinase 1-like	8.37077	8.33553	8.639	7.86436
DLPD16240	4.74618e-06	-1.35813	Stabilin-2 OS=Homo sapiens GN=STAB2 PE=1 SV=3	stab2	low quality protein: stabilin-2	8.48974	8.95276	8.8605	10.2186
DLPD16266	1.24913e-05	-2.48118	Poly [ADP-ribose] polymerase 14 OS=Mus musculus GN=Parp14 PE=1 SV=2	ppm	protein phosphatase 1l	9.48948	10.4776	9.39758	11.8788
DLPD16455	0.000437247	0.828983	Transmembrane protein 209 OS=Homo sapiens GN=TMEM209 PE=1 SV=2	tmem209	transmembrane protein 209	8.96519	8.72057	9.12592	8.29697
DLPD16483	4.58976e-09	-1.72082	Brain-derived neurotrophic factor OS=Xiphophorus maculatus GN=bdnf PE=3 SV=1	brain-derivedneurotrophicfactor	brain-derived neurotrophic factor	7.45463	8.35886	7.04943	8.77025
DLPD16556	3.3358e-06	-2.36623	Coiled-coil domain-containing protein 89 OS=Danio rerio GN=ccdc89 PE=2 SV=1	ccdc89	coiled-coil domain-containing protein 89	8.16934	7.65091	8.50723	10.8734
DLPD16664	2.40364e-06	-1.32378	taeniopygia guttata mediator complex subunit 26 mrna	med26	mediator of rna polymerase ii transcription subunit 26	11.3965	11.5344	11.2964	12.6202
DLPD17123	1.80634e-09	-1.66853	Protein ajuba OS=Rattus norvegicus GN=Jub PE=1 SV=1	ajuba	lim domain-containing protein ajuba	11.7612	11.9247	11.1685	12.837
DLPD17145	0.000390773	-1.13563	Zinc finger protein 319 OS=Mus musculus GN=Znf319 PE=2 SV=1	znf319	zinc finger protein 319-like	8.27619	8.74674	8.10692	9.24255
DLPD17223	0.00104896	-2.24303	scophthalmus maximus clone rpfsba0_002756 microsatellite sequence	jelt	jeltraxin precursor	10.5407	11.1474	10.8629	13.1059
DLPD17367	1.08143e-06	-2.18508	Choline kinase alpha OS=Homo sapiens GN=CHKA PE=1 SV=3	chkb	choline kinase alpha-like	10.154	10.9706	9.03996	11.225
DLPD17447	5.74451e-07	-2.42835	sebastes schlegelii pseudo- pseudogene for hatching enzyme	sebastes schlegelii pseudo- pseudogene for hatching enzyme	---NA---	8.92718	9.87088	8.06771	10.496
DLPD17538	0.000245894	-0.466583	Claudin 23b OS=Fugu rubripes GN=cldn23b PE=4 SV=1	cldn23	claudin-23	6.85398	7.0862	6.86328	7.32987
DLPD17563	7.94884e-05	-1.28853	KH domain-containing, RNA-binding, signal transduction-associated protein 1 OS=	khdrbs1	kh domain- rna- signal transduction-associated protein 1-like	12.4313	12.6563	12.049	13.3376
DLPD17803	1.47459e-05	-1.12093	Steroidogenic acute regulatory protein, mitochondrial OS=Oncorhynchus mykiss GN	Steroidogenic acute regulatory protein, mitochondrial OS=Oncorhynchus mykiss GN		7.95591	8.54199	8.37853	9.49947
DLPD17882	4.30431e-05	-0.685833	Protein FRG1 OS=Fugu rubripes GN=frg1 PE=2 SV=1	frg1	protein frg1-like isoform 1	12.7365	12.9116	12.917	13.6028
DLPD18268	0.000255438	0.605583	Ubiquitin-like modifier-activating enzyme 1 OS=Rattus norvegicus GN=Uba1 PE=1 S	rps27	40s ribosomal protein s27	8.30552	8.38729	8.46509	7.85949
DLPD18341	6.92208e-06	-1.1332	PH and SEC7 domain-containing protein 4 OS=Homo sapiens GN=PSD4 PE=2 SV=2	psd3	ph and sec7 domain-containing protein 4-like	7.62332	8.04618	8.09725	9.23045
DLPD18530	7.14672e-08	-2.69085	Beta-2-microglobulin OS=Oryctolagus cuniculus GN=B2M PE=1 SV=1	ubr5	e3 ubiquitin-protein ligase ubr5 isoform 1	8.55825	9.23275	8.21508	10.906
DLPD18615	5.04108e-05	-0.904567	chaenocephalus aceratus bloodthirsty complete cds	ppl	periplakin	8.08303	8.34992	7.70582	8.61039
DLPD18709	8.45754e-05	-1.81425	Probable G-protein coupled receptor 34 OS=Mus musculus GN=Gpr34 PE=2 SV=1	fam204a	protein fam204a-like	8.67489	8.93252	7.76627	9.58052
DLPD18779	7.12695e-07	-2.1184	Pistil-specific extensin-like protein OS=Nicotiana tabacum PE=2 SV=1	gabpb2	ga-binding protein subunit beta-2-like	8.40344	9.4762	8.28269	10.4011
DLPD18874	0.000198277	-0.989783	Glycine-rich cell wall structural protein 1 OS=Petunia hybrida GN=GRP-1 PE=1 SV	pik3r3b	phosphatidylinositol 3-kinase regulatory subunit gamma-like	7.76511	8.04943	7.48024	8.47002
DLPD19034	2.94888e-06	1.46123	pefmurperca fluviatilis gene with homology to murine mx partial cds	gf	elongation factor mitochondrial-like	14.8138	13.9313	15.0347	13.5735
DQ388039.1	2.3185e-07	-0.92515	D. labrax interleukin-12 p40 chain mRNA, complete cds	il12ba	interleukin-12 subunit beta-like	7.29486	7.42258	7.33026	8.25541
DQ501276.2	0.000142568	-0.590767	D. labrax cystic fibrosis transmembrane conductance regulator mRNA, complete cd	cftr	cystic fibrosis transmembrane conductance regulator	7.08718	7.30466	7.11441	7.70518
DQ821108.1	4.32028e-05	-3.2565	D. labrax MHC class II antigen alpha chain (Dila-DAA) mRNA, Dila-DAA*03 allele,	mhcclassiiantigenalphachain	mhc class ii antigen alpha chain	15.1695	15.7267	14.2077	17.4643
DQ821112.1	2.13388e-06	-3.52793	D. labrax MHC class II antigen beta chain (Dila-DAB) mRNA, Dila-DAB*03 allele,	diladab		12.9683	13.4336	12.0304	15.5583
EF409994.1	1.19116e-05	-0.7624	Dicentrarchus labrax steroidogenic acute regulatory protein (StAR) mRNA, partial cds	star	steroidogenic acute regulatory protein	6.91163	7.0059	7.06745	7.82986
EU378923.1	6.85974e-07	-1.95602	D. labrax arylalkylamine N-acetyltransferase 1b mRNA, complete cds	D. labrax arylalkylamine N-acetyltransferase 1b mRNA, complete cds		7.57657	8.71477	7.32092	9.27695
FJ716131.1	2.21644e-08	-2.00078	D. labrax alpha actin mRNA, complete cds	acta1a	alpha actin	13.534	14.0982	12.7619	14.7627
GQ385043.1	1.08906e-07	-1.40045	D. labrax novel immune-type receptor 11 (NITR11) mRNA, complete cds	nitr11		7.74074	8.16225	7.44375	8.8442
HM563078.1	3.37231e-08	-2.1223	D. labrax complement component c3-1 (C3) mRNA, complete cds	c3-1	complement component c3	7.298	7.21052	7.80003	9.92237
HQ328078.1	5.56189e-06	-1.9407	D. labrax transporter-associated with antigen processing 1 (Dila-TAP1) mRNA, Di	tap1	transporter-associated with antigen processing 1	10.9534	11.5864	10.0615	12.0022
JQ755269	2.61001e-05	-0.7755	nuclear receptor subfamily 5, group A, member 1b (nr5a1b).	nr5a1b		6.78936	6.80298	7.06555	7.84106
JQ755271	3.28645e-05	-3.59272	gonadal soma derived factor 1 (gsdf1).	gsdf1		13.2141	15.1278	14.4074	18.0001
JQ755272	1.01444e-05	-3.52013	gonadal soma derived factor 2 (gsdf2).	gsdf2		13.1705	15.0721	14.5709	18.0911
JQ801443	1.05732e-08	-2.04722	Anti-Muellerian hormone type-2 receptor (amhr2).	bmpr2	bone morphogenetic protein receptor type-2	7.95735	8.07392	8.98395	11.0312
JQ861953	4.81235e-08	-3.10648	cytochrome P450, family 17, subfamily A (cyp17a1).	cyp17a1	cytochrome p450 family 17 polypeptide 1	7.21478	8.75106	7.73081	10.8373
SeabassC-CL1170Contig1	5.97236e-08	-1.717	D. labrax chromosome sequence corresponding to linkage group 1, top part, compl	tbcc	tubulin-specific chaperone c	12.2023	12.5397	11.2476	12.9646
SeabassC-CL1218Contig1	6.19139e-07	-3.23917	T-cell immunoglobulin and mucin domain-containing protein 4 precursor	havcr1	t-cell immunoglobulin and mucin domain-containing protein 4-like	9.90476	10.9533	8.36871	11.6079
SeabassC-CL1306Contig1	1.37821e-06	-1.50493	Anoplopoma fimbria clone afim-evh-513-051 39S ribosomal protein L53, mitochondr	mrpl53	39s ribosomal protein mitochondrial-like	8.52026	8.48103	7.53736	9.04229
SeabassC-CL1339Contig2	6.45377e-07	-1.53277	interferon-induced protein 35	syt9	synaptotagmin-9	9.86334	10.1751	9.18691	10.7197
SeabassC-CL1373Contig1	4.22293e-06	-1.97905	Proteasome activator complex subunit 2	psme2	proteasome activator complex subunit 2	12.1053	12.3284	10.9425	12.9215
SeabassC-CL1399Contig1	3.86822e-05	0.85445	Alpha-N-acetylgalactosaminidase	naga	alpha-n-acetylgalactosaminidase	13.6337	12.8543	13.3587	12.5042
SeabassC-CL1415Contig1	5.26631e-06	-2.92908	junctional adhesion molecule 3	jam3	junctional adhesion molecule c-like	9.57864	11.3444	9.02833	11.9574
SeabassC-CL148Contig1	5.25744e-05	-0.61475	autophagy-related protein 101	c12orf44	autophagy-related protein 101-like	11.6289	11.8321	11.7088	12.3235
SeabassC-CL1521Contig1	3.2562e-07	-1.33277	Neuropilin and tolloid-like protein 1	neto1	neuropilin and tolloid-like protein 1	7.17547	7.53018	7.19001	8.5228
SeabassC-CL1634Contig1	5.90197e-06	-3.06525	melanoma differentiation associated gene 5	ifih1	melanoma differentiation-associated protein 5	11.2682	11.7997	9.98057	13.0458
SeabassC-CL1654Contig1	5.42259e-05	-1.94207	ornithine decarboxylase antizyme large isoform	oaz1	low quality protein: ornithine decarboxylase antizyme 1	13.5668	14.1056	13.153	15.0951
SeabassC-CL1721Contig1	5.66472e-07	-1.99098	TSA: Oncorhynchus mykiss 149499.Onmycontig mRNA sequence	kdsr	3-ketodihydrosphingosine reductase-like	10.8144	10.9773	9.98673	11.9777
SeabassC-CL1771Contig1	6.92725e-07	-1.45817	D. labrax chromosome sequence corresponding to linkage group 1, top part, compl	lyrm9	upf0631 protein c17orf108 homolog	10.2942	10.2715	9.857	11.3152
SeabassC-CL1859Contig1	1.24984e-08	2.54973	pep:novel scaffold:BROADS1:scaffold_27:48405:52111:-1 gene:ENSGACG00000000307	bcl2l15	bcl-2-like protein 15	11.2892	10.1223	11.8166	9.26686
SeabassC-CL1984Contig1	2.97914e-06	-1.0062	D. labrax chromosome sequence corresponding to linkage group 1, top part, compl	ankrd6	ankyrin repeat domain-containing protein 6	8.62179	9.05137	8.44673	9.45289
SeabassC-CL2134Contig1	3.09213e-05	-0.7209	basic transcription factor 3-like 4	btf3l4	transcription factor btf3 homolog 4	14.6856	15.1081	14.5665	15.2874
SeabassC-CL2168Contig1	1.3194e-05	-1.0086	multiple EGF-like-domains 6	lamp1	lysosome-associated membrane glycoprotein 1	8.59971	9.16698	8.6319	9.64049
SeabassC-CL2312Contig1	1.30547e-07	-2.40267	sorting nexin 1	snx1	sorting nexin-1-like	11.1659	12.1157	10.5531	12.9558
SeabassC-CL2332Contig1	1.68536e-05	-0.827133	Im:7149628 protein	msra	mitochondrial peptide methionine sulfoxide reductase-like	9.0972	9.53644	9.55831	10.3854
SeabassC-CL2362Contig1	1.01425e-05	-0.783917	protein phosphatase 1 regulatory subunit 3D	ppp1r3da	protein phosphatase 1 regulatory subunit 3d-like	7.28693	7.44	7.3833	8.16721
SeabassC-CL23Contig1	5.57315e-08	-2.05862	TAF12 RNA polymerase II, TATA box binding protein (TBP)-associated factor, 20kD	taf12	transcription initiation factor tfiid subunit 12	11.9956	12.0845	10.711	12.7697
SeabassC-CL2566Contig1	2.29252e-07	-2.32488	D. labrax chromosome sequence corresponding to linkage group 18, complete seque	zdhhc20	probable palmitoyltransferase zdhhc20-like	10.6174	11.3358	9.88983	12.2147
SeabassC-CL2595Contig1	2.83809e-07	-1.8367	ets variant 1	micu2	ef-hand domain-containing family member a1	7.04752	7.13337	7.75307	9.58978
SeabassC-CL265Contig1	4.83354e-06	-1.10643	Peptidyl-prolyl cis-trans isomerase NIMA-interacting 1	pin1	peptidyl-prolyl cis-trans isomerase nima-interacting 1	13.1973	13.6327	13.007	14.1134
SeabassC-CL2662Contig1	1.86944e-05	-1.23118	D. labrax chromosome sequence corresponding to linkage group 1, bottom part, co	gnpda2	glucosamine-6-phosphate isomerase 2-like	9.91786	10.0383	10.2205	11.4516
SeabassC-CL2708Contig1	7.95277e-08	1.31045	hydrogen voltage-gated channel 1	tct	tectonic-1 isoform x1	12.91	12.6769	13.2781	11.9676
SeabassC-CL278Contig1	2.8852e-06	1.36148	cytochrome c, somatic	mum1l1	pwwp domain-containing protein mum1-like	15.1573	13.7233	14.1626	12.8011
SeabassC-CL2914Contig1	1.84186e-05	-1.18625	multiple EGF-like-domains 6	slc13a5	solute carrier family 13 member 5-like	9.13053	9.7073	8.96627	10.1525
SeabassC-CL2957Contig1	0.000287673	-2.60225	Sebastes schlegelii mRNA, clone: BRF 34-E9, induced by treatment of LPS and Con	rtp3	receptor-transporting protein 4-like	10.3857	12.3983	10.5963	13.1986
SeabassC-CL2991Contig1	0.000370174	-1.33342	ADAM metallopeptidase with thrombospondin type 1 motif, 13	smc6	structural maintenance of chromosomes protein 6	7.26701	7.44789	7.23744	8.57083
SeabassC-CL2999Contig1	1.08567e-06	-1.45982	D. labrax chromosome sequence corresponding to linkage group 1, top part, compl	rbl1	retinoblastoma-like protein 1	9.20392	9.44606	8.63643	10.0962
SeabassC-CL3015Contig1	6.9951e-05	-1.16427	D. labrax chromosome sequence corresponding to linkage group 1, top part, compl	eif4e3	eukaryotic translation initiation factor 4e type 3	11.4695	11.7025	11.2209	12.3852
SeabassC-CL301Contig1	0.000499715	-2.71502	cdna:novel group:BROADS1:groupXV:3039463:3041155:-1 gene:ENSGACG00000006714	cdna:novel group:BROADS1:groupXV:3039463:3041155:-1 gene:ENSGACG00000006714	---NA---	11.4293	13.3094	13.3524	16.0674
SeabassC-CL3132Contig1	1.08576e-05	-0.854217	adenylate cyclase type 7	adcy7	adenylate cyclase type 7	11.9399	12.5283	11.9538	12.8081
SeabassC-CL3315Contig1	3.94029e-06	-1.56088	D. labrax chromosome sequence corresponding to linkage group 1, top part, compl	mgat1b	alpha- -mannosyl-glycoprotein 2-beta-n-acetylglucosaminyltransferase-like	9.33657	9.2825	8.69763	10.2585
SeabassC-CL3467Contig1	1.11404e-06	1.3546	LIM domain containing 2	limd2	lim domain-containing protein 2-like	8.67176	8.68666	9.38236	8.02775
SeabassC-CL3598Contig1	5.28211e-10	-2.52425	TSA: Oncorhynchus mykiss 9876.Onmycontig mRNA sequence	ctbp2	uncharacterized protein loc101467118 isoform x1	9.92357	11.3877	9.057	11.5813
SeabassC-CL3600Contig1	6.89635e-08	-1.0368	C14orf179 homolog	ift43	c14orf179 homolog	12.6331	12.9924	12.5643	13.6011
SeabassC-CL3734Contig1	1.96092e-05	0.6991	Dehydrogenase/reductase SDR family member 12	cats	cathepsin s precursor	11.9415	11.2801	11.7037	11.0046
SeabassC-CL3750Contig1	2.73937e-08	2.07345	Fumarylacetoacetate hydrolase domain-containing protein 1	hagh	hydroxyacylglutathione mitochondrial	12.614	11.5179	13.373	11.2995
SeabassC-CL383Contig2	7.86306e-07	1.29955	Adenylosuccinate synthetase isozyme 2	adss	adenylosuccinate synthetase isozyme 2-like	10.3093	10.0617	10.8477	9.54817
SeabassC-CL406Contig2	1.54397e-06	1.31203	cdna:novel group:BROADS1:groupXX:15984562:15998892:1 gene:ENSGACG00000013230	ubqln1	ubiquilin 1	10.3828	10.0823	10.7064	9.39432
SeabassC-CL4136Contig1	4.92812e-07	-0.976183	ariadne ubiquitin-conjugating enzyme E2 binding protein homolog 1 (Drosophila)	arih1	e3 ubiquitin-protein ligase arih1	13.9594	14.3121	13.9212	14.8974
SeabassC-CL4175Contig1	1.20292e-07	-1.7331	D. labrax chromosome sequence corresponding to linkage group 1, top part, compl	tm9sf4	transmembrane 9 superfamily member 4	10.4339	10.4591	9.38694	11.1201
SeabassC-CL4184Contig1	7.41045e-06	-1.26508	pep:novel group:BROADS1:groupXIII:19499270:19501363:1 gene:ENSGACG00000014638	uncharacterizedproteinloc101474547isoformx1	uncharacterized protein loc101474547 isoform x1	10.2086	10.177	10.6047	11.8698
SeabassC-CL4256Contig1	3.72674e-05	-1.04523	catenin (cadherin-associated protein), beta 1, 88kDa	ctnnb1	catenin beta-1	13.7732	14.3891	13.632	14.6773
SeabassC-CL4450Contig1	2.91386e-06	-3.71828	MIP1alpha	c-cmotifchemokine3	c-c motif chemokine 3	11.9498	12.8288	9.80845	13.5267
SeabassC-CL578Contig1	5.71518e-06	-2.03262	pep:novel group:BROADS1:groupVII:4088456:4091680:-1 gene:ENSGACG00000019326	placenta-specificgene8	placenta-specific gene 8	12.8117	13.3859	11.9722	14.0048
SeabassC-CL689Contig2	0.00148741	0.927967	erythrocyte membrane protein band 4.1-like 3	epb41l3	band -like protein 3-like	10.2193	10.2355	10.4059	9.47796

## Sheet: Magenta DEGs
Gene Name	adjusted P Value	log Fold Change	Description	Gene Symbol	genome description	mean expression Females 110	mean expression Males 110	mean expression Females 250	mean expression Males 250
AM849812.1	1.16111e-06	-1.31792	D. labrax mRNA for T-cell surface glycoprotein CD4 (CD4 gene), clone 2	urb1	nucleolar pre-ribosomal-associated protein 1	9.00266	9.81778	7.70398	9.0219
ASSEMBLY_C10108	0.000749011	-0.668383	transcription factor Sox8b	sox8b		7.90579	9.48541	6.82371	7.49209
ASSEMBLY_C10127	8.6031e-05	-0.992083	novel protein similar to vertebrate protein phosphatase 1, regulatory inhibitor	tmem241	transmembrane protein 241	9.93392	10.692	8.62692	9.61902
ASSEMBLY_C10317	4.74058e-06	-1.29013	inducible cAMP early repressor	mibp2	nicotinamide riboside kinase 2	12.3491	13.827	9.26618	10.5563
ASSEMBLY_C11672	2.51479e-06	1.43687	PREDICTED: hypothetical protein LOC100690259	gnal	guanine nucleotide-binding protein g subunit alpha-like	8.37244	7.86001	10.8978	9.46091
ASSEMBLY_C11959	1.36494e-07	-2.80745	polymerase I and transcript release factor	ctdspl2	ctd small phosphatase-like protein 2-a-like	11.3738	13.027	8.67153	11.4789
ASSEMBLY_C14009	1.22849e-08	-2.10417	chromosome 8 open reading frame 84	kifap3	kinesin-associated protein 3	11.0505	12.8428	9.26025	11.3644
ASSEMBLY_C14061	1.33539e-05	-1.6871	Trypsin	ngap	disabled homolog 2-interacting	9.24843	10.1251	8.03545	9.72254
ASSEMBLY_C14217	8.56586e-06	-1.14228	ankyrin repeat domain 50	pld2	phospholipase d2	9.33793	9.8914	8.22881	9.3711
ASSEMBLY_C15515	1.05106e-07	-1.68533		nlrc3	protein nlrc3-like	11.1858	12.1664	9.17887	10.8642
ASSEMBLY_C15880	5.74127e-05	-0.9152	adducin 1 (alpha)	add1	alpha-adducin isoform 2	11.7481	12.6745	10.7339	11.6491
ASSEMBLY_C18020	5.81911e-08	-1.67442	nuclease-sensitive element-binding protein 1 [Xenopus laevis]	cx32	gap junction protein	14.0092	14.4077	12.5826	14.257
ASSEMBLY_C20652	0.00319247	1.1728	PREDICTED: calpain-7-like protein-like	adgb	androglobin-like isoform x1	8.74623	7.45294	9.604	8.43119
ASSEMBLY_C20812	0.00133172	0.6184	PREDICTED: tRNA (uracil-5-)-methyltransferase homolog-B-like	trmt2b	trna (uracil -c )-methyltransferase homolog-b-like	8.71852	8.09579	9.82685	9.20844
ASSEMBLY_C20835	9.22197e-06	-0.8534	valosin containing protein	vbp1	prefoldin subunit 3-like	12.448	13.0377	11.7994	12.6528
ASSEMBLY_C20866	1.84642e-06	-1.28762	cAMP-responsive element modulator [Salmo salar]	crem	camp-responsive element modulator	11.4541	12.9588	8.02444	9.31206
ASSEMBLY_C21175	8.67357e-06	1.142	cytochrome P450	cyp2y3	cytochrome p450 2f3-like	11.8025	9.48768	11.6161	10.4741
ASSEMBLY_C21352	4.33119e-07	-2.24552	Transcriptional activator protein Pur-beta	purb	---NA---	12.3649	13.4235	10.3774	12.623
ASSEMBLY_C22246	1.03019e-05	-0.958767	Saposin-like type B	slc29	equilibrative nucleoside transporter 3	12.8599	13.2254	12.0341	12.9928
ASSEMBLY_C22508	1.51406e-07	-1.03648	glial cell line derived neurotrophic factor family receptor alpha 2 [Danio reri	gfra2	gdnf family receptor alpha-2-like	8.14567	9.57182	7.27431	8.3108
ASSEMBLY_C22526	4.67812e-08	-1.40278	PREDICTED: serine protease 23-like	prss23	serine protease 23-like	8.00656	9.34312	7.19308	8.59587
ASSEMBLY_C22653	0.0492153	0.381783	leucine rich repeat and coiled-coil domain containing 1	lrrcc1	leucine-rich repeat and coiled-coil domain-containing protein 1	9.34127	8.59265	9.59755	9.21578
ASSEMBLY_C23103	0.00193697	-0.866667	prostate stem cell antigen precursor-like protein [Epinephelus coioides]	urokinaseplasminogenactivatorsurfacereceptor-like	urokinase plasminogen activator surface receptor-like	9.55956	11.1567	7.35054	8.21722
ASSEMBLY_C23322	0.000700461	-1.08683	selenoprotein Ja	crj1a	crystallin j1a	10.551	12.1988	7.29251	8.37932
ASSEMBLY_C23370	4.44852e-05	0.8118	PREDICTED: serine beta-lactamase-like protein LACTB, mitochondrial-like	lactb	serine beta-lactamase-like protein mitochondrial-like	11.2843	10.4864	11.8331	11.0213
ASSEMBLY_C23826	0.000172984	-1.14322	protease, serine, 35	prss35	inactive serine protease 35	8.60517	10.5013	7.39778	8.54099
ASSEMBLY_C24371	3.95497e-06	2.03158	Klarsicht/ANC-1/syne-1 homology	er-	estrogen receptor beta 2	12.4901	9.58677	12.6724	10.6408
ASSEMBLY_C24674	2.74254e-06	-1.24185	AAA domain containing 2 isoform CRA_a	tnip1	tnfaip3-interacting protein 1-like	10.0765	11.0225	8.65094	9.8928
ASSEMBLY_C24682	7.00583e-08	-1.64633	guanine nucleotide binding protein (G protein), q polypeptide [Xenopus laevis]	gnaq	guanine nucleotide binding protein (g protein) q polypeptide	11.049	11.6405	8.95525	10.6016
ASSEMBLY_C24738	2.11536e-06	-3.48923	Cu-oxidase_2	hephl1	hephaestin-like protein 1	12.0448	13.5963	9.37053	12.8598
ASSEMBLY_C24744	0.000128599	-0.516083	Phenylalanyl-tRNA synthetase beta chain [Salmo salar]	farsb	phenylalanyl-trna synthetase beta chain	12.4586	13.0923	12.1839	12.7
ASSEMBLY_C24759	0.00589009	-0.465383	septin 8	sept8a	sept8a protein	10.576	11.4127	9.72383	10.1892
ASSEMBLY_C24826	1.4084e-05	1.92105	Laminin G, subdomain 2	Laminin G, subdomain 2		8.96425	7.76149	10.8683	8.94723
ASSEMBLY_C24836	0.0018236	-0.717283	PREDICTED: LON peptidase N-terminal domain and ring finger 3	lonrf3	lon peptidase n-terminal domain and ring finger protein 3	8.3265	8.78148	7.47375	8.19101
ASSEMBLY_C24906	9.25874e-06	1.11375	PREDICTED: cyclin-dependent kinase 10-like	vps4a	vacuolar protein sorting-associated protein 4a-like	11.9498	11.1864	13.499	12.3852
ASSEMBLY_C24967	1.63878e-07	0.875417	Phenylalanyl-tRNA synthetase, beta subunit, ferrodoxin-fold anticodon-binding	fdxacb1	ferredoxin-fold anticodon-binding domain-containing protein 1	10.608	10.3007	11.4256	10.5502
ASSEMBLY_C25447	0.0065854	-0.301533	Cytidylyltransferase	nmna1	nicotinamide mononucleotide adenylyltransferase 1	8.40085	8.90352	8.37035	8.67188
ASSEMBLY_C25652	7.78702e-07	1.1547	aminoadipate aminotransferase	fam169b	protein fam169b-like	14.637	12.1147	14.7183	13.5636
ASSEMBLY_C25710	6.76215e-09	-2.2474	RPE-spondin	sbspon	somatomedin-b and thrombospondin type-1 domain-containing protein	8.42118	10.9695	7.22832	9.47571
ASSEMBLY_C25823	1.49003e-05	0.7241	cleavage and polyadenylation specific factor 4, 30kDa	cpsf4	cleavage and polyadenylation specificity factor subunit 4-like isoform 1	9.84598	9.31418	10.8989	10.1748
ASSEMBLY_C26002	3.04452e-08	1.5774	PREDICTED: carabin-like	tbc1d10c	carabin	9.61433	7.96478	9.86916	8.29177
ASSEMBLY_C26093	5.96485e-07	-2.48097	calpain regulatory subunit [Oncorhynchus mykiss]	calpain regulatory subunit [Oncorhynchus mykiss]		10.8689	11.8792	8.1072	10.5882
ASSEMBLY_C26234	0.000363592	-0.532117	PREDICTED: protein Smaug homolog 2	samd4b	protein smaug homolog 2	8.7804	9.16513	8.44473	8.97684
ASSEMBLY_C26352	2.02567e-06	-0.9909	PREDICTED: Serine protease 23-like isoform 2 [Danio rerio]	sema4e	semaphorin-4e-like isoform x2	8.44047	9.82812	8.07573	9.06666
ASSEMBLY_C26468	5.08326e-05	-1.80333	Transforming growth factor beta like domain	bmp4	bmp4	12.2523	13.6334	10.432	12.2353
ASSEMBLY_C26538	1.57308e-05	-0.7752	3'-5' exoribonuclease CSL4 homolog [Danio rerio]	kno	protein c16orf88 homolog	11.5184	12.2998	10.832	11.6072
ASSEMBLY_C26866	4.07293e-05	-1.05078	cdna:novel group:BROADS1:groupIII:5148051:5152833:-1 gene:ENSGACG00000014585	acox3	peroxisomal acyl-coenzyme a oxidase 3	12.1668	13.3985	11.9113	12.9621
ASSEMBLY_C26888	0.00423265	-0.582817	PREDICTED: tripartite motif-containing protein 16-like	ftr83	tripartite motif-containing protein 16-like	8.86188	9.23174	7.06797	7.65078
ASSEMBLY_C27026	5.95636e-05	1.21225	peroxisomal trans-2-enoyl-CoA reductase [Danio rerio]	pecr	peroxisomal trans-2-enoyl- reductase	9.97684	8.37411	10.825	9.61273
ASSEMBLY_C27268	0.00011598	-0.535483	dynactin 1	dctn1a	dynactin subunit 1-like	10.3739	10.5614	9.57964	10.1151
ASSEMBLY_C27699	8.03031e-05	-1.78908	Complement C1q protein	c1qtnf5	complement c1q tumor necrosis factor-related protein 5-like	10.9594	11.8106	7.51228	9.30132
ASSEMBLY_C28223	4.38754e-08	-1.22355	The third LIM domain of Enigma	pdlim7	pdz and lim domain protein 7	10.8418	12.2948	10.7516	11.9751
ASSEMBLY_C28441	0.0445929	-0.30315	Protein tyrosine phosphatase a	ptpra	protein tyrosine phosphatase a	11.4088	11.7511	10.3122	10.6154
ASSEMBLY_C29077	1.44257e-06	-0.695967	Ezrin/radixin/moesin family	ezr	ezrin isoform 1	10.0696	10.5542	7.96197	8.65795
ASSEMBLY_C29977	2.85985e-06	-1.76362	sushi-repeat-containing protein [Danio rerio]	srpx	sushi-repeat-containing protein	10.1444	11.9199	9.56953	11.3331
ASSEMBLY_C30358	1.19533e-06	-0.983517	V-set	V-set		7.60528	8.30908	7.07269	8.05621
ASSEMBLY_C30370	1.93571e-06	-2.17977	fn3	stonustoxinsubunitalpha	stonustoxin subunit alpha	10.0827	12.1723	8.55735	10.7371
ASSEMBLY_C30837	2.02141e-06	-3.22697	Kruppel-like factor 6	klf6	krueppel-like factor 6	12.4726	14.1694	9.89342	13.1204
ASSEMBLY_C31168	0.000367122	-0.565767	SH2 domain	abl1	tyrosine-protein kinase abl1-like	9.64957	10.4213	8.54354	9.10932
ASSEMBLY_C31922	6.30727e-06	-2.30533	PREDICTED: collagen alpha-2(VI) chain-like [Oreochromis nilo	col6a2	collagen alpha-2 chain	10.5867	11.9595	8.13594	10.4412
ASSEMBLY_C32024	5.02752e-06	-1.71057	calumenin	calu	calumenin isoform x1	9.31549	10.1841	8.12355	9.83412
ASSEMBLY_C32081	5.39161e-07	1.4962	I-set	vsig10	v-set and immunoglobulin domain-containing protein 10-like	10.8151	9.24636	12.1986	10.7024
ASSEMBLY_C3691	2.96427e-06	1.06113	Nucleoside diphosphate linked moiety X-type motif 2	nudt2	bis(5 -nucleosyl)-tetraphosphatase	12.7753	11.9445	13.6641	12.603
ASSEMBLY_C3988	2.99991e-05	0.80245	bleomycin hydrolase [Danio rerio]	vwa	von willebrand factor a domain-containing protein 5a-like	11.5171	10.5945	11.9735	11.171
ASSEMBLY_C4164	8.94759e-05	1.23258	PREDICTED: kinesin-like protein KIF20B-like	kif20b	kinesin-like protein kif20b-like	10.2524	9.95232	12.6889	11.4563
ASSEMBLY_C4329	3.02306e-06	0.912517	ancient ubiquitous protein 1 [Salmo salar]	ilk	integrin-linked protein kinase-like	13.9744	13.4269	15.0208	14.1083
ASSEMBLY_C4353	0.00435052	-0.35545	Alkylated DNA repair protein alkB homolog 7 [Salmo salar]	alkbh7	probable alpha-ketoglutarate-dependent dioxygenase abh7-like	10.5574	11.0547	9.93469	10.2902
ASSEMBLY_C4514	0.000467569	-0.727983	serine (or cysteine) proteinase inhibitor clade E, nexin, plasminogen activator	ubac1	ubiquitin-associated domain-containing protein 1	11.3562	12.4702	11.4134	12.1414
ASSEMBLY_C4549	6.87952e-08	1.65495	cdna:novel group:BROADS1:groupIII:78053:81698:-1 gene:ENSGACG00000012508	chdsd	d-threo-3-hydroxyaspartate dehydratase-like	12.2064	10.2228	12.4403	10.7853
ASSEMBLY_C4626	1.30072e-05	0.693467	TTK protein kinase	ttk	dual specificity protein kinase ttk-like	9.03495	8.83828	10.1682	9.47468
ASSEMBLY_C4959	6.56073e-08	2.64813	hypothetical protein LOC560271 [Danio rerio]	hypothetical protein LOC560271 [Danio rerio]		11.8994	10.9409	15.2734	12.6253
ASSEMBLY_C5018	4.66386e-08	1.9022	histone deacetylase 10	hdac10	histone deacetylase 10	11.6537	10.9164	14.1226	12.2204
ASSEMBLY_C5110	1.07302e-07	1.49683	novel protein similar to mouse and human mitochondrial ribosomal protein L46 (M	mrpl46	39s ribosomal protein mitochondrial-like	13.9516	13.1517	15.3266	13.8298
ASSEMBLY_C5184	7.39271e-08	1.46502	PREDICTED: transcription elongation factor, mitochondrial-like	tefm	transcription elongation mitochondrial-like	8.26808	7.95585	10.0472	8.5822
ASSEMBLY_C5232	1.26354e-05	-1.09623	dysferlin, limb girdle muscular dystrophy 2B (autosomal recessive)	dysf	dysferlin isoform 5	8.55655	9.27004	6.82222	7.91846
ASSEMBLY_C5421	4.36034e-06	-1.90635	X-box binding protein 1	xbp1	x-box binding protein 1	10.8371	12.3921	9.5681	11.4745
ASSEMBLY_C5600	3.39618e-07	-2.63995	chromosome 3 open reading frame 54	fam212aa	protein fam212a-like	10.8718	11.6056	7.78816	10.4281
ASSEMBLY_C5737	0.00151834	0.445933	transmembrane protein 120B	tmem120b	transmembrane protein 120b	10.6931	10.0046	11.6266	11.1807
ASSEMBLY_C5741	0.000108157	0.785317	polymerase (DNA directed) iota	rab2	ras-related protein rab-27b	10.3942	10.0377	11.5669	10.7816
ASSEMBLY_C5770	6.1092e-09	2.8608	Carbonic anhydrase VII	ca7	carbonic anhydrase vii	13.1968	8.58935	12.6964	9.83553
ASSEMBLY_C5936	3.9388e-06	-2.8653	procollagen C-proteinase enhancer protein	mgc64292	procollagen c-endopeptidase enhancer 2-like	11.7736	13.3964	9.44707	12.3124
ASSEMBLY_C6003	9.35632e-10	-2.50372	solute carrier family 34 (sodium phosphate), member 2	ap1s1	ap-1 complex subunit sigma-1a-like	9.05416	11.2706	6.64187	9.1456
ASSEMBLY_C6013	0.00503188	0.534067	Uncharacterized protein	c3orf14	uncharacterized protein c3orf14 homolog isoform 2	9.64015	8.4016	10.1623	9.62824
ASSEMBLY_C6057	7.39582e-05	-1.26813	PREDICTED: platelet endothelial cell adhesion molecule-like	peca1	platelet endothelial cell adhesion molecule-like	10.3812	11.1967	8.15618	9.42432
ASSEMBLY_C6162	0.000923985	0.69845	probable prolyl-tRNA synthetase, mitochondrial [Danio rerio]	setd6	n-lysine methyltransferase setd6	11.2709	11.1537	12.4864	11.788
ASSEMBLY_C6163	5.50683e-07	-2.24673	cdna:novel group:BROADS1:groupXI:281130:286694:-1 gene:ENSGACG00000004610	dea	deformed epidermal autoregulatory factor 1 homolog	11.1447	12.9059	8.27838	10.5251
ASSEMBLY_C6186	5.13469e-05	-0.785367	RILP-like protein 2 [Ovis aries]	rilpl2	rilp-like protein 2	9.76418	10.6937	8.439	9.22436
ASSEMBLY_C6211	0.00145156	-0.4432	amyloid beta precursor protein (cytoplasmic tail) binding protein 2	qki-b	protein quaking-b	9.7836	10.4461	9.33782	9.78104
ASSEMBLY_C6275	1.67652e-07	-2.05053	collagen type IV alpha1 [Oryzias latipes]	col4a1	collagen alpha-1 chain	10.3409	11.3385	7.51321	9.56373
ASSEMBLY_C6293	3.56812e-07	-1.21832	Mitochondrial import receptor subunit TOM20 homolog	tomm20	mitochondrial import receptor subunit tom20 homolog	13.6951	13.9543	12.0051	13.2234
ASSEMBLY_C6335	2.30983e-05	1.20232	novel protein	plekhg7	pleckstrin homology domain-containing family g member 7	11.2967	9.6992	13.9502	12.7479
ASSEMBLY_C6492	0.0139368	0.430667	ATPase type 13A1	chch	coiled-coil-helix-coiled-coil-helix domain-containing protein 5-like	7.66529	7.25762	8.64984	8.21917
ASSEMBLY_C6653	1.13001e-05	0.8697	Vacuolar fusion protein CCZ1 homolog	ccz1	vacuolar fusion protein ccz1 homolog	10.2663	9.198	10.4936	9.62396
ASSEMBLY_C6717	2.26275e-05	-1.80852	cysteine and glycine-rich protein 2 [Danio rerio]	csrp2	cysteine and glycine-rich protein 2	11.9763	12.6581	9.35961	11.1681
ASSEMBLY_C6924	2.15318e-06	-2.84557	MSN protein [Homo sapiens]	msn	moesin	12.1265	13.2395	10.0115	12.857
ASSEMBLY_C6959	0.00317736	0.66835	PREDICTED: KN motif and ankyrin repeat domain-containing protein 1-like	kank1	kn motif and ankyrin repeat domain-containing protein 1	8.94045	7.77508	9.86025	9.19191
ASSEMBLY_C7317	1.20785e-07	2.37562	LOC495418 protein	cnksr3	connector enhancer of kinase suppressor of ras 3	10.4979	9.86731	13.5104	11.1348
ASSEMBLY_C7321	1.38574e-07	1.64002	exosome component 3	exosc3	exosome complex component rrp40-like	12.2125	11.9054	14.5359	12.8958
ASSEMBLY_C7637	4.38119e-05	0.765917	5-aminolaevulinic acid dehyratase	spin1	spindlin protein c	12.1688	11.6501	13.766	13.0001
ASSEMBLY_C7711	8.77054e-07	-3.41848	GATA binding protein 6	gata6	transcription factor gata-6-like	11.5686	13.5163	9.58849	13.007
ASSEMBLY_C7757	0.0012297	-0.412467	Stom protein [Danio rerio]	stom	erythrocyte band 7 integral membrane	8.45382	9.1731	7.93626	8.34869
ASSEMBLY_C7770	1.66357e-05	1.12595	39S ribosomal protein L39, mitochondrial [Danio rerio]	mrpl39	39s ribosomal protein mitochondrial-like	12.948	12.4496	14.0249	12.8989
ASSEMBLY_C8080	0.000437381	-0.559233	zinc finger homeobox 3	zfhx3	zinc finger homeobox protein 3-like	8.42097	9.12271	7.21418	7.77343
ASSEMBLY_C8107	2.64562e-07	-2.1491	Protein kinase C and casein kinase substrate in neurons protein 3	mgc147475	protein kinase c and casein kinase substrate in neurons protein 2-like	10.0351	12.0194	7.81953	9.9686
ASSEMBLY_C8157	1.91948e-07	-2.05458	DAB2 interacting protein	cela1	chymotrypsin-like elastase family member 2a-like	9.88139	10.6215	7.48804	9.54264
ASSEMBLY_C8240	2.29077e-07	-2.215	multivesicular body subunit 12A [Danio rerio]	mvb12a	multivesicular body subunit 12a-like	11.8069	12.6467	9.57152	11.7866
ASSEMBLY_C8470	8.90743e-05	-0.5919	upstream transcription factor 2, c-fos interacting	usf2	upstream stimulatory factor 2	10.1368	10.8301	9.4072	9.99909
ASSEMBLY_C8644	7.52415e-10	2.81955	PREDICTED: similar to Protein downstream neighbor of Son (B17)	donson	protein downstream neighbor of son homolog	11.1847	8.73656	13.0053	10.1857
ASSEMBLY_C8759	2.66236e-07	-3.41377	Kruppel-like factor 6	klf6	krueppel-like factor 6	12.9745	14.3094	10.0231	13.4369
ASSEMBLY_C8763	1.16683e-05	-0.6559	Caspase Recruitment	naa35	n-alpha-acetyltransferase auxiliary subunit	9.4943	9.8474	8.52644	9.18235
ASSEMBLY_C8782	4.68488e-09	3.18782	RING finger protein 32	lmbr1	limb region 1 protein homolog	10.4447	9.17924	12.9658	9.77795
ASSEMBLY_C9135	0.000178502	-0.945067	cryptochrome 1a isoform 1	cry1a	cryptochrome 1a	11.1328	11.7963	10.2696	11.2147
ASSEMBLY_C9250	2.36997e-05	1.31968	PREDICTED: CUB domain-containing protein 1-like	cdcp1	cub domain-containing protein 1-like	10.556	9.78357	11.6257	10.306
ASSEMBLY_C9264	1.41284e-05	0.925333	SPRY domain containing 4	gls	glutaminase kidney mitochondrial	10.3112	9.71477	11.2913	10.3659
ASSEMBLY_C9271	4.91534e-07	-2.52897	C1q-like-1	vamp3	vesicle-associated membrane protein 3	11.7903	12.343	9.14067	11.6696
ASSEMBLY_C9416	8.36049e-06	-2.16358	cdna:novel group:BROADS1:groupXIX:15047037:15049709:1 gene:ENSGACG00000011784	poly-specificendoribonuclease-c-like	poly -specific endoribonuclease-c-like	11.452	12.7691	8.84463	11.0082
ASSEMBLY_C9426	0.00168367	-1.10195	transglutaminase 1 (K polypeptide epidermal type I, protein-glutamine-gamma-glu	tgm1	protein-glutamine gamma-glutamyltransferase k-like	9.3264	10.9282	7.65006	8.75204
ASSEMBLY_C9496	3.98897e-06	1.24912	nuclear undecaprenyl pyrophosphate synthase 1 homolog (S. cerevisiae)	timm21	tim21-like mitochondrial-like	12.2586	11.6946	13.3269	12.0778
ASSEMBLY_C9742	1.49168e-05	0.971817	PREDICTED: microtubule-associated serine/threonine-protein kinase-like isoform	mastl	serine threonine-protein kinase greatwall-like	10.8103	10.2358	12.9023	11.9305
ASSEMBLY_C9787	8.92072e-09	2.47247	tubulin, epsilon 1 [Xenopus laevis]	abl2	abelson tyrosine-protein kinase 2 isoform 3	9.68311	8.92118	13.0598	10.5873
ASSEMBLY_C9998	1.48405e-06	0.709783	mitochondrial ribosome recycling factor	mrrf	ribosome-recycling mitochondrial	11.3075	10.8112	11.9189	11.2091
ASSEMBLY_REP_C100	7.36072e-05	0.820367	Cytochrome c oxidase subunit VIIa	cytochromecoxidasesubunitviia-relatedmitochondrialprecursor	cytochrome c oxidase subunit viia-related mitochondrial precursor	14.687	14.0367	15.4347	14.6143
ASSEMBLY_REP_C1004	7.50435e-09	2.9509	ZPC5	zp3	zona pellucida sperm-binding protein 3-like	10.962	8.35482	13.0808	10.1299
ASSEMBLY_REP_C10040	3.56278e-09	2.25442	mucolipin-2 [Danio rerio]	mcoln2	mucolipin-2	12.7134	11.9306	14.8047	12.5503
ASSEMBLY_REP_C1093	0.00233839	0.40855	Centrin-3	cetn3	centrin-3	13.3056	12.9806	14.1602	13.7516
ASSEMBLY_REP_C112	0.0058175	0.413183	28S ribosomal protein S17, mitochondrial precursor	mrps17	28s ribosomal protein mitochondrial	13.3892	12.8673	14.0289	13.6157
ASSEMBLY_REP_C1148	3.80871e-06	-3.63597	Uncharacterized protein	Uncharacterized protein		13.8918	15.2288	10.6835	14.3195
ASSEMBLY_REP_C115	1.15319e-07	-1.66212	Iron-sulfur cluster assembly enzyme ISCU, mitochondrial precursor	tmem119	transmembrane protein 119-like	15.8641	16.5274	14.0311	15.6932
ASSEMBLY_REP_C1150	2.25591e-08	1.67492	methyltransferase like 12	mettl12	methyltransferase-like protein mitochondrial-like	10.6758	10.1368	12.6232	10.9483
ASSEMBLY_REP_C1159	1.13096e-05	0.924683	novel protein similar to vertebrate aminolevulinate, delta-, dehydratase (ALAD,	alad	delta-aminolevulinic acid dehydratase	10.5317	9.91483	12.1185	11.1938
ASSEMBLY_REP_C116	6.54086e-07	1.25163	Aurora kinase A-interacting protein [Salmo salar]	aurkaip1	aurora kinase a-interacting protein	13.7422	13.0705	15.699	14.4474
ASSEMBLY_REP_C1173	7.2599e-08	1.29763	PREDICTED: dnaJ homolog subfamily B member 9-like	dnajb9	dnaj homolog subfamily b member 9-like	12.8636	12.5743	14.3384	13.0408
ASSEMBLY_REP_C1184	6.35627e-08	1.43573	PREDICTED: YY1 associated factor 2	yaf2	yy1 associated factor 2	9.39052	8.53862	10.2615	8.82578
ASSEMBLY_REP_C1194	1.58776e-05	1.12718	AN1-type zinc finger protein 1	zfand1	an1-type zinc finger protein 1	12.1677	11.6006	13.4517	12.3246
ASSEMBLY_REP_C1210	1.83574e-07	1.22503	HAUS augmin-like complex, subunit 8	haus8	haus augmin-like complex subunit 8	11.146	10.5211	13.3254	12.1004
ASSEMBLY_REP_C12289	1.15652e-08	1.95562	ribonuclease kappa-A	pop4	ribonuclease p protein subunit p29	11.3766	9.44287	11.9973	10.0417
ASSEMBLY_REP_C1233	1.80803e-07	2.33258	PREDICTED: hypothetical protein LOC100710991	tmem238	transmembrane protein 238	9.42642	8.57307	11.2413	8.90869
ASSEMBLY_REP_C1244	1.02267e-06	4.5796	Fatty acid-binding protein, liver-type	fabp1b.1	fatty acid-binding liver-type-like	17.1377	13.8552	19.1076	14.528
ASSEMBLY_REP_C12546	3.92415e-09	-1.62418	Annexin A5	trib2	tribbles homolog 2	13.7535	15.5315	12.3011	13.9253
ASSEMBLY_REP_C1303	0.000649775	-0.789433	actin related protein 2/3 complex, subunit 5A [Danio rerio]	arpc5a	actin-related protein 2 3 complex subunit 5-like	13.7993	14.0595	12.8711	13.6605
ASSEMBLY_REP_C13243	3.12247e-08	-2.5038	tropomyosin4-1	tpm4	tropomyosin alpha-4 chain isoform 1	9.72068	10.6895	7.61994	10.1237
ASSEMBLY_REP_C1331	3.20949e-10	2.68967	metalloprotease C21orf57 [Salmo salar]	usp37	ubiquitin carboxyl-terminal hydrolase 37	12.3099	11.6256	15.7394	13.0498
ASSEMBLY_REP_C1412	2.89745e-09	-1.16855	Annexin A5	anxa5	annexin a5	16.7439	17.672	15.7421	16.9106
ASSEMBLY_REP_C1429	3.37031e-09	2.9711	c1q-like protein	pcdh2ac	protocadherin alpha-c2-like	11.3211	9.06127	13.5658	10.5947
ASSEMBLY_REP_C1485	3.8368e-06	-0.854683	protein kinase inhibitor gamma [Danio rerio]	man1c1	mannosyl-oligosaccharide -alpha-mannosidase ic	13.7772	14.0391	12.7962	13.6509
ASSEMBLY_REP_C15075	7.15461e-05	0.850933	Thioesterase II (TEII) is thought to regenerate misprimed nonribosomal peptide	acot8	acyl-coenzyme a thioesterase 8	13.17	11.9133	13.7892	12.9383
ASSEMBLY_REP_C1536	2.18108e-09	2.63212	cell division protein kinase 5 [Danio rerio]	cdk5	cyclin-dependent kinase 5	10.7792	9.71346	12.886	10.2538
ASSEMBLY_REP_C1539	2.1096e-08	-1.07248	T-cell leukemia translocation altered gene	glyctk	glycerate kinase-like	12.0318	12.3303	10.866	11.9385
ASSEMBLY_REP_C15434	0.00131317	0.972617	Proteasome maturation protein	chchd3	coiled-coil-helix-coiled-coil-helix domain-containing protein mitochondrial-like	10.6482	10.107	12.2784	11.3057
ASSEMBLY_REP_C1614	6.03515e-06	1.39728	tRNA-specific adenosine deaminase 2	adat2	trna-specific adenosine deaminase 2	11.5939	10.3247	12.1779	10.7806
ASSEMBLY_REP_C16146	1.92269e-10	3.0544	metalloprotease C21orf57 [Salmo salar]	wasf2	wiskott-aldrich syndrome protein family member 2-like	11.0162	10.4031	14.4088	11.3544
ASSEMBLY_REP_C16183	9.25344e-06	0.997467	PREDICTED: Oreochromis niloticus cyclin-dependent kinase 20-like, transcript va	mgc131269	cyclin-dependent kinase 20-like isoform 1	8.33847	8.04496	9.20385	8.20639
ASSEMBLY_REP_C1621	5.02802e-08	1.74548	tether containing UBX domain for GLUT4 [Danio rerio]	arsa	arylsulfatase a-like	10.3174	9.79814	12.3054	10.5599
ASSEMBLY_REP_C16567	0.0191645	0.272833	eukaryotic elongation factor, selenocysteine-tRNA-specific	eefsec	selenocysteine-specific elongation factor	11.793	11.4752	12.3617	12.0889
ASSEMBLY_REP_C1665	0.0085119	-0.427633	PREDICTED: hypothetical protein	ralb	ras-related protein ral-b	10.3881	11.4316	9.29165	9.71928
ASSEMBLY_REP_C16697	0.000298977	0.966183	EF hand	cetn1	centrin-1	10.5455	9.02404	10.9492	9.98302
ASSEMBLY_REP_C16938	4.48861e-06	-1.07465	PREDICTED: collagen alpha-1(XVIII) chain-like	col15a1a	collagen alpha-1 chain-like	8.40043	9.29097	7.53144	8.60608
ASSEMBLY_REP_C17799	8.24448e-06	-3.31042	Tropomyosin-1 alpha chain	Tropomyosin-1 alpha chain		12.3749	14.0938	10.2373	13.5477
ASSEMBLY_REP_C1787	9.03996e-07	0.987467	39S ribosomal protein L45, mitochondrial precursor	mrpl45	39s ribosomal protein mitochondrial-like	14.141	13.8018	15.1648	14.1773
ASSEMBLY_REP_C17985	1.38587e-08	1.66233	Transmembrane protein 188	s18l2	ss18-like protein 2	12.6076	12.299	14.6355	12.9732
ASSEMBLY_REP_C1824	5.22839e-06	-0.944683	glutathione peroxidase 1	gpx1	glutathione peroxidase	9.90125	10.18	8.88844	9.83315
ASSEMBLY_REP_C1830	8.97302e-07	1.14745	PREDICTED: g-rich sequence factor 1-like	grsf1	g-rich sequence factor 1	10.8028	9.81402	11.6474	10.4999
ASSEMBLY_REP_C1849	3.81173e-07	-1.34595	EF hand	calm2	calmodulin isoform x1	11.7522	12.4396	10.3698	11.7158
ASSEMBLY_REP_C1881	3.24207e-08	1.7884	Peroxisomal membrane protein 4	pxmp4	peroxisomal membrane protein 4	10.9803	10.2818	12.8541	11.0657
ASSEMBLY_REP_C18812	1.84618e-10	2.97515	metalloprotease C21orf57 [Salmo salar]	znf598	zinc finger protein 598	10.0615	9.436	13.5624	10.5872
ASSEMBLY_REP_C19678	0.000140976	1.23285	centrosomal protein of 44 kDa [Mus musculus] sp|Q5HZK1.1|CEP44_MOUSE RecName: F	cep44	centrosomal protein of 44 kda-like	8.59474	7.63487	9.38414	8.15126
ASSEMBLY_REP_C19882	1.24117e-07	1.67667	LOC558466 protein	uckl1	uridine-cytidine kinase-like 1-like	8.08114	7.36093	9.54822	7.87156
ASSEMBLY_REP_C2002	1.31087e-09	3.65578	Geminin	zfand3	an1-type zinc finger protein 3	16.1017	12.0917	17.7466	14.0908
ASSEMBLY_REP_C2048	0.016458	-0.466617	serine (or cysteine) proteinase inhibitor clade E, nexin, plasminogen activator	dlx2a	dlx2a protein	10.2624	11.2099	10.206	10.6726
ASSEMBLY_REP_C20601	1.00018e-05	-1.1582	Catalytic domain of the Protein Tyrosine Kinase, Colony-Stimulating Factor-1 Re	m-csfr	macrophage colony-stimulating factor 1 receptor 2-like	8.83913	9.8016	8.27046	9.42864
ASSEMBLY_REP_C2066	2.82741e-09	5.49315	sorting nexin 10a	fam57b	protein fam57b-like	11.4019	8.66703	15.5578	10.0647
ASSEMBLY_REP_C2074	2.57836e-06	1.06032	cdna:novel group:BROADS1:groupXI:7921146:7924531:1 gene:ENSGACG00000010202	znf629	zinc finger protein 629	11.7043	11.5732	13.7117	12.6513
ASSEMBLY_REP_C2083	2.6183e-07	2.07777	minichromosome maintenance complex component 7	mcm7	mcm7 minichromosome maintenance deficient 7 ( cerevisiae)	14.122	13.6538	17.2187	15.1409
ASSEMBLY_REP_C20921	4.48064e-07	-0.8299	PREDICTED: UPF0608 protein C19orf42 homolog	c19h19orf42	upf0608 protein c19orf42 homolog	13.72	14.0693	13.0197	13.8496
ASSEMBLY_REP_C214	1.68911e-10	4.22573	Cell death activator CIDE-3	cidec	cell death activator cide-3	11.4482	10.8015	17.4847	13.2589
ASSEMBLY_REP_C2145	0.00561651	0.455833	transmembrane protein 17 [Danio rerio]	tmem17	transmembrane protein 17	9.77397	9.33608	10.1321	9.67627
ASSEMBLY_REP_C222	0.000235621	0.576383	C6orf125	cf125	mitochondrial nucleoid factor 1-like	14.8202	14.3526	15.6055	15.0291
ASSEMBLY_REP_C2221	8.08443e-09	-1.794	cdna:novel chromosome:MEDAKA1:3:11458754:11460247:-1 gene:ENSORLG00000002480	mibp2	nicotinamide riboside kinase 2	15.3476	16.1174	13.9139	15.7079
ASSEMBLY_REP_C2256	0.00186622	-0.702783	cdna:novel group:BROADS1:groupIII:5148051:5152833:-1 gene:ENSGACG00000014585	sema3fa	semaphorin 3fa	10.8876	12.073	10.9993	11.702
ASSEMBLY_REP_C2350	0.00142235	-1.01798	dehydrogenase/reductase (SDR family) member 13	dhrs13a.1	dehydrogenase reductase sdr family member 13-like	11.7077	12.7017	11.0604	12.0784
ASSEMBLY_REP_C23509	4.27185e-06	1.70637	cyclophilin_ABH_like: Cyclophilin A, B and H-like cyclophilin-type peptidylpro	ppil6	peptidyl-prolyl cis-trans isomerase-like 6	13.0995	9.45159	13.1143	11.4079
ASSEMBLY_REP_C23663	0.000162454	-1.27485	PREDICTED: plastin-3-like isoform 1	pls3	plastin-3 isoform x2	8.99795	10.0013	7.98021	9.25506
ASSEMBLY_REP_C2371	5.51472e-07	3.3483	PREDICTED: synovial sarcoma, X breakpoint 2 interacting protein-like	ssx2ip	afadin- and alpha-actinin-binding	11.2611	10.4379	14.746	11.3977
ASSEMBLY_REP_C2388	6.04382e-06	-0.936583	novel protein (zgc:91854)	blvrb	flavin reductase	13.0124	13.5553	11.9287	12.8653
ASSEMBLY_REP_C242	2.76255e-08	1.85253	CobIyrinic acid a,c-diamide adenosyltransferase, mitochondrial precursor	mmab	cob yrinic acid -diamide mitochondrial-like	14.201	13.2991	16.2262	14.3737
ASSEMBLY_REP_C248	0.00584275	0.3843	mitochondrial ribosomal protein L52	mitochondrial ribosomal protein L52		13.9827	13.5172	14.7384	14.3542
ASSEMBLY_REP_C2485	0.00527335	-0.485467	profilin 2 like	pfn	profilin-2-like isoform 1	11.497	12.6128	10.9866	11.4721
ASSEMBLY_REP_C24916	6.04988e-05	0.6292	PREDICTED: ubiquitin-conjugating enzyme E2 variant 1-like	ube2v1	ubiquitin-conjugating enzyme e2 variant 1	9.89503	9.49129	10.8768	10.2476
ASSEMBLY_REP_C255	1.7715e-08	1.9884	Sjogren syndrome nuclear autoantigen 1	hmox2a	heme oxygenase 2-like	13.7407	12.7033	16.2023	14.2139
ASSEMBLY_REP_C25843	3.98139e-07	1.56875	PREDICTED: 39S ribosomal protein L35, mitochondrial-like, partial	mrpl35	39s ribosomal protein mitochondrial precursor	13.2975	12.1595	14.3038	12.735
ASSEMBLY_REP_C2589	4.21262e-06	-2.83163	pep:novel group:BROADS1:groupVII:10426420:10441392:1 gene:ENSGACG00000020086	cenpe	early endosome antigen 1	14.8455	16.1306	9.95567	12.7873
ASSEMBLY_REP_C27141	4.55141e-08	-1.4135	actin	actba	beta-actin	14.6623	15.3253	13.7568	15.1703
ASSEMBLY_REP_C277	4.32709e-07	1.47847	28S ribosomal protein S24, mitochondrial precursor [Danio rerio]	28S ribosomal protein S24, mitochondrial precursor [Danio rerio]		14.1357	13.6412	15.7969	14.3184
ASSEMBLY_REP_C2840	1.92269e-10	4.1722	zona pellucida protein D	zpd	pancreatic secretory granule membrane major glycoprotein gp2-like	12.2643	11.1686	16.499	12.3267
ASSEMBLY_REP_C2844	0.00502003	-0.34755	PREDICTED: UPF0694 transmembrane protein C14orf109 homolog	glna	glutamine synthetase	9.16203	9.36238	8.93233	9.2799
ASSEMBLY_REP_C2876	7.02095e-08	-3.64273	annexin max3 [Oryzias latipes]	anxa1	annexin a1	11.656	13.8114	9.17447	12.8172
ASSEMBLY_REP_C2904	5.22275e-05	-0.95055	pre-B-cell leukemia homeobox interacting protein 1 [Danio rerio]	pbxip1b	pre-b-cell leukemia transcription factor-interacting protein 1-like isoform x1	8.78992	9.42248	7.93835	8.8889
ASSEMBLY_REP_C291	0.0246301	0.210567	NADH dehydrogenase 1 beta subcomplex subunit 4	ndub4	nadh dehydrogenase 1 beta subcomplex subunit 4	15.9295	15.3669	16.0842	15.8737
ASSEMBLY_REP_C3057	3.6424e-06	-2.1453	fructose-1,6-bisphosphate aldolase	aldoc	fructose-bisphosphate aldolase c	12.1632	13.1248	8.99292	11.1382
ASSEMBLY_REP_C3069	2.20984e-07	1.58933	translocase of outer mitochondrial membrane 40 [Danio rerio]	tomm40	mitochondrial import receptor subunit tom40 homolog	13.0107	12.5942	14.909	13.3197
ASSEMBLY_REP_C312	0.000296426	1.42783	39S ribosomal protein L48, mitochondrial precursor	mrpl48	39s ribosomal protein mitochondrial-like	13.3632	12.397	15.1726	13.7448
ASSEMBLY_REP_C31236	1.85965e-07	5.661	cathepsin S	igf2bp3	insulin-like growth factor 2 mrna-binding protein 3	11.0447	9.80263	18.8367	13.1757
ASSEMBLY_REP_C313	6.69314e-07	1.17547	Mitochondrial 39S ribosomal protein L27	mrpl27	39s ribosomal protein mitochondrial-like	13.992	13.5517	16.0324	14.8569
ASSEMBLY_REP_C3167	1.55139e-09	3.89007	oxysterol-binding protein-like protein 7	oxysterol-binding protein-like protein 7		10.4009	9.73404	16.368	12.478
ASSEMBLY_REP_C3197	4.35892e-05	0.77925	splicing factor 3a, subunit 3	sf3a3		13.8551	13.4113	14.4828	13.7035
ASSEMBLY_REP_C3201	1.20088e-05	2.43825	cdna:novel group:BROADS1:groupXI:4833759:4856528:-1 gene:ENSGACG00000007822	tnrc18	trinucleotide repeat-containing gene 18 protein	9.49166	8.85891	12.4356	9.99737
ASSEMBLY_REP_C3335	2.20985e-07	3.0414	cell division cycle 25 homolog B (S. pombe)	ddi	dna damage-inducible transcript 3	10.5094	9.06272	13.141	10.0996
ASSEMBLY_REP_C335	3.98897e-06	4.4823	cathepsin S [Oryzias latipes]	cats	cathepsin s precursor	12.8178	10.2896	19.5747	15.0924
ASSEMBLY_REP_C3385	0.0117943	-0.274267	coronin, actin binding protein, 1C [Danio rerio]	coro1c	actin binding 1c	10.9129	12.0743	9.79493	10.0692
ASSEMBLY_REP_C3453	3.58119e-06	1.11708	Snurportin-1 [Salmo salar]	snupn	snurportin-1	11.8502	11.6656	13.495	12.3779
ASSEMBLY_REP_C348	7.90994e-10	2.28992	Dihydrofolate reductase [Salmo salar]	dhfr	dihydrofolate reductase	10.9249	10.6947	14.9688	12.6789
ASSEMBLY_REP_C3486	2.93198e-07	0.969633	citrate lyase beta-like [Danio rerio]	clybl	citrate lyase subunit beta-like mitochondrial-like	10.1523	9.37593	11.2457	10.2761
ASSEMBLY_REP_C366	1.7557e-08	2.14195	39S ribosomal protein L43, mitochondrial'	sema	semaphorin-4g-like	12.0913	11.1089	14.1898	12.0479
ASSEMBLY_REP_C3675	0.00149909	0.687517	PREDICTED: bifunctional protein glmU-like [Xenopus (Silurana) tropicalis]	bifunctionalproteinglmu-like	bifunctional protein glmu-like	10.1669	9.03851	10.6874	9.99991
ASSEMBLY_REP_C3714	4.71605e-08	1.41947	zinc finger protein AEBP2 [Danio rerio]	afg3l1	afg3-like protein 1-like	12.2188	11.8857	14.0358	12.6163
ASSEMBLY_REP_C3836	0.00749557	-0.259233	Annexin A13	anxa13	annexin a13-like	8.00541	8.53999	6.93693	7.19614
ASSEMBLY_REP_C385	0.000114525	0.8743	coiled-coil-helix-coiled-coil-helix domain containing 5	chchd5	coiled-coil-helix-coiled-coil-helix domain-containing protein 5-like	11.7472	10.7834	13.6479	12.7737
ASSEMBLY_REP_C3854	0.00256719	-0.7714	elongation factor 1 alpha	eef1a2		11.7014	12.6185	10.0119	10.7833
ASSEMBLY_REP_C3869	7.72006e-09	3.11957	CDGSH iron sulfur domain 3 [Xenopus (Silurana) tropicalis]	mll5	histone-lysine n-methyltransferase mll5	11.2552	9.82989	14.0971	10.9775
ASSEMBLY_REP_C3878	1.10117e-08	3.2706	cell division protein kinase 9 [Danio rerio]	cdk9	cyclin-dependent kinase 9	10.341	9.7554	14.051	10.7804
ASSEMBLY_REP_C3886	5.31186e-06	0.932217	RNA binding protein S1, serine-rich domain	ceacam1	novel protein vertebrate titin	10.9928	10.5834	12.5415	11.6093
ASSEMBLY_REP_C3959	1.94781e-05	0.9043	mitochondrial inner membrane protein OXA1L [Danio rerio]	oxa1l	mitochondrial inner membrane protein oxa1l-like	14.4501	13.8458	15.681	14.7767
ASSEMBLY_REP_C4009	4.07211e-10	4.27528	non-muscle actin 6.2	actb	cytoplasmic 1-like	15.2676	13.6838	18.9154	14.6401
ASSEMBLY_REP_C4020	6.1219e-09	3.38408	Uncharacterized protein	Uncharacterized protein		9.09677	8.36266	12.7142	9.33014
ASSEMBLY_REP_C4039	2.19407e-09	3.18775	hypothetical protein LOC100038766 [Danio rerio]	hypothetical protein LOC100038766 [Danio rerio]		15.3379	10.8571	16.3884	13.2007
ASSEMBLY_REP_C4063	7.58287e-07	1.01025	pyrroline-5-carboxylate reductase 1 [Danio rerio]	cats	cathepsin s precursor	13.0191	12.8225	14.239	13.2288
ASSEMBLY_REP_C4080	0.000141894	0.649867	PREDICTED: similar to Tubulin alpha-1 chain isoform 2 [Strongylocentrotus purpu	tuba8l4	tubulin alpha-1a chain	17.1238	16.707	17.8154	17.1655
ASSEMBLY_REP_C4122	8.77054e-07	-2.11343	Elongation factor 1-delta	eef1db	elongation factor 1-delta-like isoform 1	9.8158	11.9536	8.06236	10.1758
ASSEMBLY_REP_C4212	1.55861e-07	-1.42502	cdna:novel group:BROADS1:groupXIII:10588661:10611565:-1 gene:ENSGACG00000010275	dbn1	drebrin 1	8.54973	9.5929	6.95136	8.37638
ASSEMBLY_REP_C4258	1.37149e-07	1.08598	Transcription termination factor, mitochondrial precursor	mterf	transcription termination mitochondrial-like	8.60405	8.31378	9.84201	8.75602
ASSEMBLY_REP_C4292	4.00713e-05	1.0809	Cyclin-dependent kinase 20	cdk20		10.3221	9.07721	10.5894	9.50852
ASSEMBLY_REP_C4318	4.39429e-07	-1.01043	EGF-containing fibulin-like extracellular matrix protein 2 precursor	efemp2b	egf-containing fibulin-like extracellular matrix protein 2-like	8.93853	9.6344	7.29437	8.30483
ASSEMBLY_REP_C4362	0.000158875	-0.809883	RhoGAP_ARHGAP21: RhoGAP (GTPase-activator protein [GAP] for Rho-like small GTPa	arhgap23	rho gtpase-activating protein 23-like	9.04476	9.96214	7.85171	8.6616
ASSEMBLY_REP_C4394	2.2024e-08	-1.09653	BRICK1, SCAR/WAVE actin-nucleating complex subunit [Xenopus (Silurana) tropical	BRICK1, SCAR/WAVE actin-nucleating complex subunit [Xenopus (Silurana) tropical		13.785	14.3123	12.7985	13.895
ASSEMBLY_REP_C4457	5.25657e-06	0.854533	Mitochondrial 28S ribosomal protein S29	lrrandpyddomains-containingprotein12-like	lrr and pyd domains-containing protein 12-like	12.0069	11.3161	12.6605	11.806
ASSEMBLY_REP_C4586	1.99501e-08	1.5757	Transmembrane protein 188	ary1	arylamine n- pineal gland isozyme nat-10-like	12.5794	12.2606	14.5751	12.9994
ASSEMBLY_REP_C4644	2.06657e-08	2.28993	PREDICTED: RING finger protein 219-like	rnf219	ring finger protein 219	9.57616	9.16982	12.9558	10.6659
ASSEMBLY_REP_C471	6.67071e-05	-0.864317	Cystatin-B	cyth1	cytohesin-1-like isoform 1	13.9772	14.7551	12.8708	13.7351
ASSEMBLY_REP_C4840	0.00372841	-0.277917	Ras family	cnp-1	c-type natriuretic peptide 1 precursor	9.22125	9.52524	8.705	8.9829
ASSEMBLY_REP_C488	0.000209322	0.69175	CI123 protein [Salmo salar]	CI123 protein [Salmo salar]		14.4033	13.7049	14.8379	14.1462
ASSEMBLY_REP_C4897	4.44283e-09	2.81357	PREDICTED: uncharacterized protein C5orf49 homolog	PREDICTED: uncharacterized protein C5orf49 homolog		8.22937	7.66614	11.476	8.66241
ASSEMBLY_REP_C4903	5.16145e-05	-2.17793	lactate dehydrogenase-A	lactatedehydrogenase-a	lactate dehydrogenase-a	14.2203	14.4503	9.61632	11.7942
ASSEMBLY_REP_C4931	2.60065e-08	3.04857	oogenesis-related [Danio rerio]	oogenesis-related [Danio rerio]		10.4742	9.55006	17.0334	13.9848
ASSEMBLY_REP_C4981	0.0112622	0.3033	serine/arginine-rich splicing factor 9	srsf9	splicing arginine serine-rich 9	11.2044	10.7467	11.545	11.2417
ASSEMBLY_REP_C520	9.76349e-07	0.7546	Peptidyl-prolyl cis-trans isomerase, mitochondrial'	ppifb	peptidyl-prolyl cis-trans mitochondrial precursor	13.61	12.3813	14.168	13.4134
ASSEMBLY_REP_C53	8.96947e-05	0.84625	Chaperonin Cpn10	hspe1	10 kda heat shock mitochondrial	8.62477	7.54499	9.39483	8.54857
ASSEMBLY_REP_C5419	4.04697e-06	1.11623	PREDICTED: protein FAM177A1-like	fam177a1	protein fam177a1-like	9.67211	9.27197	11.0719	9.95561
ASSEMBLY_REP_C542	1.26436e-08	2.23995	C7orf30	malsu1	mitochondrial assembly of ribosomal large subunit protein 1	12.7489	12.422	15.3528	13.1129
ASSEMBLY_REP_C5507	4.65721e-07	-2.10858	cdna:novel group:BROADS1:groupIX:16108685:16114247:1 gene:ENSGACG00000019246	rnf1	ring finger protein 122-like	9.88575	10.8682	7.67485	9.78341
ASSEMBLY_REP_C554	1.06554e-07	5.56792	ZPC2	zonapellucidasperm-bindingprotein3-like	zona pellucida sperm-binding protein 3-like	13.4417	10.015	19.2163	13.6484
ASSEMBLY_REP_C585	1.76243e-06	-1.10808	chromosome 3 open reading frame 10	chromosome 3 open reading frame 10		13.5215	14.0993	12.5556	13.6637
ASSEMBLY_REP_C5915	3.53217e-06	-1.42827	Chromobox protein homolog 1	cbx1	chromobox protein homolog 1	12.1443	13.2431	11.1317	12.56
ASSEMBLY_REP_C599	2.49863e-06	-1.19773	p8 transcription factor	sp8		14.7027	15.384	13.9439	15.1416
ASSEMBLY_REP_C6052	9.26753e-09	-2.00838	adenylate kinase 1 [Xenopus laevis]	kad	adenylate kinase	11.2716	12.2504	7.67337	9.68175
ASSEMBLY_REP_C625	6.36217e-07	0.733633	39S ribosomal protein L18, mitochondrial precursor [Salmo salar]	ifi44	interferon-induced protein 44-like	15.3874	14.9102	16.0245	15.2909
ASSEMBLY_REP_C630	1.69576e-06	1.55823	mitochondrial import inner membrane translocase subunit Tim16	gli	zinc finger protein glis2	10.8146	10.3091	12.4388	10.8806
ASSEMBLY_REP_C6511	2.41531e-08	-1.52357	translationally-controlled tumor protein [Oryzias latipes]	tpt1	translationally-controlled tumor protein	14.9934	15.662	13.8976	15.4212
ASSEMBLY_REP_C6649	0.0276837	-1.1581	Apolipoprotein D [Salmo salar]	apod	apolipoprotein d-like	9.02962	11.59	8.64328	9.8014
ASSEMBLY_REP_C6711	8.02824e-08	1.30032	PREDICTED: glucosamine-6-phosphate isomerase 1-like, partial	gnpda1	glucosamine-6-phosphate isomerase 1-like	10.0004	9.53563	11.2003	9.9
ASSEMBLY_REP_C686	9.18022e-05	0.721183	Kinetochore protein Spc24 [Salmo salar]	spc24	kinetochore protein spc24	10.7092	9.86802	11.3688	10.6477
ASSEMBLY_REP_C687	9.21157e-06	1.12218	Cytochrome b5 domain-containing protein 2	cyb5d2	neuferricin precursor	11.2267	10.4286	12.4934	11.3712
ASSEMBLY_REP_C689	5.87995e-07	1.2587	ribonuclease uk114 [Ictalurus punctatus]	uk114	ribonuclease uk114	15.0693	12.7371	15.4648	14.2061
ASSEMBLY_REP_C7217	1.48839e-05	0.715383	Polypeptide deformylase	spata	spermatogenesis-associated protein 2-like protein	13.7247	13.2216	14.9148	14.1994
ASSEMBLY_REP_C747	4.88617e-06	0.821083	Mitochondrial 39S ribosomal protein L4	mrpl4	39s ribosomal protein mitochondrial-like	14.6833	14.0917	15.1829	14.3618
ASSEMBLY_REP_C7497	1.16036e-07	1.89123	Methionyl-tRNA synthetase, mitochondrial	med	mediator of rna polymerase ii transcription subunit 12-like	10.9859	10.6765	13.8091	11.9178
ASSEMBLY_REP_C7585	0.000144088	-1.28568	alpha tubulin [Glossina morsitans morsitans]	tuba8	tubulin alpha-1a chain	11.5685	13.2539	11.3964	12.6821
ASSEMBLY_REP_C77	4.84152e-08	1.1801	Mitochondrial ribosomal protein S23	transposableelementtcb1transposase	transposable element tcb1 transposase	14.8859	14.3558	15.8514	14.6713
ASSEMBLY_REP_C793	7.59092e-07	-1.23105	actin related protein 2/3 complex subunit 4 [Danio rerio]	arpc4	actin-related protein 2 3 complex subunit 4	14.8004	15.2846	14.0513	15.2824
ASSEMBLY_REP_C800	1.84347e-06	1.49133	Pterin 4 alpha carbinolamine dehydratase	pcbd2	pterin-4-alpha-carbinolamine dehydratase 2-like	12.8444	11.5717	13.4327	11.9414
ASSEMBLY_REP_C8000	5.86116e-06	-0.75645	nucleobindin 1	nucb1	nucleobindin-1 precursor	8.83888	9.31915	7.17196	7.92845
ASSEMBLY_REP_C806	3.05167e-08	3.28345	PREDICTED: elongin A-like	PREDICTED: elongin A-like		10.144	9.7131	14.5911	11.3076
ASSEMBLY_REP_C8136	6.97898e-07	4.54962	fatty acid-binding protein liver-type [Ictalurus punctatus]	fabp1b.1	fatty acid binding protein 1b	16.8262	13.5306	18.7381	14.1885
ASSEMBLY_REP_C8398	4.98722e-07	-1.42402	14-3-3 protein	1433b	14-3-3 protein beta alpha	13.7342	14.4466	12.6687	14.0928
ASSEMBLY_REP_C8426	3.94723e-07	0.907917	mitochondrial uncharacterized protein f13e9.13 [Ictalurus punctatus]	ysmu	uncharacterized protein mitochondrial-like	7.90991	7.41626	8.7242	7.81628
ASSEMBLY_REP_C854	1.13655e-06	1.45652	PREDICTED: similar to cytidine deaminase	cda	cytidine deaminase	12.4172	10.4341	13.4367	11.9802
ASSEMBLY_REP_C8868	5.28366e-07	1.76763	PREDICTED: tRNA wybutosine-synthesizing protein 2 homolog	trmt12	trna wybutosine-synthesizing protein 2 homolog	11.1501	10.7638	13.0937	11.3261
ASSEMBLY_REP_C8882	2.22325e-05	1.30145	3-hydroxyacyl-CoA dehydrogenase type-2 [Salmo salar]	hsd17b10	hydroxysteroid (17-beta) dehydrogenase 10)	12.5964	11.3347	13.7409	12.4394
ASSEMBLY_REP_C8919	1.68565e-09	-1.7315	cdna:novel chromosome:TETRAODON8:5:10226511:10228894:-1 gene:ENSTNIG00000009539	tubb6	tubulin beta-5 chain-like	15.5973	16.3544	14.2742	16.0057
ASSEMBLY_REP_C900	1.47894e-08	-1.31378	ribonuclease, RNase K	ctnnbl1	beta-catenin-like protein 1	13.5994	13.8452	12.2393	13.553
ASSEMBLY_REP_C909	2.34623e-05	0.649733	Lysophospholipase-like protein 1 [Salmo salar]	agrn	agrin precursor	13.5393	13.2212	14.2986	13.6489
ASSEMBLY_REP_C942	0.0355972	-0.804017	Lysozyme C; AltName: Full=1,4-beta-N-acetylmuramidase C	col12a1	collagen alpha-1 chain	10.7658	13.2381	8.93929	9.7433
ASSEMBLY_REP_C9437	3.80902e-05	-0.825267	peroxiredoxin 2	ganab	neutral alpha-glucosidase ab-like	14.0037	14.4685	13.3858	14.211
ASSEMBLY_REP_C9670	7.51993e-08	2.53185	Anterior gradient protein 2 homolog precursor	agr2	anterior gradient protein 2 homolog precursor	11.6239	8.37936	12.5272	9.9953
BT082210.1	4.22726e-07	-3.43892	Anoplopoma fimbria clone afim-evh-535-133 Cellular retinoic acid-binding protein 1 putative mRNA, complete cds	crabp1a	cellular retinoic acid-binding protein 1-like	11.5933	13.6519	7.08892	10.5278
cDN22P0001E21.F.ab1	1.53445e-05	-1.17332	notch homolog 3	notch2	neurogenic locus notch homolog protein 2-like	10.6948	11.3903	9.47548	10.6488
cDN22P0001L21.F.ab1	2.45291e-08	-2.13277	D. labrax chromosome sequence corresponding to linkage group 1, bottom part, co	bcar1	breast cancer anti-estrogen resistance 1	10.8221	11.2665	8.47803	10.6108
cDN22P0003I19.F.ab1	2.43086e-06	-3.03377	D. labrax chromosome sequence corresponding to linkage group 1, bottom part, co	rpusd1	rna pseudouridylate synthase domain-containing protein 1-like	11.528	13.2263	9.11878	12.1525
cDN22P0004G21.F.ab1	2.84085e-05	-1.06143	potassium channel tetramerisation domain containing 6	kctd6	btb poz domain-containing protein kctd6	11.3823	12.2774	10.7915	11.853
cDN22P0005O05.F.ab1	1.0126e-06	-1.33135	TSA: Oncorhynchus nerka 65304.Onmycontig mRNA sequence	wdr1	wd repeat-containing protein 1	12.2406	13.6531	11.5253	12.8567
cDN22P0006F09.F.ab1	9.21031e-06	-1.07445	Sphoeroides nephelus alpha globin gene cluster, complete sequence	pde4b	camp-specific 3 -cyclic phosphodiesterase 4a-like	8.51991	9.38248	7.29433	8.36879
cDN23P0001B18.F.ab1	0.00405352	-0.7757	cdna:novel group:BROADS1:groupXIV:11518660:11525158:-1 gene:ENSGACG00000018150	gsn	gelsolin-like isoform x2	9.50797	10.6911	8.9598	9.73554
cDN23P0003A07.F.ab1	0.000438492	0.56545	ribosomal protein L34	ribosomal protein L34		7.62323	7.13673	8.50478	7.93933
cDN23P0005F17.F.ab1	0.017686	-0.302317	splicing factor 3a, subunit 3	b4galt6	beta- -galactosyltransferase 6	7.38701	7.72525	6.95332	7.25563
cDN23P0006O03.F.ab1	6.15748e-07	-1.65827	Leukocyte elastase inhibitor	leukocyteelastaseinhibitor	leukocyte elastase inhibitor	9.62109	10.5306	8.32544	9.98372
cDN23P0007C18.F.ab1	0.0004888	0.41685	cdna:pseudogene group:BROADS1:groupXIV:2930609:2932203:-1 gene:ENSGACG000000160	try	trypsinogen 2	7.49825	7.19666	7.89325	7.47641
cDN23P0007E19.F.ab1	1.95057e-06	1.1413	D. labrax chromosome sequence corresponding to linkage group 1, top part, compl	gns	n-acetylglucosamine-6-sulfatase-like	11.5758	11.1	12.4008	11.2596
cDN24P0001C15.F.ab1	0.000166156	-0.838367	DDB1 and CUL4 associated factor 10	vezf1	vascular endothelial zinc finger 1-like	8.95754	9.40018	8.08627	8.92463
cDN24P0002K04.F.ab1	4.53884e-06	0.828033	Morone saxatilis mitochondrion, complete genome	mum1l1	pwwp domain-containing protein mum1-like	9.10588	8.75837	10.3621	9.53404
cDN24P0002L13.F.ab1	2.33767e-08	-3.7238	tropomodulin 1	tmod1	tropomodulin-1	11.2753	12.9579	8.95965	12.6834
cDN24P0003L21.F.ab1	3.29755e-07	-2.26005	phosphoinositide-3-kinase, regulatory subunit, polypeptide 3 (p55, gamma)	phosphoinositide-3-kinase, regulatory subunit, polypeptide 3 (p55, gamma)		9.32834	11.1905	7.85537	10.1154
cDN24P0003M16.F.ab1	0.000146419	-0.452433	family with sequence similarity 98, member A	fam98a	protein fam98a	9.17289	9.68518	8.05966	8.51208
cDN24P0003P18.F.ab1	0.0366939	0.208383	cdna:novel chromosome:MEDAKA1:12:19048520:19049665:-1 gene:ENSORLG00000011781	cdna:novel chromosome:MEDAKA1:12:19048520:19049665:-1 gene:ENSORLG00000011781		7.8513	7.13769	7.98834	7.77991
cDN24P0004J16.F.ab1	3.89996e-05	2.02383	Epinephelus coioides putative malate dehydrogenase mRNA, partial cds	tesk1	dual specificity testis-specific protein kinase 1-like	10.4372	8.3883	13.8592	11.8353
cDN24P0004M03.F.ab1	0.000151104	-0.959367	Rho-related GTP-binding protein RhoF precursor	cspg4	chondroitin sulfate proteoglycan 4	8.88996	9.23978	7.21825	8.17762
cDN24P0006K10.F.ab1	0.00107797	-0.838717	inverted formin, FH2 and WH2 domain containing	inf2		8.00352	9.74312	7.15828	7.99699
cDN25P0001F18.F.ab1	2.04941e-05	-1.09215	protein kinase, cAMP-dependent, regulatory, type I, alpha (tissue specific exti	prkar1a	camp-dependent protein kinase type i-alpha regulatory subunit-like	9.36973	10.1448	8.01024	9.10239
cDN25P0001K14.F.ab1	1.05142e-05	-1.66067	TSA: Ictalurus furcatus Contig11805.Icfu mRNA sequence	rgd1564664	uncharacterized protein c11orf96 homolog	10.3997	11.3178	7.61938	9.28008
cDN25P0001K17.F.ab1	6.45532e-05	-1.96252	D. labrax chromosome sequence corresponding to linkage group 1, top part, compl	srebf2	sterol regulatory element-binding protein 2	10.4152	11.6508	8.78794	10.7505
cDN25P0001P09.F.ab1	2.5627e-08	-1.1391	D. labrax chromosome sequence corresponding to linkage group 1, bottom part, co	hbegf	proheparin-binding egf-like growth factor-like	8.99325	9.95492	8.09766	9.23674
cDN25P0002A08.F.ab1	0.00993694	-0.249167	alpha-2,6-sialyltransferase ST6GalNAc VI	st6galnac6	alpha-n-acetylgalactosaminide alpha- -sialyltransferase 6	7.19472	7.49966	6.87854	7.1277
cDN25P0002B02.F.ab1	1.08469e-05	-1.00023	D. labrax chromosome sequence corresponding to linkage group 1, bottom part, co	ra	ras-related c3 botulinum toxin substrate 1-like	13.2033	14.0866	12.6747	13.6749
cDN25P0003A18.F.ab1	4.93967e-06	-2.44802	5'-nucleotidase, cytosolic II	nt5c2	cytosolic purine 5 -nucleotidase-like	12.7525	13.2752	9.46228	11.9103
cDN25P0003F20.F.ab1	4.18855e-07	-3.23623	connexin 43	cx43	connexin 43	12.2743	13.1456	8.95431	12.1906
cDN25P0003N23.F.ab1	8.86744e-08	-1.84915	D. labrax chromosome sequence corresponding to linkage group 1, bottom part, co	qki-b	protein quaking-b	8.15099	9.494	7.01259	8.86175
cDN25P0004G23.F.ab1	0.000451937	-0.6079	D. labrax chromosome sequence corresponding to linkage group 18, complete seque	utp1	probable u3 small nucleolar rna-associated protein 11	8.86314	9.3871	7.32911	7.937
cDN25P0004I06.F.ab1	1.18783e-06	-3.01397	Sillago sihama clone Z493 microsatellite sequence	sulf2	extracellular sulfatase sulf-2	11.4953	12.6089	8.6445	11.6585
cDN25P0004K03.F.ab1	1.39424e-06	-1.69065	D. labrax chromosome sequence corresponding to linkage group 18, complete seque	c1h2orf49	im:6907446 protein	9.43268	10.191	7.23665	8.92727
cDN25P0004O11.F.ab1	4.49907e-07	-1.53892	TSA: Oncorhynchus mykiss 113947.Onmycontig mRNA sequence	kpna3	importin subunit alpha-3	11.9759	12.6063	10.199	11.7379
cDN25P0004P22.F.ab1	0.000250515	-0.868717	D. labrax chromosome sequence corresponding to linkage group 1, top part, compl	gins2	dna replication complex gins protein psf2	8.3628	9.13939	7.74006	8.60875
cDN25P0005B09.F.ab1	5.74817e-07	-2.40133	D. labrax chromosome sequence corresponding to linkage group 1, bottom part, co	pfkfb1	6-phosphofructo-2-kinase fructose- -biphosphatase-like	10.2957	11.9276	7.66712	10.0685
cDN25P0005B17.F.ab1	9.26753e-09	-1.54868	TSA: Oncorhynchus mykiss 950.Onmycontig mRNA sequence	hspa14	heat shock 70 kda protein 14-like	12.4376	12.706	10.1665	11.7152
cDN25P0005F04.F.ab1	2.02906e-08	-1.52515	D. labrax chromosome sequence corresponding to linkage group 18, complete seque	pdk3	pyruvate dehydrogenase	12.5705	13.3134	9.52509	11.0502
cDN26P0001F05.F.ab1	3.74855e-05	-0.426183	D. labrax chromosome sequence corresponding to linkage group 1, bottom part, co	D. labrax chromosome sequence corresponding to linkage group 1, bottom part, co		7.76317	8.05712	7.33837	7.76454
cDN26P0001G03.F.ab1	4.34843e-08	1.78612	B-cell translocation gene 4	btg4	b-cell translocation gene 4	8.52968	7.33167	9.32986	7.54373
cDN26P0001H11.F.ab1	9.29208e-06	-2.04398	TSA: Oncorhynchus mykiss 90360.Onmycontig mRNA sequence	ch25hl1	cholesterol 25-hydroxylase-like protein member 2-like	12.3328	12.9921	8.87995	10.9239
cDN26P0001I11.F.ab1	3.20127e-09	-2.56428	cyclooxygenase-1	ptgs1	prostaglandin g h synthase 1-like	9.45174	11.547	7.8827	10.447
cDN26P0001M11.F.ab1	0.0284759	-0.20945	D. labrax chromosome sequence corresponding to linkage group 1, top part, compl	kif21b	kinesin-like protein kif21b-like	7.0076	7.47171	7.03873	7.24817
cDN26P0001M22.F.ab1	0.000459212	-0.584517	Hippocalcin-like protein 1	hpcal1	hippocalcin-like protein 1-like	8.89815	9.77887	8.16067	8.74521
cDN26P0003G02.F.ab1	0.000420945	-1.13687	D. labrax chromosome sequence corresponding to linkage group 1, top part, compl	adamts17	a disintegrin and metalloproteinase with thrombospondin motifs 17	10.2689	11.4205	8.90335	10.0402
cDN26P0003N18.F.ab1	4.43277e-08	-2.6718	D. labrax chromosome sequence corresponding to linkage group 1, bottom part, co	ablim1	actin-binding lim protein 1	9.4079	11.3168	6.69729	9.36907
cDN26P0003N20.F.ab1	6.6418e-07	-2.18813	TSA: Oncorhynchus mykiss 41722.Onmycontig mRNA sequence	TSA: Oncorhynchus mykiss 41722.Onmycontig mRNA sequence		10.4529	11.4568	8.61947	10.8076
cDN26P0004M19.F.ab1	5.72125e-08	-0.891633	cdna:novel scaffold:FUGU4:scaffold_39:1093202:1148735:1 gene:ENSTRUG00000011993	sfpq	splicing proline- and glutamine-rich-like	8.27207	9.57939	6.93071	7.82234
cDN26P0005B15.F.ab1	0.000896613	-0.35235	cyclin Y	cyclin Y		7.15042	7.83594	7.03815	7.39051
cDN26P0005C09.F.ab1	0.00522677	-0.347667	exostoses (multiple)-like 1	ext1	exostoses 1	7.71172	8.0645	6.85616	7.20384
cDN26P0005D02.F.ab1	2.74496e-06	-1.44218	RAS-like, estrogen-regulated, growth inhibitor	RAS-like, estrogen-regulated, growth inhibitor		8.53569	10.0079	6.925	8.36717
cDN26P0005F07.F.ab1	0.000822893	-0.355017	Takifugu rubripes transcription factor Sox10a (Sox10a) gene, complete cds	Takifugu rubripes transcription factor Sox10a (Sox10a) gene, complete cds		8.0159	9.84909	6.8436	7.19862
cDN26P0005O19.F.ab1	0.00257148	-0.275583	D. labrax chromosome sequence corresponding to linkage group 1, bottom part, co	jos2	josephin-2-like isoform 1	7.87715	8.4518	6.82056	7.09615
cDN26P0006A12.F.ab1	1.07474e-06	-0.973117	proline rich 12	proline rich 12		8.09007	8.67207	7.21531	8.1884
cDN26P0006B08.F.ab1	1.12344e-06	-1.19332	myocyte enhancer factor 2A	mef2a	myocyte-specific enhancer factor 2a	9.16958	9.82587	7.48988	8.68319
cDN26P0006C03.F.ab1	1.38743e-06	-3.74715	TSA: Oncorhynchus mykiss 747.Onmycontig mRNA sequence	muscleblind-likeprotein1-likeisoform7	muscleblind-like protein 1-like isoform 7	14.1669	15.1618	10.6161	14.3633
cDN26P0006G01.F.ab1	0.00128245	-1.00162	D. labrax chromosome sequence corresponding to linkage group 18, complete seque	rp	uncharacterized protein loc101472300	10.2863	11.8068	8.47955	9.48117
cDN26P0006H17.F.ab1	6.43304e-06	-1.1828	Ctenocephalides felis isolate CFGFIM1_G02 trypsin mRNA, partial cds	microtubule-associatedtumorsuppressor1homologisoformx1	microtubule-associated tumor suppressor 1 homolog isoform x1	13.5106	14.0908	12.0411	13.2239
cDN26P0006H21.F.ab1	4.28537e-06	-1.3019	D. labrax chromosome sequence corresponding to linkage group 1, top part, compl	zdhhc5	probable palmitoyltransferase zdhhc5-like	8.96781	9.37342	7.55063	8.85253
cDN26P0006K09.F.ab1	3.26591e-05	-1.17298	D. labrax chromosome sequence corresponding to linkage group 1, bottom part, co	D. labrax chromosome sequence corresponding to linkage group 1, bottom part, co		8.24871	9.74065	7.08639	8.2594
cDN26P0006M01.F.ab1	1.92413e-06	-2.05775	TSA: Oncorhynchus mykiss 11166.Onmycontig mRNA sequence	samd4a	protein smaug homolog 1 isoform 1	11.8271	13.3815	10.0448	12.1026
cDN27P0001B12.F.ab1	0.0236749	-0.33185	PREDICTED: similar to tensin-like SH2 domain containing 1	tns3	tensin-3-like isoform x2	9.29525	9.64333	8.01497	8.34678
cDN27P0001K19.F.ab1	1.41793e-05	-0.789717	Rho-associated, coiled-coil containing protein kinase 2	tmem168	transmembrane protein 168-like	8.57024	9.51335	7.85736	8.6471
cDN27P0002J07.F.ab1	4.39318e-05	0.989917	cyclin K	ccnk	cyclin k	9.81874	9.36509	11.2368	10.2469
cDN27P0003D10.F.ab1	1.29124e-07	-1.72533	D. labrax chromosome sequence corresponding to linkage group 1, bottom part, co	D. labrax chromosome sequence corresponding to linkage group 1, bottom part, co		7.64806	8.9514	6.81591	8.54127
cDN27P0003M22.F.ab1	0.0142526	-0.266617	D. labrax chromosome sequence corresponding to linkage group 1, top part, compl	itga7	integrin alpha-7	7.88365	8.40868	7.26749	7.53411
cDN27P0004D17.F.ab1	1.00069e-05	-1.13377	nestin	nes	uncharacterized protein loc101066983	8.58428	9.58401	6.91935	8.0531
cDN27P0004L16.F.ab1	0.00193932	-0.4125	flavin reductase	atad2	atpase family aaa domain-containing protein 2	12.548	13.0491	12.0099	12.4224
cDN27P0005G01.F.ab1	0.00273466	-0.753233	ABI family, member 3 (NESH) binding protein	impg2	target of nesh-sh3-like isoform x4	8.24387	9.63485	6.90006	7.65326
cDN27P0005H01.F.ab1	2.26009e-06	-1.07225	D. labrax chromosome sequence corresponding to linkage group 1, bottom part, co	glt8d1	glycosyltransferase 8 domain-containing protein 1-like	7.98183	8.84193	7.1597	8.23195
cDN27P0005O01.F.ab1	0.00677169	-0.394833	D. labrax chromosome sequence corresponding to linkage group 1, top part, compl	zmynd10	zinc finger mynd domain-containing protein 10	8.24381	9.2101	6.87081	7.26564
cDN27P0006B21.F.ab1	3.33e-07	-2.35273	D. labrax chromosome sequence corresponding to linkage group 1, top part, compl	sfmbt1	scm-like with four mbt domains protein 1-like	10.2282	11.1097	8.23184	10.5846
cDN27P0006H01.F.ab1	3.47279e-05	-2.66347	D. labrax chromosome sequence corresponding to linkage group 1, top part, compl	fgd5	and ph domain-containing protein 5-like	12.5557	13.2052	9.2682	11.9317
cDN27P0006I19.F.ab1	4.50372e-06	-1.17937	TSA: Oncorhynchus mykiss 16739.Onmycontig mRNA sequence	foxo3	forkhead box protein o3	7.89616	8.49273	7.14777	8.32714
cDN27P0006J10.F.ab1	6.61029e-05	-0.890533	D. labrax fatty acid delta-6 desaturase genomic sequence, complete cds	itgam	integrin alpha-l-like isoform x2	8.09428	8.52633	7.30491	8.19544
cDN27P0006N01.F.ab1	0.00451584	-0.363767	D. labrax chromosome sequence corresponding to linkage group 1, bottom part, co	farsa	phenylalanyl-trna synthetase alpha chain-like	9.4377	9.78321	8.77996	9.14377
cDN27P0006O17.F.ab1	2.2307e-07	-2.77778	TSA: Oncorhynchus nerka 70665.Onmycontig mRNA sequence	lpp2	lipid phosphate phosphohydrolase 2-like	10.1713	11.3564	8.25728	11.0351
cDN27P0006P19.F.ab1	0.000150047	1.81042	pep:novel scaffold:BROADS1:scaffold_84:533171:536714:1 gene:ENSGACG00000020149	slc6a13	sodium- and chloride-dependent gaba transporter 2-like	10.9821	9.17169	13.8713	12.0609
cDN27P0007D01.F.ab1	3.89981e-06	-0.889567	D. labrax chromosome sequence corresponding to linkage group 1, top part, compl	strn	striatin	11.1204	11.6421	9.61404	10.5036
cDN27P0007E15.F.ab1	0.000171789	-0.7145	TSA: Oncorhynchus nerka 55241.Onmycontig mRNA sequence	zeb1	zinc finger e-box-binding homeobox 1 isoform x3	8.25063	9.16385	7.18189	7.89639
cDN27P0007H19.F.ab1	1.88457e-06	-1.26072	D. labrax chromosome sequence corresponding to linkage group 1, top part, compl	capn	calpain-5 isoform x1	12.1054	12.7193	10.4764	11.7371
cDN27P0007J11.F.ab1	0.000114451	-0.537333	carbohydrate (N-acetylgalactosamine 4-sulfate 6-O) sulfotransferase 15	chst15	carbohydrate sulfotransferase 15-like	7.44512	7.72175	7.03359	7.57094
cDN28P0001D04.F.ab1	6.30157e-05	-0.469633	ADP-ribosylation factor-like 8B	arl8b	adp-ribosylation factor-like protein 8b-like	8.2816	8.5933	7.72211	8.19176
cDN28P0001D21.F.ab1	5.74686e-05	-1.06763	D. labrax chromosome sequence corresponding to linkage group 18, complete seque	flrt2	leucine-rich repeat transmembrane protein flrt2-like	9.44956	10.5492	7.53313	8.60076
cDN28P0001I13.F.ab1	9.72959e-09	-1.8454	layilin	pigp	phosphatidylinositol n-acetylglucosaminyltransferase subunit p	8.80299	9.76072	7.05507	8.90046
cDN28P0001J01.F.ab1	1.30844e-08	-2.39568	RAB5A, member RAS oncogene family, a	rab5a	ras-related protein rab-5a-like	12.3131	12.9799	9.70356	12.0992
cDN28P0001O04.F.ab1	8.80805e-07	-1.2172	PREDICTED: ubiquitin thiolesterase 3-like isoform 2	usp12	ubiquitin carboxyl-terminal hydrolase 12-like	12.1226	12.3422	10.2942	11.5113
cDN28P0002B13.F.ab1	2.29013e-05	-0.761117	Procollagen-lysine,2-oxoglutarate 5-dioxygenase 2	trappc13	upf0533 protein c5orf44 homolog isoform 1	8.37244	9.7524	7.51126	8.27235
cDN28P0002B24.F.ab1	0.000882103	-0.603517	cdna:novel group:BROADS1:groupIX:1443105:1450928:1 gene:ENSGACG00000016107	ptpn9	tyrosine-protein phosphatase non-receptor type 9-like	10.2436	10.6282	9.40622	10.0097
cDN28P0002E21.F.ab1	1.0612e-07	-1.69018	pep:novel chromosome:MEDAKA1:9:5980442:5984542:-1 gene:ENSORLG00000003060	psca	prostate stem cell antigen-like	11.1835	12.1461	9.16527	10.8555
cDN28P0002F24.F.ab1	0.000915332	-0.495667	Rho-related GTP-binding protein RhoF precursor	rhof	rho-related gtp-binding protein	8.33218	8.57129	7.05577	7.55143
cDN28P0002J24.F.ab1	6.2426e-08	-2.32257	caveolin 1, caveolae protein, 22kDa	cav1	caveolin 1	9.46814	11.0051	7.39311	9.71569
cDN28P0003D14.F.ab1	8.52481e-05	-1.4253	pep:novel group:BROADS1:groupXX:11699550:11705272:-1 gene:ENSGACG00000010128	rbp	retinol-binding protein 1-like	8.92328	9.77432	7.4867	8.91197
cDN28P0003P23.F.ab1	0.000393458	-0.537267	D. labrax chromosome sequence corresponding to linkage group 1, top part, compl	slc38a3	sodium-coupled neutral amino acid transporter 3-like	8.06209	8.89002	7.05058	7.58783
cDN28P0004N21.F.ab1	0.000682019	-0.8103	D. labrax chromosome sequence corresponding to linkage group 1, bottom part, co	mst4	serine threonine-protein kinase mst4-like	8.89103	10.4231	8.16283	8.97314
cDN28P0005B01.F.ab1	2.0707e-07	-3.30437	TSA: Oncorhynchus mykiss 126652.Onmycontig mRNA sequence	tcf7l2	transcription factor 7-like 2-like isoform x7	10.8846	12.1372	8.34162	11.646
cDN28P0005K08.F.ab1	0.000117283	-1.38792	TSA: Oncorhynchus mykiss 132817.Onmycontig mRNA sequence	cbx7	chromobox protein homolog 7	9.89377	11.3329	8.69755	10.0855
cDN28P0005O17.F.ab1	0.000203985	-0.895633	D. labrax chromosome sequence corresponding to linkage group 1, top part, compl	bcas2	pre-mrna-splicing factor spf27	8.50678	8.95795	7.30061	8.19623
cDN28P0006A11.F.ab1	4.53916e-06	-2.12073	EGF containing fibulin-like extracellular matrix protein 1	efemp1	egf-containing fibulin-like extracellular matrix protein 1	10.1683	11.973	7.96527	10.086
cDN28P0006D05.F.ab1	0.00404004	-0.307367	allograft inflammatory factor 1-like	map3k7	mitogen-activated protein kinase kinase kinase 7-like	9.27246	10.2668	9.51074	9.81809
cDN28P0006K13.F.ab1	3.29154e-05	-0.78375	cdna:novel group:BROADS1:groupXI:13486756:13490622:1 gene:ENSGACG00000013762	map4k5	mitogen-activated protein kinase kinase kinase kinase 5	11.2457	11.7914	9.30263	10.0864
cDN28P0007P14.F.ab1	5.16145e-05	-0.63805	D. labrax chromosome sequence corresponding to linkage group 1, top part, compl	fam213b	prostamide prostaglandin f synthase-like	7.88024	8.18006	7.07033	7.70839
cDN29P0001C04.F.ab1	6.95339e-05	-0.573767	protein phosphatase 2, regulatory subunit B'', alpha	ppp2r3a	serine threonine-protein phosphatase 2a regulatory subunit b subunit alpha-like	8.6432	9.55238	7.43007	8.00383
cDN29P0001D19.F.ab1	3.68258e-06	-2.7535	pep:novel group:BROADS1:groupVII:10426420:10441392:1 gene:ENSGACG00000020086	39d1	myosin-11-like isoformx1	15.062	16.1281	10.2039	12.9574
cDN29P0001G05.F.ab1	3.97344e-06	-0.607117	D. labrax chromosome sequence corresponding to linkage group 1, top part, compl	xnf7	zinc-binding protein a33-like	8.65973	9.64601	8.1787	8.78584
cDN29P0003D01.F.ab1	5.47921e-07	-1.63743	TSA: Oncorhynchus mykiss 20521.Onmycontig mRNA sequence	sipa1l2	signal-induced proliferation-associated 1-like protein 2-like	8.68386	9.39204	7.17114	8.80859
cDN29P0004L10.F.ab1	1.49473e-08	-2.6556	Phosphatase 1H	ppm1h	protein phosphatase 1h	10.1746	11.1958	8.17497	10.8306
cDN29P0006C23.F.ab1	4.36996e-06	-1.48778	Tyrosine-protein kinase BTK	btk	tyrosine-protein kinase btk	10.0661	10.2181	7.79321	9.28098
cDN29P0006G04.F.ab1	1.21808e-05	-0.854683	ADP-ribosylation factor-like 4A	arl4a	adp-ribosylation factor-like protein 4a-like	8.57934	9.38003	7.296	8.15067
cDN29P0006G20.F.ab1	6.41095e-06	-1.30197	Beta-actin	ptcd1	pentatricopeptide repeat-containing protein 1	13.1732	14.2692	12.4917	13.7936
cDN29P0006J23.F.ab1	0.0129559	-0.439333	von Willebrand factor A domain containing 1	vwa1	von willebrand factor a domain-containing protein 1-like	8.83382	9.37173	7.27884	7.71818
cDN30P0001H02.F.ab1	0.0103887	-0.540067	D. labrax chromosome sequence corresponding to linkage group 1, top part, compl	pkp1	plakophilin-1-like	12.2869	12.956	10.8898	11.4299
cDN30P0001N06.F.ab1	2.68126e-07	-1.58633	TSA: Oncorhynchus mykiss 9807.Onmycontig mRNA sequence	pde8a	high affinity camp-specific and ibmx-insensitive 3 -cyclic phosphodiesterase 8a	13.0403	13.7721	10.0079	11.5943
cDN30P0002P04.F.ab1	0.000824315	-0.591817	ribonuclease P protein subunit p29	taf	transcription initiation factor tfiid subunit 10	9.76646	10.1109	9.21808	9.80986
cDN30P0003A23.F.ab1	0.00289246	-0.4959	epithelial membrane protein 2	emp2	epithelial membrane protein 2	9.32458	10.2274	8.16419	8.6601
cDN30P0004K01.F.ab1	0.000182116	-0.924633	D. labrax chromosome sequence corresponding to linkage group 18, complete seque	arhgap4	slit-robo rho gtpase-activating protein 3-like	8.11204	9.34283	7.31426	8.23891
cDN30P0005B16.F.ab1	9.79336e-05	-0.506533	D. labrax chromosome sequence corresponding to linkage group 1, bottom part, co	sema6d	semaphorin-6d-like isoform x2	7.68446	8.21735	7.00909	7.51563
cDN30P0005E09.F.ab1	1.62806e-05	-1.72538	CC chemokine	CC chemokine		9.43219	10.5837	7.61692	9.34231
cDN30P0005H20.F.ab1	1.0225e-05	-1.426	receptor activity modifying protein 2a	ramp1	receptor activity-modifying protein 1-like	9.9266	10.6392	7.6738	9.09981
cDN30P0005P02.F.ab1	8.61207e-06	-0.7098	TSA: Oncorhynchus nerka 65351.Onmycontig mRNA sequence	TSA: Oncorhynchus nerka 65351.Onmycontig mRNA sequence		8.59518	10.0416	7.26382	7.97361
cDN30P0006F06.F.ab1	1.97796e-05	1.10707	D. labrax chromosome sequence corresponding to linkage group 1, top part, compl	chchd4	mitochondrial intermembrane space import and assembly protein 40	10.0366	9.00993	10.9945	9.88747
cDN30P0006I10.F.ab1	1.47234e-07	-1.53273	Salmo salar clone ssal-rgf-531-322 Eukaryotic translation initiation factor 3 s	eif	eukaryotic translation initiation factor 3 subunit j	12.9945	13.5987	11.8403	13.3731
cDN30P0006K23.F.ab1	0.00145277	-0.322067	CKLF-CMTM1 readthrough	plp2	proteolipid protein 2	7.15377	7.45692	6.9452	7.26727
cDN30P0007M19.F.ab1	1.44617e-08	-2.79192	TSA: Oncorhynchus nerka 60996.Onmycontig mRNA sequence	sc6a6	sodium- and chloride-dependent taurine transporter-like	10.5685	11.4957	8.04678	10.8387
cDN31P0001B07.F.ab1	0.000215858	-0.643433	pep:novel genescaffold:gadMor1:GeneScaffold_1876:108784:110516:1 gene:ENSGMOG00	fxyd5a	hemicentin-1-like isoform x2	10.5313	11.0887	8.82387	9.4673
cDN31P0001L22.F.ab1	6.0374e-07	-1.52408	TSA: Oncorhynchus mykiss 14686.Onmycontig mRNA sequence	mib	e3 ubiquitin-protein ligase mib1-like isoform 1	10.6338	11.1277	9.28676	10.8108
cDN31P0002M05.F.ab1	0.000114604	-1.08967	D. labrax chromosome sequence corresponding to linkage group 1, top part, compl	tmem200a	transmembrane protein 200a-like	9.86292	10.8476	8.53458	9.62425
cDN31P0003G04.F.ab1	1.78717e-05	-1.32407	vacuolar protein sorting 13 homolog C (S. cerevisiae)	vps13c	vacuolar protein sorting-associated protein 13c	11.3341	11.7493	9.71413	11.0382
cDN31P0003O02.F.ab1	1.12662e-05	-1.3804	KN motif and ankyrin repeat domains 3	kank3	kn motif and ankyrin repeat domain-containing protein 1-like	11.3126	12.4539	9.20499	10.5854
cDN31P0003P06.F.ab1	0.0274242	-0.1614	D. labrax chromosome sequence corresponding to linkage group 18, complete seque	D. labrax chromosome sequence corresponding to linkage group 18, complete seque		7.0082	7.1811	6.78204	6.94344
cDN31P0004B03.F.ab1	0.00142976	-0.473017	D. labrax chromosome sequence corresponding to linkage group 1, top part, compl	bnipl	bcl2 adenovirus e1b 19 kda protein-interacting protein 2-like	9.26662	9.84059	8.8927	9.36571
cDN31P0004D03.F.ab1	0.00523468	-0.307667	cdna:novel chromosome:MEDAKA1:16:19718456:19720179:-1 gene:ENSORLG00000014099	rab42b	ras-related protein rab-39a-like	7.48927	8.01948	7.35721	7.66487
cDN31P0004M14.F.ab1	8.33104e-08	-2.22437	WAP four-disulfide core domain 1	wfdc1	wap four-disulfide core domain protein 1-like	11.3355	13.2247	7.98636	10.2108
cDN31P0005C15.F.ab1	6.10951e-06	-1.29663	TSA: Oncorhynchus mykiss 78613.Onmycontig mRNA sequence	efnb1	ephrin-b1 precursor	11.4982	11.8257	9.60205	10.8987
cDN31P0005F24.F.ab1	1.97796e-05	-0.790967	Takifugu rubripes clone 283N9, complete sequence	Takifugu rubripes clone 283N9, complete sequence	---NA---	12.8521	13.5603	11.9304	12.7213
cDN31P0006F17.F.ab1	3.77951e-08	-4.35202	TSA: Oncorhynchus mykiss 127028.Onmycontig mRNA sequence	clmp	cxadr-like membrane	11.8633	13.5053	8.51762	12.8696
cDN31P0006G03.F.ab1	3.53252e-08	-1.94513	D. labrax chromosome sequence corresponding to linkage group 1, top part, compl	tmem87b	transmembrane protein 87a-like	11.3528	11.7619	9.42764	11.3728
cDN31P0006G06.F.ab1	4.93466e-06	-1.282	cdna:novel group:BROADS1:groupIX:1453235:1455099:1 gene:ENSGACG00000016108	cdna:novel group:BROADS1:groupIX:1453235:1455099:1 gene:ENSGACG00000016108		13.2308	13.6855	11.8328	13.1147
cDN32P0001F07.F.ab1	3.11531e-07	1.52673	chromosome 1 open reading frame 212	chromosome 1 open reading frame 212		11.7757	10.5288	13.2474	11.7206
cDN32P0001F21.F.ab1	6.0374e-07	-1.92	TSA: Oncorhynchus mykiss 47523.Onmycontig mRNA sequence	TSA: Oncorhynchus mykiss 47523.Onmycontig mRNA sequence		12.827	13.6152	10.9857	12.9057
cDN32P0001G13.F.ab1	0.000247773	-1.00673	D. labrax chromosome sequence corresponding to linkage group 1, bottom part, co	gpr108	protein gpr108-like	9.76589	10.431	8.71628	9.72301
cDN32P0002F12.F.ab1	1.20032e-05	-0.75775	PREDICTED: im:7162965	vda	voltage-dependent anion-selective channel protein 2	7.68641	8.12001	7.032	7.78975
cDN32P0002J01.F.ab1	0.00564918	-0.679717	RGM domain family, member B	rgmb	rgm domain family member b-like	9.8923	10.294	8.93622	9.61593
cDN32P0002J12.F.ab1	9.26781e-05	0.8185	death associated protein 3	e3ubiquitin-proteinligasernf12-b-likeisoformx1	e3 ubiquitin-protein ligase rnf12-b-like isoform x1	13.4244	12.7034	14.1021	13.2836
cDN32P0003J12.F.ab1	2.6195e-05	-1.29685	D. labrax chromosome sequence corresponding to linkage group 1, top part, compl	k6pp	6-phosphofructokinase type c	10.0814	10.6769	7.69373	8.99058
cDN32P0004D03.F.ab1	1.01823e-06	-2.71592	TSA: Oncorhynchus mykiss 27273.Onmycontig mRNA sequence	ccdc86	coiled-coil domain-containing protein 86-like	10.8682	12.115	8.25064	10.9666
cDN32P0004E22.F.ab1	0.00305111	-0.228117	cyclin Y	ccny	cyclin-y isoform 1	7.24514	7.70308	7.02691	7.25502
cDN32P0004O03.F.ab1	5.12525e-06	1.41912	isocitrate dehydrogenase [NADP], mitochondrial	idh2	isocitrate dehydrogenase	11.4415	9.53601	11.8112	10.3921
cDN32P0005A21.F.ab1	1.50416e-06	-1.30147	D. labrax chromosome sequence corresponding to linkage group 1, bottom part, co	vcl	isoform cra_b	11.0639	11.8424	9.98175	11.2832
cDN32P0005K17.F.ab1	1.12355e-06	-1.26125	D. labrax chromosome sequence corresponding to linkage group 1, top part, compl	ly9	slam family member 8 precursor	8.51821	9.27776	7.69331	8.95455
cDN32P0006A21.F.ab1	8.72995e-08	-4.30182	D. labrax chromosome sequence corresponding to linkage group 1, top part, compl	shdb	sh2 domain-containing adapter protein d-like	11.962	13.7008	8.56313	12.865
cDN33P0001M17.F.ab1	0.000140843	-0.792167	D. labrax chromosome sequence corresponding to linkage group 1, top part, compl	je	jeltraxin precursor	8.35669	9.00015	7.42152	8.21369
cDN33P0002A20.F.ab1	3.02306e-06	-1.23878	myocyte enhancer factor 2C	mef2c	myocyte-specific enhancer factor 2c-like isoform 1	10.1808	10.6502	8.65372	9.89253
cDN33P0003B02.F.ab1	1.1478e-07	-1.85992	D. labrax chromosome sequence corresponding to linkage group 1, top part, compl	cyth3	cytohesin-3-like	9.58549	10.4066	7.43311	9.29305
cDN33P0003K05.F.ab1	3.7272e-05	0.777817	splicing factor 3A subunit 1 isoform 1	cntnap4	contactin-associated 4-like	11.2198	10.9816	12.2171	11.4393
cDN33P0003O01.F.ab1	2.20871e-05	-0.574083	phospholipase C-like 2	plcl2	inactive phospholipase c-like protein 2-like	8.80177	9.63144	8.01236	8.58646
cDN33P0004H22.F.ab1	1.55252e-06	-1.049	PREDICTED: myoferlin-like	myof	myoferlin isoform x2	7.72715	8.74774	6.94594	7.99494
cDN33P0004I03.F.ab1	4.0317e-07	-1.3202	Anoplopoma fimbria clone afim-evh-533-087 Annexin A3 putative mRNA, complete cd	rc	rna 3 -terminal phosphate cyclase-like protein	13.6936	15.0154	12.4886	13.8088
cDN33P0004I14.F.ab1	4.84518e-05	0.725533	TBCC domain-containing protein 1 isoform 2	tbccd1	tbcc domain-containing protein 1-like	9.82645	9.38166	10.3495	9.62396
cDN33P0005C07.F.ab1	1.56427e-06	-1.5105	D. labrax chromosome sequence corresponding to linkage group 1, top part, compl	eogt	egf domain-specific o-linked n-acetylglucosamine transferase	9.85155	11.0376	8.82992	10.3404
cDN33P0005D03.F.ab1	2.52208e-05	-0.920367	D. labrax chromosome sequence corresponding to linkage group 1, top part, compl	shisa4	protein shisa-5-like	9.80413	9.93309	8.38621	9.30659
cDN33P0005D13.F.ab1	7.66011e-05	-0.57665	cysteine-rich hydrophobic domain 2	zcchc8	zinc finger cchc domain-containing protein 8-like	10.6404	11.009	10.1175	10.6942
cDN33P0005E22.F.ab1	0.00574998	-0.2844	pep:novel group:BROADS1:groupVII:835005:836654:-1 gene:ENSGACG00000018759	uncharacterizedproteinloc101486873	uncharacterized protein loc101486873	7.33156	7.79721	6.99066	7.27505
cDN33P0006C18.F.ab1	0.00158071	-0.3804	platelet-derived growth factor beta polypeptide	plekha7a	pleckstrin homology domain-containing family a member 7 isoform x4	8.36821	9.51744	7.45171	7.83214
cDN33P0006F06.F.ab1	1.84594e-07	-2.38725	beta-2 microglobulin isoform b2m-2	b2m2		13.0442	13.7093	10.8469	13.2341
cDN33P0006L05.F.ab1	1.81131e-06	-1.45885	TSA: Oncorhynchus mykiss 118463.Onmycontig mRNA sequence	efna5b	efna5b protein	10.3616	11.9497	7.81879	9.27767
cDN33P0007F02.F.ab1	1.25885e-07	-1.74303	TSA: Oncorhynchus nerka 62776.Onmycontig mRNA sequence	sp2	transcription factor sp2	10.6032	11.13	9.03602	10.779
cDN33P0007G14.F.ab1	6.5839e-07	-1.84863	D. labrax chromosome sequence corresponding to linkage group 1, top part, compl	cdk17	cyclin-dependent kinase 17	9.44019	9.98778	7.18517	9.03383
cDN33P0007P17.F.ab1	4.82573e-05	-0.68985	D. labrax chromosome sequence corresponding to linkage group 1, bottom part, co	siat7b	alpha-n-acetylgalactosaminide alpha- -sialyltransferase 2-like	8.46352	9.54763	7.924	8.61383
cDN34P0001J13.F.ab1	1.42058e-06	-1.39928	D. labrax chromosome sequence corresponding to linkage group 1, top part, compl	mmrn2	low quality protein: multimerin-2	10.0841	10.9091	8.26323	9.66251
cDN34P0001O11.F.ab1	0.000628995	-0.322217	Neutrophil cytosol factor 2	ncf2	neutrophil cytosol factor 2	7.24012	7.54086	6.95082	7.27303
cDN34P0003A06.F.ab1	3.00467e-08	-2.65273	D. labrax chromosome sequence corresponding to linkage group 1, top part, compl	ical	calpastatin-like isoform x3	11.7125	12.7909	8.9735	11.6262
cDN34P0003K11.F.ab1	1.12159e-06	-3.17402	transgelin	tagln2	transgelin	13.6242	14.5966	9.55997	12.734
cDN34P0003P12.F.ab1	2.58844e-06	-0.923467	D. labrax chromosome sequence corresponding to linkage group 1, bottom part, co	phospho1	probable phosphatase phospho1-like	8.44474	9.31797	7.76334	8.6868
cDN34P0005C09.F.ab1	9.59236e-05	-1.42903	cdna:novel group:BROADS1:groupX:1562124:1567375:-1 gene:ENSGACG00000002175	cdna:novel group:BROADS1:groupX:1562124:1567375:-1 gene:ENSGACG00000002175		13.6287	14.4223	11.5307	12.9597
cDN34P0005O05.F.ab1	3.47574e-05	-0.806633	Lithognathus mormyrus clone lithmor421 mRNA sequence	gnb1a	guanine nucleotide-binding protein g g g subunit beta-1-like	13.121	13.5023	12.349	13.1556
cDN34P0006D19.F.ab1	1.48201e-06	-1.13408	tetraspanin 18	tspan18	tetraspanin-18	9.61796	10.5226	8.12719	9.26125
cDN34P0006M15.F.ab1	3.30111e-05	-1.72468	cdna:novel group:BROADS1:groupXI:3414199:3415326:-1 gene:ENSGACG00000006737	s1pr5	sphingosine 1-phosphate receptor 1-like	10.2393	11.0723	7.98304	9.70769
cDN35P0001B15.F.ab1	1.0346e-06	-1.24328	cdna:novel group:BROADS1:groupVIII:6680022:6687444:-1 gene:ENSGACG00000006388	slc25a24	calcium-binding mitochondrial carrier protein s -1-like	9.56428	10.8069	9.12962	10.3729
cDN35P0002B01.F.ab1	1.37257e-06	-1.58478	D. labrax chromosome sequence corresponding to linkage group 1, top part, compl	stx2	syntaxin-2 isoform 1	10.4043	10.8671	7.79305	9.37781
cDN35P0003K20.F.ab1	0.000397353	-1.25183	tubulin alpha 6	tubulin alpha 6		8.50481	9.88755	7.83396	9.08578
cDN35P0004M06.F.ab1	5.02204e-07	-0.894	multiple inositol polyphosphate phosphatase 1	minpp1b	multiple inositol polyphosphate phosphatase 1-like	9.16145	9.58571	8.59841	9.49243
DLPD00100	8.60152e-09	1.60897	Kynurenine--oxoglutarate transaminase 3 OS=Danio rerio GN=ccbl2 PE=2 SV=2	ccbl2	kynurenine--oxoglutarate transaminase 3-like	9.39897	8.32462	10.2028	8.59382
DLPD00101	5.33406e-08	-1.08258	Sorting nexin-24 OS=Homo sapiens GN=SNX24 PE=2 SV=1	snx	sorting nexin-24-like	10.4062	10.7995	9.16242	10.245
DLPD00121	3.17448e-07	-2.24745	takifugu rubripes retinoic acid receptor alpha-2 mrna	rara	retinoic acid receptor alpha	12.2368	13.1942	9.90453	12.152
DLPD00232	2.82917e-07	-1.00958	Thromboxane A2 receptor OS=Homo sapiens GN=TBXA2R PE=1 SV=2	tbxa2r	thromboxane a2 receptor	8.40659	9.05477	6.94106	7.95066
DLPD00334	5.21695e-06	-0.73495	Gamma-sarcoglycan OS=Canis familiaris GN=SGCG PE=3 SV=1	sgcg	gamma-sarcoglycan isoform x1	7.92825	8.95148	6.85073	7.58569
DLPD00337	0.00463498	-1.06267	helicolenus dactylopterus microsatellite hd020 sequence	spon2	spondin extracellular matrix protein	8.70353	9.67013	7.56348	8.62613
DLPD00472	1.88675e-05	-1.75693	Sphingosine 1-phosphate receptor 1 OS=Rattus norvegicus GN=S1pr1 PE=2 SV=1	sox6	transcription factor sox-6	9.89729	10.7699	7.71249	9.46943
DLPD00499	6.44387e-07	-1.5143	Ephrin-A5 OS=Gallus gallus GN=EFNA5 PE=2 SV=1	efna5	ephrin-a5b-like isoform x1	10.0644	11.7014	8.96053	10.4748
DLPD00558	4.70124e-06	-0.7514	Homeobox protein Hox-C8a OS=Danio rerio GN=hoxc8a PE=2 SV=1	hoxc9a	homeobox protein 9aa	8.5911	9.19081	7.09518	7.84659
DLPD00639	0.00055826	-1.72485	gadus morhua microsatellite cgpgmo-39 sequence	fbn2	fibrillin-2	11.6463	12.4592	9.00255	10.7274
DLPD00729	5.31165e-07	-1.09563	DNA-directed RNA polymerase II subunit RPB1 OS=Homo sapiens GN=POLR2A PE=1 SV=1	vatl	vacuolar atp synthase 16 kda proteolipid subunit	8.70066	9.00965	7.4904	8.58603
DLPD00772	2.17763e-08	-1.94617	danio rerio si:ch211- (si:ch211- ) mrna	danio rerio si:ch211- (si:ch211- ) mrna		11.563	12.2136	9.62714	11.5733
DLPD00812	1.46516e-07	-2.79843	Patatin-like phospholipase domain-containing protein 2 OS=Homo sapiens GN=PNPLA	eefsec	selenocysteine-specific elongation factor	10.5104	11.8816	8.23371	11.0321
DLPD00876	8.68145e-05	-1.3063	CD209 antigen-like protein E OS=Mus musculus GN=cd209e PE=2 SV=1	cd209e		9.24146	10.251	7.93724	9.24356
DLPD00918	6.59596e-06	-1.49167	siniperca chuatsi asc complete cds	scarb2	lysosome membrane protein 2-like	10.8333	12.5634	8.16995	9.66164
DLPD00928	0.000614211	-0.542733	Leucine-rich repeat-containing protein 3B OS=Mus musculus GN=Lrrc3b PE=2 SV=1	gp9	platelet glycoprotein ix-like	8.91015	10.5923	6.74147	7.28422
DLPD01016	1.07474e-06	-1.40815	salmo salar clone ssal-rgf-522-095 transforming protein precursor complete cds	rhoab	ras homolog gene member ab	14.643	15.3606	13.3289	14.7371
DLPD01034	8.97568e-07	-1.15163	Annexin A3 OS=Homo sapiens GN=ANXA3 PE=1 SV=3	pion	gamma-secretase-activating protein	11.5657	13.1105	10.6235	11.7752
DLPD01060	9.22682e-06	-0.562267	Transmembrane 9 superfamily member 2 OS=Rattus norvegicus GN=Tm9sf2 PE=2 SV=1	tm9sf2	transmembrane 9 superfamily member 2	11.2881	11.4357	10.0882	10.6505
DLPD01170	1.20105e-07	1.39742	Protein SCO1 homolog, mitochondrial OS=Mus musculus GN=Sco1 PE=2 SV=1	sco1	protein sco1 mitochondrial-like	12.0578	10.8739	12.7807	11.3833
DLPD01241	2.76368e-05	-1.69133	Annexin A11 OS=Salmo salar GN=ANX11 PE=2 SV=1	dclre1b	5 exonuclease apollo	9.5519	10.3259	8.17198	9.86329
DLPD01258	1.16598e-05	-1.94067	Novel NACHT domain containing protein (Fragment) OS=Danio rerio GN=CH211-205A14	proteinnlrc3-like	protein nlrc3-like	10.6725	11.8891	8.01998	9.96065
DLPD01310	3.53558e-06	-1.34907	Spectrin alpha chain, brain OS=Rattus norvegicus GN=Sptan1 PE=1 SV=2	sptan1	spectrin alpha brain isoform 3	14.883	15.6749	13.2265	14.5755
DLPD01359	0.000109637	-0.78025	MGC84088 protein OS=Xenopus laevis GN=MGC84088 PE=2 SV=1	nudc	nudc domain-containing protein 2-like	11.2986	11.559	10.4975	11.2778
DLPD01409	0.00122393	-0.53735	P2Y purinoceptor 1 OS=Mus musculus GN=P2ry1 PE=2 SV=1	rab8a	ras-related protein rab-8a-like	7.95878	8.47439	7.28883	7.82617
DLPD01450	1.31352e-07	-1.23883	36.4 kDa proline-rich protein OS=Solanum lycopersicum GN=TPRP-F1 PE=2 SV=1	glis2	zinc finger protein glis2-like	8.25493	8.86181	7.0971	8.33593
DLPD01477	4.21904e-07	-2.12625	Annexin A4 OS=Sus scrofa GN=ANXA4 PE=1 SV=2	anxa4	annexin a4	14.1626	15.2822	11.868	13.9943
DLPD01481	3.48266e-05	-0.786783	DNA-directed RNA polymerase II subunit RPB1 OS=Caenorhabditis elegans GN=ama-1	pvrl1	poliovirus receptor-related protein 4-like	7.58346	8.26767	7.1744	7.9612
DLPD01531	0.0281568	-0.1586	Lipid phosphate phosphohydrolase 1 OS=Rattus norvegicus GN=Ppap2a PE=1 SV=1	ppap2a	lipid phosphate phosphohydrolase 1-like	7.07762	7.74667	6.87002	7.02859
DLPD01566	2.13614e-07	1.45852	39S ribosomal protein L17, mitochondrial OS=Mus musculus GN=Mrpl17 PE=1 SV=1	mrpl17	mitochondrial ribosomal protein l17	13.9047	13.4709	15.4705	14.012
DLPD01579	4.02832e-07	-1.91185	PREDICTED: similar to porin	lbp/bpi-1	bactericidal permeability-increasing protein lipopolysaccharide-binding protein	11.86	12.3274	9.37833	11.2902
DLPD01607	0.000413013	-0.657967	FK506-binding protein 14 OS=Pongo abelii GN=FKBP14 PE=2 SV=1	fkbp14	peptidyl-prolyl cis-trans isomerase fkbp14-like	9.45499	10.4983	9.22816	9.88616
DLPD01659	8.85863e-07	-2.27622	Formin-like protein 2 OS=Arabidopsis thaliana GN=FH2 PE=2 SV=1	dab2ipb	novel protein vertebrate dab2 interacting protein	9.97148	10.7238	7.80298	10.0792
DLPD01676	2.23412e-06	1.59888	Malate dehydrogenase OS=Pyrococcus abyssi GN=mdh PE=3 SV=1	cel	bile salt-activated lipase-like	8.11957	7.47144	10.2004	8.60156
DLPD01717	2.28601e-05	-1.23275	Neuroblast differentiation-associated protein AHNAK OS=Homo sapiens GN=AHNAK PE	ahnak	neuroblast differentiation-associated protein ahnak	10.3045	11.0192	8.77692	10.0097
DLPD01830	1.86941e-06	-0.85985	Importin subunit alpha-4 OS=Homo sapiens GN=KPNA4 PE=1 SV=1	kpna4	importin subunit alpha-4	10.3912	10.7009	9.55041	10.4103
DLPD01896	5.25046e-08	-1.18533	U88, putative (Fragment) OS=Brugia malayi GN=Bm1_53965 PE=4 SV=1	U88, putative (Fragment) OS=Brugia malayi GN=Bm1_53965 PE=4 SV=1	---NA---	16.2471	16.8061	15.2913	16.4766
DLPD01975	0.000318102	-2.0288	Peptidyl-prolyl cis-trans isomerase OS=Hemicentrotus pulcherrimus PE=2 SV=1	ppiab	peptidyl-prolyl cis-trans isomerase-like	10.9221	13.2803	9.803	11.8318
DLPD02005	1.49552e-06	0.741917	2-oxoisovalerate dehydrogenase subunit beta, mitochondrial OS=Bos taurus GN=BCK	bckdhb	2-oxoisovalerate dehydrogenase subunit mitochondrial	13.0132	11.8351	13.5003	12.7584
DLPD02136	2.27398e-05	-2.60657	Clusterin OS=Coturnix coturnix japonica GN=CLU PE=2 SV=2	clu	clusterin precursor	12.2565	14.2626	9.44356	12.0501
DLPD02174	1.99112e-07	1.19268	Single-stranded DNA-binding protein, mitochondrial OS=Rattus norvegicus GN=Ssbp	ssbp1	single-stranded dna-binding mitochondrial-like	12.9793	12.1938	14.9141	13.7214
DLPD02255	1.54545e-05	0.988433	Inhibitor of growth protein 1 OS=Mus musculus GN=Ing1 PE=2 SV=1	ing1	inhibitor of growth protein 1	11.1211	10.6984	12.2476	11.2591
DLPD02279	9.8755e-08	-1.69905	Protein phosphatase 1 regulatory subunit 12A OS=Danio rerio GN=ppp1r12a PE=2 SV	ppp1r12a	protein phosphatase 1 regulatory subunit 12a-like isoform x3	11.2201	12.2276	10.1447	11.8438
DLPD02377	1.49018e-05	-2.3273	G-box-binding factor OS=Dictyostelium discoideum GN=gbfA PE=1 SV=2	muc13	uncharacterized protein loc101169814	11.6077	12.7611	8.61161	10.9389
DLPD02457	1.16069e-06	-1.4481	SRC-like-adapter OS=Mus musculus GN=Sla PE=1 SV=3	lztfl1	leucine zipper transcription factor-like protein 1	8.4895	9.26724	7.18644	8.63455
DLPD02459	0.000266148	-0.708633	Fibrillin-2 OS=Mus musculus GN=Fbn2 PE=1 SV=1	plod2	procollagen- -oxoglutarate 5-dioxygenase 2	8.93703	9.6602	7.16629	7.8749
DLPD02518	2.72219e-07	-2.75418	Testican-3 OS=Pongo abelii GN=SPOCK3 PE=2 SV=2	spock3	testican-3 precursor	11.7198	12.7806	7.9248	10.679
DLPD02520	1.90168e-07	-1.29153	Translocon-associated protein subunit alpha OS=Oncorhynchus mykiss GN=ssr1 PE=2	ssr1	translocon-associated protein subunit alpha-like	8.74396	9.3826	7.92221	9.21373
DLPD02526	2.25186e-09	-1.66198	scophthalmus maximus clone rpfsba0_002353 microsatellite sequence	rab10	ras-related protein rab-10	13.8749	14.5254	12.4195	14.0815
DLPD02533	1.77469e-07	-2.45208	Zgc:77060 OS=Danio rerio GN=zgc:77060 PE=2 SV=1	aldh9a1b	aldehyde dehydrogenase family 9 member a1-b-like	12.2741	13.2147	8.06533	10.5174
DLPD02548	0.000520802	-0.5212	BTB/POZ domain-containing protein KCTD10 OS=Homo sapiens GN=KCTD10 PE=1 SV=1	kctd10	btb poz domain-containing adapter for cul3-mediated degradation protein 3-like	11.0014	11.5884	10.3934	10.9146
DLPD02550	1.77641e-06	-1.55822	NADH-cytochrome b5 reductase 3 OS=Bos taurus GN=CYB5R3 PE=1 SV=2	cyb5	nadh-cytochrome b5 reductase 3	13.1155	13.5875	11.6938	13.252
DLPD02596	1.68754e-07	-2.18108	RILP-like protein 1 OS=Mus musculus GN=Rilpl1 PE=1 SV=1	rilp	rilp-like protein 1-like	10.925	11.3645	7.73937	9.92044
DLPD02627	0.00490778	-0.27675	Zinc finger protein Gfi-1b OS=Gallus gallus GN=GFI1B PE=2 SV=1	snd1	4snc-tudor domain protein	7.11254	7.57251	6.90027	7.17701
DLPD02630	6.24122e-08	-3.36635	Cordon-bleu protein-like 1 OS=Homo sapiens GN=COBLL1 PE=1 SV=2	cobll1	cordon-bleu 1-like	12.5639	13.5731	9.61688	12.9832
DLPD02679	1.25141e-07	-2.36398	salmo salar clone ssal-rgf-513-280 tensin-like c1 domain-containing phosphatase	tenc1	tensin-like c1 domain-containing phosphatase-like	11.0337	11.5194	8.14671	10.5107
DLPD02730	8.25697e-05	-1.16542	Adenosylhomocysteinase (Fragment) OS=Fugu rubripes GN=Ahcyl1 PE=2 SV=1	ahcyl1	adenosylhomocysteinase 3-like	8.70248	9.82166	8.23258	9.39802
DLPD02773	0.000115937	-0.501383	Oxidoreductase HTATIP2 OS=Pongo pygmaeus GN=HTATIP2 PE=3 SV=1	htatip2	oxidoreductase htatip2	9.23624	9.35293	8.19647	8.69784
DLPD02779	1.81886e-07	-1.8339	Rhombotin-2 OS=Danio rerio GN=lmo2 PE=2 SV=1	lmo2	rhombotin-2	9.71399	10.9419	7.74582	9.57971
DLPD02797	0.000198277	-0.829267	Gamma-adducin OS=Homo sapiens GN=ADD3 PE=1 SV=1	add3	gamma-adducin-like isoform 1	9.20336	10.3239	8.73876	9.56801
DLPD02907	6.14296e-08	-1.36492	salmo salar clone ssal-rgb2-504-234 ras-related protein rap-1b precursor comple	salmo salar clone ssal-rgb2-504-234 ras-related protein rap-1b precursor comple		13.3853	14.1923	12.4839	13.8488
DLPD02923	1.10559e-07	-2.37478	paralichthys olivaceus clone 99 microsatellite sequences	paralichthys olivaceus clone 99 microsatellite sequences	---NA---	11.7985	13.327	8.28548	10.6603
DLPD02942	4.52363e-07	-1.61657	Double-stranded RNA-binding protein Staufen homolog 1 OS=Homo sapiens GN=STAU1	stau1	double-stranded rna-binding protein staufen homolog 1	13.3781	13.8496	12.0572	13.6738
DLPD02971	6.00782e-06	-2.13058	lithognathus mormyrus clone lmos7p04c05 mrna sequence	cd18	integrin beta-2-like	10.0868	10.6816	8.07652	10.2071
DLPD03072	1.18921e-07	-2.34332	oreochromis mossambicus clone ssh #740 annexin a11b-like partial cds	anxa11a	annexin a11-like	13.5176	14.2761	10.7392	13.0825
DLPD03088	3.19485e-07	-2.32808	Musculoskeletal embryonic nuclear protein 1 OS=Bos taurus GN=MUSTN1 PE=3 SV=1	ruvbl1	ruvb-like 1-like	12.1418	13.7471	8.53119	10.8593
DLPD03183	2.47778e-06	-1.49427	Neuroendocrine protein 7B2 OS=Homo sapiens GN=SCG5 PE=1 SV=2	scg5	neuroendocrine protein 7b2-like	9.32632	10.7617	7.81995	9.3142
DLPD03267	2.04816e-06	-1.49535	Protein C20orf11 homolog OS=Danio rerio GN=zgc:73100 PE=2 SV=1	gid8a	glucose-induced degradation protein 8 homolog	12.187	12.3252	10.0769	11.5723
DLPD03317	9.13946e-07	1.19645	Protein naked cuticle homolog 2 OS=Danio rerio GN=nkd2 PE=2 SV=1	nkd2	protein naked cuticle homolog 2-like	9.20791	8.64058	10.0557	8.85926
DLPD03322	1.62508e-07	1.7069	Probable proline racemase OS=Xenopus tropicalis PE=2 SV=1	l3hypdh	trans-l-3-hydroxyproline dehydratase	9.38539	8.40892	10.8747	9.16784
DLPD03359	1.93694e-08	-3.3091	Fibulin-1 OS=Danio rerio GN=fbln1 PE=2 SV=1	fbln1	fibulin-1 precursor	10.4487	12.5014	7.1633	10.4724
DLPD03376	6.72031e-08	-1.90278	salmo salar clone ssal-rgf-530-023 ring finger protein 122 pseudogene cds	rnf122	ring finger protein 122-like	9.74129	10.4748	7.83455	9.7373
DLPD03388	2.87005e-09	-1.69472	salmo salar clone ssal-rgf-508-295 engulfment and cell motility protein 1 pseud	elmo1	engulfment and cell motility protein 1	11.788	12.5733	10.6535	12.3482
DLPD03480	0.000354828	-0.578717	lithognathus mormyrus clone lmos8p02c10 mrna sequence	cc2d	coiled-coil and c2 domain-containing protein 1b	7.93648	8.47262	7.14112	7.71986
DLPD03503	0.00733501	-0.399433	Myosin light polypeptide 6 OS=Rattus norvegicus GN=Myl6 PE=1 SV=3	myl6b	myosin light polypeptide 6	8.23642	9.10516	7.54543	7.94489
DLPD03511	4.40973e-08	-1.8213	Calmodulin OS=Xenopus laevis GN=calm1 PE=1 SV=2	call4	calmodulin-like protein 4	11.7098	12.3792	9.78846	11.6098
DLPD03545	3.3206e-07	-3.09583	Extended synaptotagmin-1 OS=Rattus norvegicus GN=Fam62a PE=2 SV=1	esyt1	extended synaptotagmin-1-like	10.8342	12.1344	8.65817	11.754
DLPD03570	1.85012e-05	-0.626667	Trafficking protein particle complex subunit 2 OS=Bos taurus GN=TRAPPC2 PE=2 SV	trappc2	trafficking protein particle complex subunit 2	12.9513	13.3675	12.6472	13.2739
DLPD03589	0.000124987	-0.613767	Cytochrome b reductase 1 OS=Danio rerio GN=cybrd1 PE=2 SV=1	cybrd1	cytochrome b reductase 1	10.7383	10.8413	9.44213	10.0559
DLPD03596	7.27293e-08	-2.99318	maccullochella peelii peelii clone microsatellite sequence	shroom3	protein shroom3-like	12.3225	13.0263	8.56842	11.5616
DLPD03707	1.62026e-07	1.39825	Aspartate aminotransferase, cytoplasmic OS=Gallus gallus GN=GOT1 PE=1 SV=3	ctdspl	ctd small phosphatase-like	12.3573	9.42875	12.1962	10.7979
DLPD03740	4.36934e-07	-0.861317	danio rerio synaptosome-associated protein mrna (cdna clone image:4144410) cont	danio rerio synaptosome-associated protein mrna (cdna clone image:4144410) cont		8.29412	8.73073	7.20536	8.0667
DLPD03748	0.000116506	-0.821967	Sorting nexin-10 OS=Bos taurus GN=SNX10 PE=2 SV=1	snx10a	sorting nexin-10	9.03934	10.2585	7.44954	8.2715
DLPD03758	6.45776e-05	-1.11628	Gap junction Cx32.2 protein OS=Micropogonias undulatus PE=2 SV=2	cx32	gap junction protein	8.65821	9.42449	7.7238	8.84009
DLPD03853	9.13008e-06	-2.35065	Receptor-type tyrosine-protein phosphatase F OS=Danio rerio GN=ptprf PE=2 SV=1	snapin	snare-associated protein snapin	10.7932	12.1762	9.25606	11.6067
DLPD03857	7.13475e-05	-1.42478	Arginase-2, mitochondrial OS=Oryctolagus cuniculus GN=ARG2 PE=2 SV=1	arg2	type ii	10.8822	11.8179	8.055	9.47977
DLPD03885	3.76018e-06	-1.60717	Probable serine carboxypeptidase CPVL OS=Rattus norvegicus GN=CPVL PE=2 SV=1	cpvl		11.7785	12.2305	9.87341	11.4806
DLPD03994	0.0017601	-0.803767	Crystallin J1C OS=Tripedalia cystophora PE=1 SV=1	ddx31	probable atp-dependent rna helicase ddx31-like	9.75448	11.3712	7.01035	7.81412
DLPD04061	6.66452e-09	-2.8237	Neuronal membrane glycoprotein M6-b OS=Homo sapiens GN=GPM6B PE=2 SV=2	zp3a	zona pellucida sperm-binding protein 3-like	12.6269	14.1743	10.3083	13.132
DLPD04107	0.000258791	-0.51945	T-complex protein 1 subunit theta OS=Pongo abelii GN=CCT8 PE=2 SV=3	cct8	t-complex protein 1 subunit theta	11.2989	11.9153	11.1692	11.6886
DLPD04108	3.30872e-05	-0.4753	Integral membrane protein GPR177 OS=Pongo abelii GN=GPR177 PE=2 SV=1	wls	protein wntless homolog isoform 2	14.5516	15.4418	14.5773	15.0526
DLPD04138	1.39311e-05	-2.63398	Fibrillin-1 OS=Sus scrofa GN=FBN1 PE=2 SV=1	fbn1	fibrillin-1	12.3548	13.729	8.64122	11.2752
DLPD04169	1.08557e-05	-1.61323	hippoglossus hippoglossus clone hhi12imb microsatellite sequence	ankrd	serine threonine-protein phosphatase 6 regulatory ankyrin repeat subunit c	11.7413	12.3263	9.11137	10.7246
DLPD04187	5.29812e-06	0.865733	Methylcrotonoyl-CoA carboxylase beta chain, mitochondrial OS=Homo sapiens GN=MC	pycr1	pyrroline-5-carboxylate reductase 2-like	8.26965	7.60086	8.55835	7.69262
DLPD04196	1.50229e-06	-1.7417	Vimentin OS=Bos taurus GN=VIM PE=1 SV=3	vim	vimentin	12.0345	14.5699	9.8532	11.5949
DLPD04231	1.36561e-05	-1.35145	Cytohesin-4 OS=Mus musculus GN=Cyth4 PE=2 SV=1	cyth4	cytohesin 4	8.63435	9.47533	7.43077	8.78221
DLPD04338	8.97302e-07	1.721	Lamina-associated polypeptide 2, isoform alpha OS=Homo sapiens GN=TMPO PE=1 SV=	tmpo	thymopoietin gamma	8.32438	7.82013	10.4782	8.75722
DLPD04391	2.30933e-05	-0.782	Hepatoma-derived growth factor-related protein 3 OS=Homo sapiens GN=HDGFRP3 PE=	kiaa0317-like	protein kiaa0317-like	9.26601	10.2104	8.98367	9.76567
DLPD04399	1.01922e-06	1.21407	39S ribosomal protein L1, mitochondrial OS=Mus musculus GN=Mrpl1 PE=1 SV=1	sparc	sparc precursor	10.1986	9.68608	11.5774	10.3634
DLPD04403	3.04007e-06	-0.7459	Glucosamine 6-phosphate N-acetyltransferase OS=Pongo abelii GN=GNPNAT1 PE=2 SV=	amfr	autocrine motility factor receptor	9.1775	9.78596	8.38167	9.12755
DLPD04427	1.68237e-08	-1.49767	GTP:AMP phosphotransferase mitochondrial OS=Bos taurus GN=AK3 PE=1 SV=3	cdc37	hsp90 co-chaperone cdc37-like 1	9.29101	9.4186	7.58016	9.07782
DLPD04454	9.98026e-08	-0.923383	Charged multivesicular body protein 4b OS=Danio rerio GN=chmp4b PE=2 SV=1	chmp4b	charged multivesicular body protein 4b-like	10.0337	10.4652	9.15849	10.0819
DLPD04477	2.93198e-07	-2.35353	Chloride intracellular channel protein 2 OS=Homo sapiens GN=CLIC2 PE=1 SV=3	clic2	chloride intracellular channel protein 2	10.2287	11.1536	7.75869	10.1122
DLPD04526	0.000267095	-1.24045	Gelsolin OS=Homo sapiens GN=GSN PE=1 SV=1	g	gelsolin-like isoform x2	11.2966	12.856	10.9185	12.1589
DLPD04529	0.00272166	-1.01377	Transcription factor GATA-5 OS=Gallus gallus GN=GATA5 PE=2 SV=1	scml2	sex comb on midleg-like protein 2-like	9.48957	11.3592	8.728	9.74178
DLPD04534	1.40048e-05	0.943917	Acyl-coenzyme A thioesterase 1 OS=Rattus norvegicus GN=Acot1 PE=1 SV=1	acot2	acyl-coenzyme a thioesterase mitochondrial	9.54587	8.26488	9.97679	9.03285
DLPD04544	3.18389e-05	-1.45177	Four and a half LIM domains protein 3 OS=Bos taurus GN=FHL3 PE=2 SV=1	fhl3	four and a half lim domains protein 3-like	8.935	9.96521	7.80754	9.25928
DLPD04651	7.82265e-05	-2.01528	Ecto-ADP-ribosyltransferase 5-like (Fragment) OS=Ictalurus punctatus PE=2 SV=1	nar5	nad (+)--arginine adp-ribosyltransferase 2-like	11.6929	11.9501	8.41108	10.4264
DLPD04667	0.0443625	-0.145617	Nfe2 OS=Haplochromis burtoni GN=nfe2 PE=3 SV=1	nfe2	transcription factor nf-e2 45 kda subunit	6.98606	7.48128	6.81766	6.96329
DLPD04674	0.00158508	-1.46432	Programmed cell death protein 6 OS=Mus musculus GN=Pdcd6 PE=1 SV=2	dnmt1	dna (cytosine-5)-methyltransferase 1-like	11.9408	13.006	10.524	11.9883
DLPD04722	2.14083e-05	-1.10947	epinephelus coioides bcl2 partial cds	bcl2l1	apoptosis regulator bcl-x	9.41239	10.1734	8.69397	9.80346
DLPD04794	2.41674e-09	1.81278	Phosphatidylinositol transfer protein beta isoform OS=Bos taurus GN=PITPNB PE=1	pitpna	phosphatidylinositol transfer protein alpha isoform-like	10.3806	9.42227	11.5286	9.71577
DLPD04807	6.62538e-06	-3.00327	gallus gallus fibrillin 1 mrna	sypl2b	synaptophysin-like protein 1	13.6596	15.1259	9.86362	12.8669
DLPD04823	9.91087e-06	0.704383	Acyl-protein thioesterase 1 OS=Oryctolagus cuniculus GN=LYPLA1 PE=1 SV=1	lypla1	acyl-protein thioesterase 1	12.8741	12.3011	13.4293	12.725
DLPD04867	6.38696e-05	-0.550333	RING finger protein 115 OS=Mus musculus GN=Rnf115 PE=2 SV=1	rnf115	e3 ubiquitin-protein ligase rnf115-like	8.25187	8.51575	7.42665	7.97696
DLPD04904	0.00116156	-0.431467	Prenylated Rab acceptor protein 1 OS=Mus musculus GN=Rabac1 PE=1 SV=1	rabac1	prenylated rab acceptor protein 1	11.3688	12.0348	10.6751	11.1066
DLPD04908	1.18763e-06	-0.862033	Chemokine receptor-like 1 OS=Mus musculus GN=Cmklr1 PE=2 SV=1	chemokine-likereceptor1-like	chemokine-like receptor 1-like	7.98631	8.89317	7.54764	8.40969
DLPD04918	1.75774e-06	-2.5117	Growth arrest and DNA-damage-inducible protein GADD45 alpha OS=Homo sapiens GN=	slc6a	sodium- and chloride-dependent gaba transporter 2-like	11.5547	11.8792	8.35119	10.8629
DLPD04938	1.97948e-07	1.49565	Transmembrane protein 70, mitochondrial OS=Gallus gallus GN=TMEM70 PE=2 SV=1	kdm1a	lysine-specific histone demethylase 1a-like	12.2121	11.3583	14.4955	12.9999
DLPD04970	1.91339e-05	2.04382	Malate dehydrogenase OS=Pyrococcus abyssi GN=mdh PE=3 SV=1	mettl10	methyltransferase-like protein 10	9.74757	8.17079	13.0992	11.0554
DLPD04975	8.81188e-09	-1.998	Growth hormone receptor OS=Ailuropoda melanoleuca GN=GHR PE=2 SV=1	prkg1	cgmp-dependent protein kinase 1 isoform x1	10.1836	10.8015	7.45048	9.4485
DLPD04988	2.88979e-07	-2.63562	af010287morone americana gamma-aminobutyric-acid receptor rho-2b subunit comple	af010287morone americana gamma-aminobutyric-acid receptor rho-2b subunit comple		12.3584	13.2075	9.67643	12.312
DLPD04994	0.00392191	-0.7016	Reelin (Fragment) OS=Gallus gallus GN=RELN PE=2 SV=1	reln	reelin isoform x2	10.2994	12.338	9.83889	10.5405
DLPD05024	2.86836e-06	-3.8047	Ictacalcin OS=Ictalurus punctatus PE=2 SV=1	Ictacalcin OS=Ictalurus punctatus PE=2 SV=1		13.7098	15.7468	9.15674	12.9614
DLPD05064	4.31203e-08	-1.9405	Peflin OS=Danio rerio GN=pef1 PE=2 SV=1	pef1	peflin	13.3553	13.6636	11.6235	13.564
DLPD05068	5.87309e-07	-1.56883	Dermatopontin OS=Bos taurus GN=DPT PE=1 SV=3	dpt	dermatopontin-like	8.1569	9.24	6.74403	8.31283
DLPD05077	1.85184e-06	-1.2617	Eukaryotic translation initiation factor 3 subunit F OS=Pan troglodytes GN=EIF3	l2hgdh	l-2-hydroxyglutarate mitochondrial	8.41085	9.49695	7.77134	9.03305
DLPD05097	4.50858e-07	1.51663	SH3 domain-binding glutamic acid-rich protein OS=Homo sapiens GN=SH3BGR PE=1 SV	SH3 domain-binding glutamic acid-rich protein OS=Homo sapiens GN=SH3BGR PE=1 SV		11.0559	8.31535	11.3251	9.80845
DLPD05160	4.49825e-05	-3.337	Matrix Gla protein OS=Argyrosomus regius GN=mgp PE=1 SV=1	mgp	matrix gla protein	14.6879	16.2418	11.1231	14.4601
DLPD05170	3.3358e-06	-2.60598	Merozoite surface protein CMZ-8 (Fragment) OS=Eimeria acervulina PE=2 SV=1	gabpa	ga-binding protein alpha chain	10.9709	11.7235	8.43188	11.0378
DLPD05172	6.97572e-07	-1.35293	gallus gallus rab6 interacting protein 1 mrna	dennd5a	denn domain-containing protein 5a	11.202	12.0948	10.1438	11.4968
DLPD05235	1.13894e-08	1.02282	Dynein light chain 4, axonemal OS=Mus musculus GN=Dnal4 PE=2 SV=2	fads6	fatty acid desaturase 6	12.086	11.6391	12.9522	11.9294
DLPD05247	1.49964e-06	-1.55082	BTB/POZ domain-containing protein KCTD12 OS=Homo sapiens GN=KCTD12 PE=1 SV=1	kctd12	btb poz domain-containing protein kctd12-like	13.5213	13.9718	12.0285	13.5793
DLPD05300	1.56502e-05	-0.955	X/potassium-transporting ATPase subunit beta-m OS=Homo sapiens GN=ATP1B4 PE=2 S	atp1b4	protein atp1b4-like	8.44251	9.35729	7.34838	8.30339
DLPD05304	8.83846e-06	-2.32452	Poly(U)-specific endoribonuclease-A OS=Xenopus laevis GN=endou-A PE=1 SV=1	endou-a	poly -specific endoribonuclease-c-like	11.2485	12.5137	9.70375	12.0283
DLPD05317	2.29266e-07	-2.39387	PDZ and LIM domain protein 3 OS=Bos taurus GN=PDLIM3 PE=2 SV=1	pdlim3b	pdz and lim domain protein 3	8.90354	9.89392	7.3734	9.76728
DLPD05329	1.1846e-06	-1.1425	Myelin-oligodendrocyte glycoprotein OS=Macaca fascicularis GN=MOG PE=2 SV=1	mog		9.15816	9.77711	7.54615	8.68864
DLPD05352	2.73937e-08	1.50428	Kynurenine/alpha-aminoadipate aminotransferase mitochondrial OS=Bos taurus GN=A	aadat	kynurenine alpha-aminoadipate mitochondrial-like	12.4252	9.72028	12.6235	11.1193
DLPD05357	1.27304e-07	-2.38325	salmo salar clone ssal-rgf-530-321 sodium-coupled neutral amino acid transporte	slc38a5b	sodium-coupled neutral amino acid transporter 3-like	10.588	11.2808	7.77173	10.155
DLPD05361	1.85816e-05	-1.05838	PX domain-containing protein C6orf145 homolog OS=Mus musculus PE=2 SV=2	pxdc1	px domain-containing protein 1	8.40539	9.03372	7.26845	8.32684
DLPD05373	1.61503e-07	-3.10082	myoxocephalus octodecemspinosus endothelin receptor a partial cds	ednraa	endothelin receptor type a	11.9191	12.6476	8.20806	11.3089
DLPD05400	5.9697e-07	-1.46087	Membrane-spanning 4-domains subfamily A member 15 OS=Salmo salar GN=M4A15 PE=2	ms4a4c	membrane-spanning 4-domains subfamily a member 15	8.38897	9.31844	7.39997	8.86084
DLPD05408	2.86671e-07	-1.71892	Calpain-5 OS=Rattus norvegicus GN=Capn5 PE=1 SV=1	capn5	calpain- partial	8.61659	10.3408	7.02642	8.74533
DLPD05420	2.80145e-06	-1.5308	Protein sidekick-2 OS=Mus musculus GN=Sdk2 PE=2 SV=1	csf3r	granulocyte colony-stimulating factor receptor	8.95035	9.87972	7.84103	9.37183
DLPD05436	9.64489e-09	1.37905	Calcium release-activated calcium channel protein 1 OS=Danio rerio GN=orai1 PE=	orai1b	calcium release-activated calcium channel protein 1-like	10.2822	9.95926	12.3818	11.0027
DLPD05442	0.00536555	-0.469767	SLAM family member 5 OS=Homo sapiens GN=CD84 PE=1 SV=1	slc22a15	solute carrier family 22 member 15-like	12.4733	13.1445	12.3047	12.7745
DLPD05476	3.53179e-06	-1.75088	Hemogen OS=Bos taurus GN=HEMGN PE=2 SV=1	formin-likeprotein1-likeisoformx1	formin-like protein 1-like isoform x1	10.1773	10.9712	7.17972	8.93059
DLPD05504	1.15549e-07	1.32147	28S ribosomal protein S30, mitochondrial OS=Homo sapiens GN=MRPS30 PE=1 SV=2	e	embigin isoform 2	13.3135	12.4965	14.9185	13.5971
DLPD05515	0.000285287	-0.865433	Pleckstrin OS=Rattus norvegicus GN=Plek PE=2 SV=1	plek	pleckstrin	8.15436	8.75923	7.43011	8.29554
DLPD05531	0.00260019	-0.303733	G-protein coupled receptor 183 OS=Homo sapiens GN=GPR183 PE=1 SV=3	gpr183	g-protein coupled receptor 183-like	7.26313	7.69254	6.96229	7.26603
DLPD05541	9.76977e-05	-1.42867	paralichthys olivaceus phospholipase c delta 3a complete cds	plcd3a	1-phosphatidylinositol -bisphosphate phosphodiesterase delta-3-a-like	9.69237	10.7072	7.94377	9.37246
DLPD05577	0.00038927	-0.9658	Charged multivesicular body protein 5 OS=Danio rerio GN=chmp5 PE=2 SV=1	fastk	fast kinase domain-containing protein 3	13.2506	13.7067	12.2368	13.2026
DLPD05609	0.000814211	0.74835	NAD(P) transhydrogenase, mitochondrial OS=Bos taurus GN=NNT PE=1 SV=3	dtw	dtw domain-containing protein 1	12.1685	10.8408	12.8757	12.1273
DLPD05687	2.27624e-08	-1.32152	salmo salar ras-related protein rab-5a mrna	rab5a	ras-related protein rab-5a-like	13.9769	14.6425	12.8483	14.1698
DLPD05691	1.25088e-06	-1.38952	fugu rubripes rna helicase (rna-h) partial cds calcium channel beta3 subunit ad	adcy6	adenylate cyclase 6	9.85416	10.6097	7.43837	8.8279
DLPD05708	3.87125e-06	-0.898067	Death-associated protein kinase 3 OS=Homo sapiens GN=DAPK3 PE=1 SV=1	dapk2	death-associated protein kinase 3-like	7.88972	8.43143	7.10314	8.00121
DLPD05774	4.7307e-06	-1.23357	osmerus mordax clone omor-eva-516-383 centaurin-alpha 2 complete cds	adap2	arf-gap with dual ph domain-containing protein 2-like	9.63171	11.0716	8.02479	9.25836
DLPD05797	0.00256337	-0.6863	Predicted protein (Fragment) OS=Nematostella vectensis GN=v1g131303 PE=4 SV=1	Predicted protein (Fragment) OS=Nematostella vectensis GN=v1g131303 PE=4 SV=1		11.368	12.1927	10.3697	11.056
DLPD05928	3.55146e-06	-0.784617	Sodium/hydrogen exchanger OS=Gallus gallus GN=RCJMB04_20d15 PE=2 SV=1	brd2	bromodomain-containing protein 2	9.46042	9.61658	8.69446	9.47905
DLPD05977	0.00196307	-0.353583	Erythroblast NAD(P)(+)--arginine ADP-ribosyltransferase OS=Gallus gallus GN=MAD	nar4	ecto-adp-ribosyltransferase 5-like	7.45274	8.35619	7.0557	7.40926
DLPD06047	5.83027e-09	-2.07645	Myotrophin OS=Danio rerio GN=mtpn PE=2 SV=1	mtpn	myotrophin	12.7819	13.394	10.7151	12.7915
DLPD06097	3.06344e-06	-1.18492	Ankyrin repeat and BTB/POZ domain-containing protein 1 OS=Mus musculus GN=Abtb1	abtb1	ankyrin repeat and btb poz domain-containing protein 1-like	8.91983	9.5593	7.20048	8.38538
DLPD06103	6.70645e-06	-0.872867	Protein S100-A14 OS=Homo sapiens GN=S100A14 PE=1 SV=1	Protein S100-A14 OS=Homo sapiens GN=S100A14 PE=1 SV=1		9.35251	10.1268	8.10491	8.97776
DLPD06205	4.48064e-07	-1.06767	salmo salar clone ssal-rgf-528-144 adp-ribosylation factor 1 complete cds	arf1l	adp-ribosylation factor 1	13.3117	13.6708	12.3045	13.3722
DLPD06217	1.98037e-05	-0.760467	Myozenin-2 OS=Pongo abelii GN=MYOZ2 PE=2 SV=1	myoz2	myozenin-2	8.03934	8.8222	6.9428	7.70328
DLPD06231	8.08443e-09	-3.88352	morone chrysops hepcidin complete cds	nek6	serine threonine-protein kinase nek6	11.3138	13.1563	9.07615	12.9597
DLPD06319	4.5842e-06	1.10983	UPF0105 protein C14orf124 homolog OS=Bos taurus PE=2 SV=1	sdr39u1	epimerase family protein sdr39u1	8.59831	8.2353	10.0542	8.94439
DLPD06338	7.41996e-06	-1.9278	Transcription factor PU.1 OS=Sus scrofa GN=SPI1 PE=2 SV=1	sp	transcription factor	10.1594	11.1988	8.26276	10.1905
DLPD06363	4.25733e-08	-1.57835	Filamin-A OS=Homo sapiens GN=FLNA PE=1 SV=4	flna	filamin-a isoform 2	9.47889	10.9433	8.49112	10.0695
DLPD06470	3.0182e-08	-3.1641	Protein phosphatase 1 regulatory subunit 12B OS=Mus musculus GN=Ppp1r12b PE=1 S	ppp1r12b	protein phosphatase 1 regulatory subunit 12b-like	11.2763	12.509	7.64463	10.8087
DLPD06482	2.47135e-07	-2.08233	C-type lectin domain family 10 member A OS=Homo sapiens GN=CLEC10A PE=2 SV=1	clec10a		9.29759	10.4473	7.98333	10.0657
DLPD06504	3.73853e-07	-1.79413	Tescalcin OS=Homo sapiens GN=TESC PE=1 SV=2	tesc	calcineurin b homologous protein 3-like	8.92369	9.82862	7.5211	9.31524
DLPD06527	0.000477038	-1.4469	danio rerio hm:gc12 (hm:gc12) mrna	agrn	agrin precursor	13.6495	14.3828	12.2882	13.7351
DLPD06568	6.37515e-06	-1.1742	Protein FAM176B OS=Mus musculus GN=Fam176b PE=2 SV=1	eva1ba	protein fam176b-like	8.84729	9.09817	7.37069	8.54488
DLPD06635	5.12097e-09	3.63775	Homeobox protein OTX1 OS=Danio rerio GN=otx1 PE=2 SV=1	Homeobox protein OTX1 OS=Danio rerio GN=otx1 PE=2 SV=1		8.73867	8.17985	14.1223	10.4846
DLPD06641	1.57204e-07	-2.03518	Cytochrome c oxidase subunit 5A, mitochondrial OS=Galago crassicaudatus GN=COX5	cox5aa	cytochrome c oxidase subunit mitochondrial-like	10.1796	10.9967	8.38196	10.4171
DLPD06652	1.17501e-07	1.15658	Protein RSM22 homolog, mitochondrial OS=Mus musculus GN=Mett11d1 PE=2 SV=1	mettl17	methyltransferase-like protein mitochondrial-like	10.1569	9.43376	11.238	10.0814
DLPD06653	1.34692e-06	-1.122	Junctional adhesion molecule A OS=Bos taurus GN=F11R PE=2 SV=1	peca1	platelet endothelial cell adhesion molecule-like	9.21406	9.90668	7.24846	8.37046
DLPD06667	0.00144001	-0.48735	GTPase-activating protein and VPS9 domain-containing protein 1 OS=Bos taurus GN	gapvd1	gtpase-activating protein and vps9 domain-containing protein 1	10.0518	10.2956	9.5864	10.0738
DLPD06675	1.8242e-07	-1.0397	oreochromis niloticus strain gift igf2 complete cds	ankrd	serine threonine-protein phosphatase 6 regulatory ankyrin repeat subunit b	11.7659	11.9569	10.2073	11.247
DLPD06677	1.62026e-07	-1.0619	Rho GDP-dissociation inhibitor 1 OS=Rattus norvegicus GN=Arhgdia PE=1 SV=1	arhgdia	rho gdp-dissociation inhibitor 1	12.5451	12.8898	11.2246	12.2865
DLPD06691	2.47778e-06	-1.4127	Transmembrane protein 154 OS=Homo sapiens GN=TMEM154 PE=2 SV=2	tmem154	transmembrane protein 154	8.56037	9.37701	7.00784	8.42053
DLPD06709	5.33481e-08	1.14628	Tyrosyl-tRNA synthetase, mitochondrial OS=Rattus norvegicus GN=Yars2 PE=2 SV=1	ormdl1	orm1-like protein 1-like	12.8462	12.6926	14.7739	13.6276
DLPD06739	1.46698e-06	-4.04832	Annexin A2 OS=Gallus gallus GN=ANXA2 PE=1 SV=2	anxa2a	annexin a2	11.2751	13.9145	8.7741	12.8225
DLPD06764	4.26883e-07	-1.61695	Ubiquitin-fold modifier 1 OS=Danio rerio GN=ufm1 PE=2 SV=1	rsl1d1	ribosomal l1 domain-containing protein 1-like	11.0319	11.5369	9.14723	10.7642
DLPD06769	3.8199e-06	-0.7026	SH2 domain-containing protein 4A OS=Homo sapiens GN=SH2D4A PE=1 SV=1	tut1	speckle targeted pip5k1a-regulated poly polymerase-like	8.68986	9.40928	7.3491	8.05172
DLPD06920	0.0389847	0.18335	Claudin-4 OS=Bos taurus GN=CLDN4 PE=2 SV=1	cldnb	claudin b	8.07735	9.68788	7.23026	7.04691
DLPD06935	9.86934e-06	-1.07303	Tyrosine-protein kinase BLK OS=Homo sapiens GN=BLK PE=1 SV=3	blk	tyrosine-protein kinase blk	8.44119	9.39453	7.21712	8.29014
DLPD06956	0.0168748	-0.2676	Protein FAM107B OS=Homo sapiens GN=FAM107B PE=2 SV=1	fam107b	protein fam107b-like	9.92102	10.5773	9.35435	9.62196
DLPD06960	4.41746e-06	-1.6687	Rho-associated protein kinase 1 OS=Oryctolagus cuniculus GN=ROCK1 PE=1 SV=1	apob	apolipoprotein b-100-like	12.366	12.9975	10.5193	12.188
DLPD07012	0.000488833	-0.4778	Eukaryotic initiation factor 4A-III OS=Mus musculus GN=Eif4a3 PE=2 SV=3	Eukaryotic initiation factor 4A-III OS=Mus musculus GN=Eif4a3 PE=2 SV=3		8.59396	9.24114	7.54415	8.02198
DLPD07017	0.000461577	-0.9159	CMP-N-acetylneuraminate-beta-galactosamide-alpha-2, 3-sialyltransferase OS=Homo	st3gal4	cmp-n-acetylneuraminate-beta-galactosamide-alpha- -sialyltransferase 4-like	10.2806	11.0689	9.2823	10.1982
DLPD07036	0.000113994	-0.790217	siniperca chuatsi growth hormone complete cds	lpl	lipoprotein lipase	8.51048	8.92462	7.29346	8.08365
DLPD07041	6.89635e-08	1.95543	Glutaryl-CoA dehydrogenase, mitochondrial OS=Macaca fascicularis GN=GCDH PE=2 S	gcdh	glutaryl- mitochondrial-like	10.4397	8.69125	11.1886	9.23319
DLPD07115	1.02371e-05	-0.93185	Poly(ADP-ribose) glycohydrolase OS=Mus musculus GN=Parg PE=1 SV=2	eef1db	elongation factor 1-delta-like isoform 1	10.5735	11.2507	10.1847	11.1165
DLPD07133	4.51086e-05	-1.31385	Tensin-3 OS=Homo sapiens GN=TNS3 PE=1 SV=2	sgpp1	sphingosine-1-phosphate phosphatase 1	10.6284	10.9803	8.48942	9.80327
DLPD07164	4.11703e-07	0.93435	Propionyl-CoA carboxylase alpha chain, mitochondrial OS=Mus musculus GN=Pcca PE	pcca	propionyl- carboxylase alpha mitochondrial-like	8.52999	8.00671	9.03619	8.10186
DLPD07191	6.43731e-07	-3.81397	Homeodomain-only protein OS=Danio rerio GN=hopx PE=3 SV=1	Homeodomain-only protein OS=Danio rerio GN=hopx PE=3 SV=1		14.126	14.9436	10.3909	14.2048
DLPD07278	0.00853708	-0.4859	Class II histocompatibility antigen, M beta 1 chain OS=Mus musculus GN=H2-DMb1	Class II histocompatibility antigen, M beta 1 chain OS=Mus musculus GN=H2-DMb1		8.40322	9.45261	8.096	8.58189
DLPD07308	0.00233779	-0.425967	Regulator of G-protein signaling 18 OS=Homo sapiens GN=RGS18 PE=1 SV=1	rgs18	regulator of g-protein signaling 18	7.30535	7.57205	6.91472	7.34066
DLPD07383	1.00272e-07	-2.78007	Voltage-dependent anion-selective channel protein 1 OS=Oryctolagus cuniculus GN	vdac1	voltage-dependent anion-selective channel protein 1	13.4138	14.3265	10.5508	13.3309
DLPD07513	4.84686e-08	-2.2801	Multidrug resistance-associated protein, putative OS=Toxoplasma gondii GT1 GN=T	serglycinprecursor	serglycin precursor	11.6625	13.0205	9.32693	11.607
DLPD07540	9.80922e-05	-1.53757	Novel protein similar to vertebrate microtubule associated protein (MAP) family	map7d1	map7 domain-containing protein 1-like isoform x2	12.0167	12.9599	11.2425	12.78
DLPD07625	6.04762e-07	-1.71143	Mps one binder kinase activator-like 2C OS=Bos taurus GN=MOBKL2C PE=2 SV=1	mob3c	mps one binder kinase activator-like 2c-like	9.12292	10.3667	7.28717	8.9986
DLPD07633	1.12919e-06	-1.1894	Phosphatidylinositol-3,4,5-trisphosphate 5-phosphatase 2B OS=Danio rerio GN=inp	inppl1b	phosphatidylinositol -trisphosphate 5-phosphatase 2b-like	8.82362	10.0927	8.03672	9.22609
DLPD07635	0.00529559	-0.78695	siniperca chuatsi p65 transcription factor complete cds	kiaa1737 homolog	uncharacterized protein kiaa1737 homolog	8.05675	9.09738	7.22454	8.01148
DLPD07644	2.13771e-07	-1.97248	PREDICTED: similar to Prion-like-(Q/N-rich)-domain-bearing protein family membe	b	biotinidase precursor	9.76797	10.9617	8.45496	10.4274
DLPD07650	5.86943e-05	-0.745667	Retinal rod rhodopsin-sensitive cGMP 3,5-cyclic phosphodiesterase subunit delta	pde6d	retinal rod rhodopsin-sensitive cgmp 3 -cyclic phosphodiesterase subunit delta-like	10.9271	11.3517	9.79823	10.5439
DLPD07655	5.10783e-06	-2.21902	Plectin-1 OS=Rattus norvegicus GN=Plec1 PE=1 SV=2	microtubule-actincross-linkingfactorisoforms1235-like	microtubule-actin cross-linking factor isoforms 1 2 3 5-like	11.6771	12.6098	8.17369	10.3927
DLPD07656	2.2998e-07	-2.33253	LOC779603 protein (Fragment) OS=Xenopus tropicalis GN=LOC779603 PE=2 SV=1	cd34a	hematopoietic progenitor cell antigen cd34-like	9.22293	11.083	7.15894	9.49145
DLPD07684	2.80574e-06	-1.19133	Putative per-hexamer repeat protein 5 OS=Mus musculus GN=Phxr5 PE=5 SV=2	ccrl1	c-c chemokine receptor type 11-like	8.82355	10.326	7.86856	9.05988
DLPD07692	4.78703e-05	-0.46235	paralichthys olivaceus phospholipase d2 complete cds	lm	prelamin-a c	8.05342	8.72036	7.3574	7.81977
DLPD07695	1.41378e-08	-1.64762	epinephelus coioides leukocyte elastase inhibitor partial cds	lrrandpyddomains-containingprotein12	lrr and pyd domains-containing protein 12	11.5349	12.5665	10.1125	11.7601
DLPD07704	2.67031e-05	-3.21565	dicentrarchus labrax clone dla0155 microsatellite sequence	dicentrarchus labrax clone dla0155 microsatellite sequence		11.8095	13.6826	10.0326	13.2483
DLPD07719	1.21154e-09	1.64858	TIM21-like protein, mitochondrial OS=Bos taurus PE=2 SV=1	cdk11b	cyclin-dependent kinase 11b-like isoform x1	10.9397	10.4063	12.8681	11.2195
DLPD07720	0.00020848	-0.63245	heteropneustes fossilis wdr13 protein complete cds	srr	phenylserine dehydratase-like	8.07163	8.36246	6.96178	7.59424
DLPD07819	7.15568e-07	-3.52762	lateolabrax maculatus clone lama17 microsatellite sequence	lateolabrax maculatus clone lama17 microsatellite sequence		11.9156	13.7457	9.05749	12.5851
DLPD07823	0.00560142	-0.257317	Zinc finger BED domain-containing protein 1 OS=Homo sapiens GN=ZBED1 PE=1 SV=1	zbed1		7.69943	8.22743	6.92962	7.18693
DLPD07824	2.9004e-06	-1.1635	siniperca chuatsi p65 transcription factor complete cds	siniperca chuatsi p65 transcription factor complete cds		9.20122	9.66268	7.95621	9.11971
DLPD07867	0.000434111	-0.512667	Beta,beta-carotene 9,10-oxygenase OS=Pongo abelii GN=BCO2 PE=2 SV=1	bco2a	-carotene 9 -oxygenase-like	8.06312	8.31026	7.03864	7.5513
DLPD07905	0.000123152	-0.887683	WD repeat-containing protein 37 OS=Xenopus tropicalis GN=wdr37 PE=2 SV=1	wdr37	wd repeat-containing protein 37-like	8.6419	9.37462	7.74255	8.63026
DLPD07929	2.52258e-08	-1.60408	Hoxc3a OS=Haplochromis burtoni GN=hoxc3a PE=3 SV=1	hoxc3a	homeobox protein hox3-like	9.08949	10.3283	6.97441	8.57848
DLPD07933	0.000130218	-0.598133	salmo salar bac partial sequence	zer1	protein zer-1 homolog	8.40785	8.84179	7.55354	8.15166
DLPD07934	4.06391e-08	-1.85468	Alpha-parvin OS=Rattus norvegicus GN=Parva PE=1 SV=2	parva	low quality protein: alpha-parvin	13.5311	14.5478	12.2598	14.1145
DLPD07992	6.09732e-07	-2.08112	SH3 and PX domain-containing protein 2A OS=Danio rerio GN=sh3pxd2a PE=3 SV=2	sh3pxd2a	sh3 and px domain-containing protein 2a-like	10.8196	12.4788	8.63884	10.72
DLPD08004	2.18892e-07	-1.19042	Histone acetyltransferase MYST4 OS=Homo sapiens GN=MYST4 PE=1 SV=3	kat6b	histone acetyltransferase myst4	9.26554	9.71291	8.15903	9.34942
DLPD08021	4.45613e-07	-3.36663	WAP four-disulfide core domain protein 2 OS=Oryctolagus cuniculus GN=WFDC2 PE=1	zfp37	zinc finger protein 729-like	12.707	14.5944	9.16066	12.5273
DLPD08028	0.00922419	-0.260983	PREDICTED: similar to AGAP003901-PA	gas2l1	gas2-like protein 1-like	7.69011	8.61998	6.73056	6.99158
DLPD08070	1.95414e-07	-2.69562	Protein CYR61 OS=Pan troglodytes GN=CYR61 PE=2 SV=1	cry61	protein cyr61-like	11.6202	13.0676	7.8854	10.581
DLPD08076	1.25761e-06	-0.743767	Calponin-3 OS=Rattus norvegicus GN=Cnn3 PE=1 SV=1	cox17	cytochrome c oxidase copper chaperone	8.21072	8.84448	7.54078	8.28455
DLPD08110	2.958e-09	-2.00643	salmo salar clone ssal-rgf-505-054 integrin beta-1 precursor complete cds	salmo salar clone ssal-rgf-505-054 integrin beta-1 precursor complete cds		14.2381	14.6822	12.3423	14.3487
DLPD08114	0.00024323	0.553267	Serine/threonine-protein kinase TBK1 OS=Xenopus laevis GN=tbk1 PE=2 SV=1	ikbke	inhibitor of nuclear factor kappa-b kinase subunit epsilon	8.73432	7.87494	9.13349	8.58023
DLPD08199	0.00100497	-0.462383	siniperca chuatsi p65 transcription factor complete cds	dhx58	probable atp-dependent rna helicase dhx58	8.53321	10.1071	6.82561	7.28801
DLPD08311	0.033645	-0.163483	Cytosolic purine 5-nucleotidase OS=Pongo abelii GN=NT5C2 PE=2 SV=1	s1pr5	sphingosine 1-phosphate receptor 1-like	7.52088	8.67579	6.9879	7.15141
DLPD08347	3.73309e-06	-1.3233	Putative DNA-mediated transposase OS=Heliothis zea PE=4 SV=1	ralgp	ras-specific guanine nucleotide-releasing factor 1	9.08566	10.5198	7.41879	8.74208
DLPD08361	7.64724e-06	-1.05875	Lipid phosphate phosphohydrolase 3 OS=Bos taurus GN=PPAP2B PE=2 SV=1	ppap2b	lipid phosphate phosphohydrolase 3-like	9.20422	9.51548	7.12117	8.17992
DLPD08504	8.52057e-07	-1.11953	homo sapiens protein phosphatase regulatory subunit b gamma isoform transcript	ppp2r5c	serine threonine-protein phosphatase 2a 56 kda regulatory subunit gamma isoform isoform x1	11.9637	12.2953	10.9185	12.0381
DLPD08644	3.40801e-06	-1.24633	Cytokine receptor common gamma chain OS=Homo sapiens GN=IL2RG PE=1 SV=1	il2rga	cytokine receptor common subunit gamma-like	8.67963	9.25811	7.55909	8.80545
DLPD08720	1.23094e-05	-0.68985	Guanine nucleotide-binding protein G(I)/G(S)/G(O) subunit gamma-7 OS=Homo sapie	Guanine nucleotide-binding protein G(I)/G(S)/G(O) subunit gamma-7 OS=Homo sapie		7.69205	8.65546	6.75758	7.44742
DLPD08992	1.40793e-06	-0.849667	Delta-like protein 4 OS=Mus musculus GN=Dll4 PE=2 SV=1	cyth1	cytohesin-1-like isoform 1	8.59468	9.22701	7.21261	8.06228
DLPD09017	0.000180648	-0.632633	Integrin beta-1 OS=Ovis aries GN=ITGB1 PE=2 SV=1	itgb1b	integrin beta-1-like	7.53862	8.16553	7.04567	7.67832
DLPD09062	2.92433e-05	-0.454383	af124049fugu rubripes double stranded rna adenosine deaminase red1b complete cd	prrc2b	protein prrc2b-like	7.40981	7.69257	6.85446	7.30885
DLPD09136	1.12857e-07	-1.04177	lithognathus mormyrus clone lmos7p06f03 mrna sequence	arhgef17	rho guanine nucleotide exchange factor 17	8.31447	8.9799	7.5599	8.60167
DLPD09242	0.00249252	-0.790567	Novel protein similar to glutaminase OS=Danio rerio GN=CH211-196J1.3-001 PE=4 S	gls	glutaminase kidney mitochondrial-like	11.6714	12.4734	8.91656	9.70713
DLPD09330	6.84037e-05	-0.683683	Periplakin OS=Homo sapiens GN=PPL PE=1 SV=2	ppl	periplakin	8.84477	9.8933	8.03547	8.71913
DLPD09387	1.39001e-05	-2.02195	Protein C-ets-2 OS=Gallus gallus GN=ETS2 PE=2 SV=1	etv2	ets variant gene 2	11.4077	12.6253	8.56075	10.5827
DLPD09461	0.000958655	-0.57795	Ammonium transporter Rh type C OS=Macaca mulatta GN=RHCG PE=2 SV=1	rh30-like	-like protein	7.3124	8.59131	6.83176	7.40968
DLPD09478	1.66154e-05	-0.91105	Chordin-like protein 2 OS=Mus musculus GN=Chrdl2 PE=1 SV=1	chrdl2	chordin-like protein 2-like	7.59732	8.93454	6.91483	7.8259
DLPD09498	0.000203268	-1.14425	Putative neuronal olfactomedin-related ER localized protein variant 4 OS=Taenio	olfm1	noelin-like isoform 1	7.82583	9.34886	7.11184	8.25608
DLPD09524	1.83103e-08	1.39308	takifugu rubripes partial mrna for alpha -sialyltransferase st3gal v (st3gal v	st3gal5	lactosylceramide alpha- -sialyltransferase-like	10.9389	10.5175	12.961	11.5679
DLPD09581	0.00348253	-0.527883	Vascular endothelial growth factor receptor 3 OS=Danio rerio GN=flt4 PE=2 SV=1	cenpf	centromere protein f	7.88798	8.75476	7.49837	8.02627
DLPD09658	2.13884e-09	1.87512	3-hydroxyisobutyrate dehydrogenase, mitochondrial OS=Pongo abelii GN=HIBADH PE=	hibadh	3-hydroxyisobutyrate mitochondrial-like	11.3068	10.3144	12.3537	10.4786
DLPD09741	1.70727e-05	-2.23843	plexin domain containing 1	plxdc1	plexin domain-containing protein 1	12.0282	13.6654	8.93387	11.1723
DLPD09762	7.51669e-07	-1.88177	Prostaglandin E synthase OS=Equus caballus GN=PTGES PE=2 SV=1	esf1	esf1 homolog	8.65369	10.4577	7.37821	9.25999
DLPD09787	3.17894e-07	-1.01128	C-C chemokine receptor type 3 OS=Cavia porcellus GN=CCR3 PE=3 SV=1	gnaq	guanine nucleotide-binding protein g subunit alpha-like	8.19228	9.09446	7.64468	8.65595
DLPD09819	1.71766e-06	-1.87545	lates calcarifer clone 07 microsatellite sequence	sncga	alpha-synuclein-like isoform x2	10.2697	12.2361	7.63999	9.51547
DLPD09871	5.42679e-06	-0.942017	Small VCP/p97-interacting protein OS=Pongo abelii GN=SVIP PE=3 SV=1	Small VCP/p97-interacting protein OS=Pongo abelii GN=SVIP PE=3 SV=1		9.67153	10.6287	8.9045	9.84652
DLPD09926	1.39009e-07	-2.62568	Collagen alpha-2(IV) chain (Fragment) OS=Bos taurus GN=COL4A2 PE=1 SV=1	col4	collagen alpha-2 chain	11.295	12.2888	8.27726	10.9029
DLPD09993	0.000135292	-1.35387	Myc target protein 1 homolog OS=Danio rerio GN=myct1 PE=3 SV=1	myct1	myc target protein 1 homolog	10.4297	11.5166	7.47924	8.83308
DLPD10032	2.67642e-05	-0.496817	Novel protein similar to human and mouse scavenger receptor class A, member 3 (	scara3	scavenger receptor class a member 3	7.28624	8.13736	6.78995	7.28679
DLPD10157	2.77002e-06	-2.47675	Complement component C1q receptor OS=Homo sapiens GN=CD93 PE=1 SV=3	cd93	complement component c1q receptor	11.2016	11.8468	8.08961	10.5664
DLPD10175	2.07341e-07	-1.23378	Vegetative cell wall protein gp1 OS=Chlamydomonas reinhardtii GN=GP1 PE=2 SV=1	Vegetative cell wall protein gp1 OS=Chlamydomonas reinhardtii GN=GP1 PE=2 SV=1		7.49775	9.02007	6.91915	8.15297
DLPD10297	6.64818e-07	-2.16707	Putative 1-acyl-sn-glycerol-3-phosphate acyltransferase acl-2 OS=Caenorhabditis	agpat1	1-acyl-sn-glycerol-3-phosphate acyltransferase alpha-like	11.4785	12.3591	9.52072	11.6878
DLPD10574	5.83452e-07	-2.38498	siniperca chuatsi p65 transcription factor complete cds	fkbp7	peptidyl-prolyl cis-trans isomerase fkbp7	9.50751	10.8725	7.67183	10.0568
DLPD10772	0.000634614	0.9316	UPF0704 protein C6orf165 homolog OS=Rattus norvegicus PE=2 SV=1	c12h6orf165	upf0704 protein c6orf165 homolog	9.43345	8.09862	10.3178	9.38621
DLPD10802	1.1197e-05	-0.870817	BTB/POZ domain-containing protein KCTD6 OS=Danio rerio GN=kctd6 PE=2 SV=1	narf	nuclear prelamin a recognition factor-like	11.3567	12.0307	10.8626	11.7334
DLPD10804	5.85279e-06	-0.855017	Transforming growth factor beta-1 OS=Oncorhynchus mykiss GN=tgfb1 PE=2 SV=1	trmt1l	trmt1-like protein	8.19201	9.20778	7.1828	8.03785
DLPD10950	7.29179e-08	-1.2572	Cation transport regulator-like protein 1 OS=Danio rerio GN=chac1 PE=3 SV=1	Cation transport regulator-like protein 1 OS=Danio rerio GN=chac1 PE=3 SV=1		13.5076	14.3145	12.0074	13.2646
DLPD11206	0.0228742	-0.225733	pau72067pleuronectes americanus na pi cotransporter complete cds	slc34a2	sodium-dependent phosphate transport protein 2b-like	7.30886	7.85318	6.78046	7.00621
DLPD11300	4.86257e-06	1.07402	Complex I intermediate-associated protein 30, mitochondrial OS=Homo sapiens GN=	ndufaf1	complex i intermediate-associated protein mitochondrial-like	11.0065	10.2672	11.5867	10.5127
DLPD11400	1.77872e-06	0.882567	Ecto-NOX disulfide-thiol exchanger 2 OS=Homo sapiens GN=ENOX2 PE=1 SV=2	enox2	ecto-nox disulfide-thiol exchanger 2-like	8.07875	7.19997	8.27712	7.39456
DLPD11529	2.90295e-08	1.66468	Protein MTO1 homolog, mitochondrial OS=Macaca fascicularis GN=MTO1 PE=2 SV=1	mt	protein mto1 mitochondrial	11.3386	10.6717	12.9527	11.2881
DLPD11775	2.00554e-06	1.56938	Cytidine deaminase OS=Mus musculus GN=Cda PE=1 SV=2	tmf1	tata element modulatory factor	12.7422	10.7379	13.9065	12.3371
DLPD11839	1.47459e-05	0.927833	Ancient ubiquitous protein 1 OS=Danio rerio GN=aup1 PE=2 SV=2	kmo	kynurenine 3-monooxygenase-like	13.8418	13.3179	14.8833	13.9555
DLPD11978	0.00014533	-0.761883	Prosaposin OS=Danio rerio GN=psap PE=2 SV=1	psap	proactivator polypeptide precursor	10.6618	10.8995	9.77492	10.5368
DLPD12093	3.88315e-05	-0.7027	homo sapiens atg7 autophagy related 7 homolog ( cerevisiae) transcript variant	atg7	autophagy-related protein 7	11.6433	11.8714	10.8593	11.562
DLPD12272	2.83809e-07	-2.0595	Beta-galactoside-binding lectin OS=Electrophorus electricus PE=1 SV=1	leg	beta-galactoside-binding lectin	10.5083	11.7456	8.69054	10.75
DLPD12520	5.129e-05	1.16462	Parkin coregulated gene protein homolog OS=Mus musculus GN=Pacrg PE=2 SV=1	pacrg	parkin coregulated gene	9.94165	7.46791	9.68109	8.51647
DLPD12548	8.16647e-07	-1.9749	Annexin A6 OS=Homo sapiens GN=ANXA6 PE=1 SV=3	anxa6	annexin a6	9.63023	10.6314	7.32349	9.2984
DLPD12563	1.00432e-06	-1.89902	Protein kinase C and casein kinase substrate in neurons protein 2 OS=Homo sapie	mgc147475	protein kinase c and casein kinase substrate in neurons protein 2-like	9.26564	10.6173	7.14882	9.04784
DLPD12703	3.05167e-08	-2.64618	MAP7 domain-containing protein 1 OS=Mus musculus GN=Map7d1 PE=1 SV=1	map7d1b	map7 domain-containing protein 1-like isoform x4	10.7325	12.435	8.75481	11.401
DLPD12837	0.000851812	-0.4325	Sulfated surface glycoprotein 185 OS=Volvox carteri PE=1 SV=1	tmem17	transmembrane protein 17	8.34129	8.77107	7.72189	8.1544
DLPD12838	2.66188e-08	-1.28625	Dedicator of cytokinesis protein 11 OS=Homo sapiens GN=DOCK11 PE=1 SV=2	dock9	dedicator of cytokinesis protein 9-like	9.76784	10.2912	8.57331	9.85959
DLPD12861	2.20989e-05	-0.880517	Acanthoscurrin-2 (Fragment) OS=Acanthoscurria gomesiana GN=acantho2 PE=1 SV=1	taok1	serine threonine-protein kinase tao1 isoform 1	12.725	13.2683	11.7095	12.59
DLPD12900	8.91692e-07	-2.1455	Protein BNI1 OS=Saccharomyces cerevisiae GN=BNI1 PE=1 SV=2	bni1		10.4457	11.3056	7.98409	10.1296
DLPD13132	2.89917e-05	-1.06638	osmerus mordax clone omor-eva-519-206 profilin-2 complete cds	prof2	profilin-2	13.1711	13.6562	12.3348	13.4012
DLPD13219	4.38944e-06	-3.40867	Reticulocalbin-1 OS=Homo sapiens GN=RCN1 PE=1 SV=1	utrn	utrophin isoform x1	11.5502	13.4865	9.39035	12.799
DLPD13469	3.02706e-08	-1.74565	Laminin subunit alpha-4 OS=Mus musculus GN=Lama4 PE=1 SV=2	lama4	laminin subunit alpha-4	7.98683	9.60417	7.45004	9.19568
DLPD13560	7.17062e-08	-1.97598	SLIT and NTRK-like protein 1 OS=Pongo abelii GN=SLITRK1 PE=2 SV=1	msi1	rna-binding protein musashi homolog 1	8.92167	10.2355	7.3907	9.36668
DLPD13624	0.0074838	-0.307717	anoplopoma fimbria clone afim-evh-508-197 osteoclast-stimulating factor 1 compl	ostf1	osteoclast-stimulating factor 1-like	11.5503	11.9963	11.1838	11.4916
DLPD13662	3.7507e-07	-1.13115	siniperca chuatsi p65 transcription factor complete cds	slc12a2	solute carrier family 12 member 2-like	12.9622	13.5118	11.6806	12.8117
DLPD13837	1.50229e-06	-1.17738	TNFAIP3-interacting protein 1 OS=Mus musculus GN=Tnip1 PE=2 SV=1	tnip1	tnfaip3-interacting protein 1-like	10.1866	10.3499	8.78155	9.95893
DLPD13937	1.13096e-05	-1.45597	Procollagen-lysine,2-oxoglutarate 5-dioxygenase 1 OS=Bos taurus GN=PLOD1 PE=2 S	plod1	procollagen- -oxoglutarate 5-dioxygenase 1-like	8.96505	9.42298	7.52376	8.97969
DLPD14013	2.1373e-05	-0.513433	Surface protein from Gram-positive cocci, anchor region OS=Thermobifida fusca (	rnf144a	probable e3 ubiquitin-protein ligase rnf144a-a-like	8.76245	9.28789	8.30969	8.82313
DLPD14070	0.000316055	-0.7352	DNA-directed RNA polymerase II subunit RPB1 OS=Caenorhabditis elegans GN=ama-1	nt5c2	cytosolic purine 5 -nucleotidase-like	9.06384	10.705	7.5015	8.2367
DLPD14312	0.00250586	-0.334517	Popeye domain-containing protein 2 OS=Mus musculus GN=Popdc2 PE=2 SV=1	popdc2	popeye domain-containing protein 2-like	7.12491	7.36292	6.82317	7.15767
DLPD14328	0.009512	-0.891633	Cytospin-A OS=Fugu rubripes GN=specc1l PE=2 SV=1	smtn	smoothelin-like	9.66346	10.4437	8.50665	9.39828
DLPD14421	1.07474e-06	-2.34305	perca flavescens clone mpf-215 microsatellite sequence	adamts15	a disintegrin and metalloproteinase with thrombospondin motifs 15-like	10.9635	12.5741	7.59024	9.93326
DLPD14447	0.0228839	-1.46868	Apolipoprotein D OS=Oryctolagus cuniculus GN=APOD PE=2 SV=1	Apolipoprotein D OS=Oryctolagus cuniculus GN=APOD PE=2 SV=1		10.3712	13.3057	9.73829	11.207
DLPD14465	0.000283853	-0.721183	salmo salar serine protease 23 mrna	prss23	serine protease 23	8.40118	9.18974	7.50396	8.22515
DLPD14492	5.61439e-07	-1.7244	Nidogen-1 OS=Homo sapiens GN=NID1 PE=1 SV=2	nid1	nidogen-1	9.11822	10.67	7.68505	9.40945
DLPD14604	0.000238236	-0.6229	Vegetative cell wall protein gp1 OS=Chlamydomonas reinhardtii GN=GP1 PE=2 SV=1	tmem222a	transmembrane protein 222	9.17535	9.51321	8.36019	8.98315
DLPD14664	1.6836e-07	-2.30582	Extensin OS=Sorghum bicolor GN=HRGP PE=3 SV=1	smap1	stromal membrane-associated protein 1-like	9.4443	10.5301	7.81001	10.1158
DLPD14677	2.10717e-06	-1.72	Fibronectin OS=Xenopus laevis GN=fn1 PE=2 SV=1	fn1	fibronectin precursor	10.5374	12.1104	8.05581	9.77582
DLPD14689	3.42222e-06	-1.68708	Type-1 angiotensin II receptor OS=Sus scrofa GN=AGTR1 PE=2 SV=1	ccr12.2	c-c chemokine receptor type 3-like	8.35331	9.67923	7.74262	9.42968
DLPD14704	5.24862e-05	-1.01287	Protein odd-skipped-related 2 OS=Rattus norvegicus GN=Osr2 PE=2 SV=1	osr2	odd-skipped related 2	7.97689	8.8566	7.41165	8.42449
DLPD14791	1.57469e-09	2.37787	Tetratricopeptide repeat protein 27 OS=Gallus gallus GN=TTC27 PE=2 SV=1	ttc27	tetratricopeptide repeat domain 27	11.4853	10.1575	12.7014	10.3235
DLPD14846	0.0181241	-0.684833	Similarity with the tr|Q9PFN1|Q9PFN1 OS=Microcystis aeruginosa PCC 7806 GN=IPF_	efnb2	ephrin-b2	10.0064	10.5893	8.53756	9.22241
DLPD14878	2.2042e-08	-1.69432	Transforming protein RhoA OS=Rattus norvegicus GN=Rhoa PE=2 SV=1	rhoab	transforming protein precursor	12.5943	13.2058	11.1457	12.84
DLPD15089	1.2803e-06	-0.896933	Classical arabinogalactan protein 9 OS=Arabidopsis thaliana GN=AGP9 PE=1 SV=2	tbc1d10a	tbc1 domain family member 10a-like	8.46479	8.76513	7.60746	8.5044
DLPD15090	4.7253e-08	-2.27423	Caveolin-1 OS=Fugu rubripes GN=cav1 PE=3 SV=1	gns	n-acetylglucosamine-6-sulfatase-like	9.45261	10.9183	7.39336	9.6676
DLPD15155	0.0291058	-0.166783	Sorting nexin-3 OS=Rattus norvegicus GN=Snx3 PE=1 SV=1	snx3	sorting nexin-3	11.3235	11.4083	10.9146	11.0814
DLPD15204	0.000521543	-0.696267	Carbohydrate sulfotransferase 5 OS=Mus musculus GN=Chst5 PE=2 SV=1	chst6	carbohydrate sulfotransferase 6-like	7.26571	7.87725	6.87897	7.57523
DLPD15310	1.87292e-06	-0.678233	Parathyroid hormone-related protein OS=Canis familiaris GN=PTHLH PE=2 SV=1	fl	vascular endothelial growth factor receptor 1	7.56828	7.89868	6.97583	7.65404
DLPD15368	6.74573e-07	-3.139	LIM and SH3 domain protein 1 OS=Oryctolagus cuniculus GN=LASP1 PE=1 SV=1	lasp1	lim and sh3 domain protein 1	10.873	12.7073	8.76335	11.9023
DLPD15378	3.4832e-05	-0.6059	Chloride channel protein k, putative OS=Toxoplasma gondii VEG GN=TGVEG_080830 P	bcr	breakpoint cluster region protein	8.58084	8.98196	7.91717	8.52306
DLPD15400	1.01732e-08	-2.11815	Probable capsid and replication-associated protein OS=Torque teno virus (isolat	actn1	alpha-actinin-1 isoform 1	11.8642	12.9444	10.4161	12.5343
DLPD15460	3.00332e-09	-3.73163	Heat shock protein beta-7 OS=Homo sapiens GN=HSPB7 PE=1 SV=1	hspb7	heat shock protein beta-7	11.573	12.8517	8.01315	11.7448
DLPD15492	6.01899e-07	-2.46525	morone americana glycine-gated ion channel alpha3 subunit partial cds	fkbp14	peptidyl-prolyl cis-trans isomerase fkbp14-like	10.7367	12.4077	8.73497	11.2002
DLPD15566	0.00216547	-0.993583	Fibulin-2 OS=Homo sapiens GN=FBLN2 PE=1 SV=2	fbln2	fibulin-2-like isoform x1	9.63526	10.7508	9.09003	10.0836
DLPD15599	2.4985e-06	-1.41215	Vascular endothelial growth factor receptor 2 OS=Danio rerio GN=kdr PE=1 SV=2	kdr	vascular endothelial growth factor receptor 2	9.46816	9.83999	7.73945	9.1516
DLPD15618	7.32207e-06	-3.54432	Collagen alpha-2(VI) chain OS=Gallus gallus GN=COL6A2 PE=2 SV=1	xrc	x-ray repair cross-complementing protein 5	14.4852	15.667	10.9595	14.5038
DLPD15793	2.1293e-05	-1.49515	Jun dimerization protein 2 OS=Rattus norvegicus GN=Jdp2 PE=1 SV=1	atf3	jun dimerization protein 2-like	10.695	11.7707	8.51813	10.0133
DLPD15797	7.81445e-06	-2.06907	danio rerio s100 calcium binding protein mrna (cdna clone mgc:192567 image:1000	danio rerio s100 calcium binding protein mrna (cdna clone mgc:192567 image:1000		9.97823	12.4006	7.49289	9.56195
DLPD15828	0.000175953	-0.525417	siniperca chuatsi p65 transcription factor complete cds	siniperca chuatsi p65 transcription factor complete cds		7.6158	7.87545	7.03144	7.55685
DLPD15851	1.33901e-07	-1.40318	Leucine-rich repeat flightless-interacting protein 2 OS=Xenopus tropicalis GN=l	lrrfip1	platelet binding	10.8274	11.4068	9.18941	10.5926
DLPD15861	3.19045e-07	-1.88483	LIM and senescent cell antigen-like-containing domain protein 1 OS=Mus musculus	lims1	lim and senescent cell antigen-like-containing domain protein 1 isoform 1	9.62192	10.909	8.48104	10.3659
DLPD15920	0.000119607	-1.60068	Olfactomedin-like protein 1 OS=Rattus norvegicus GN=Olfml1 PE=2 SV=1	olfml1	olfactomedin-like protein 1	10.8136	12.4429	9.03573	10.6364
DLPD15951	4.26107e-06	-0.96685	Aquaporin-7 OS=Mus musculus GN=Aqp7 PE=2 SV=1	aqp7	aquaporin 7	7.65829	8.30789	7.00562	7.97251
DLPD16503	0.000519195	-0.358667	takifugu rubripes and frp29 complete sequence frrunx3 complete cds and and frkc	runx3	runt-related transcription factor 3	7.86463	8.35236	6.89537	7.25404
DLPD16622	3.30913e-05	-0.440483	Transcription factor Sox-8 OS=Tetraodon nigroviridis GN=sox8 PE=2 SV=2	snapc4	snrna-activating protein complex subunit 4	7.85802	9.29306	6.68863	7.12909
DLPD16643	2.50777e-06	-1.74815	Similarity with the tr|Q9PFN1|Q9PFN1 OS=Microcystis aeruginosa PCC 7806 GN=IPF_	elastin-likeisoformx1	elastin-like isoform x1	10.184	11.289	8.66404	10.4122
DLPD16647	3.56582e-06	-2.06238	homo sapiens phosphatidic acid phosphatase type 2b transcript variant mrna	polr1b	dna-directed rna polymerase i subunit rpa2 isoform 1	12.6129	13.741	8.66919	10.7316
DLPD16669	0.000614842	-0.6654	dicentrarchus labrax clone dla0266e microsatellite sequence	tmx1	thioredoxin-related transmembrane protein 1-like	9.45932	10.2366	8.49667	9.16207
DLPD16713	6.81862e-06	-0.6531	Decorin OS=Coturnix coturnix japonica GN=DCN PE=2 SV=1	psca	prostate stem cell antigen-like	7.93432	9.16311	7.26357	7.91668
DLPD16772	0.000336997	-0.6241	DNA-directed RNA polymerase II subunit rpb1 OS=Schizosaccharomyces pombe GN=rpb	cc107	coiled-coil domain-containing protein 107-like	12.1769	12.5315	10.8969	11.521
DLPD16832	1.1582e-06	-0.827333	Homeobox protein Hox-C6a OS=Fugu rubripes GN=hoxc6a PE=3 SV=1	hoxc	homeobox protein hox3-like	8.47653	9.70514	6.87794	7.70527
DLPD16840	3.98512e-07	-1.97433	salmo salar clone ssal-rgf-522-295 zinc finger ran-binding domain-containing pr	salmo salar clone ssal-rgf-522-295 zinc finger ran-binding domain-containing pr		11.4712	12.5704	10.0715	12.0458
DLPD16889	0.000278586	-1.00702	\AF056116Fugu rubripes serine/threonine kinase receptor type1	lr	low-density lipoprotein receptor-related protein 1-like	11.0253	12.2891	9.76291	10.77
DLPD17055	3.25434e-06	-1.81907	Histidine-rich glycoprotein, putative OS=Brugia malayi GN=Bm1_17990 PE=4 SV=1	timm17a	mitochondrial import inner membrane translocase subunit tim17-a	9.46645	10.9792	8.1699	9.98896
DLPD17137	0.00018739	-0.630933	Sphingosine 1-phosphate receptor 1 OS=Danio rerio GN=s1pr1 PE=2 SV=2	cdc42ep3	cdc42 effector protein 3-like	7.90244	8.65106	7.15555	7.78651
DLPD17178	4.07197e-07	-3.38945	homo sapiens kruppel-like factor 6 transcript variant mrna	rabl6	rab-like protein 6	13.3671	14.6426	9.86748	13.2569
DLPD17227	1.08293e-08	2.79647	Tubulin delta chain OS=Xenopus tropicalis GN=tubd1 PE=2 SV=1	tubd1	tubulin delta chain-like	10.8058	9.32118	13.0179	10.2214
DLPD17254	1.26109e-07	-3.21552	Transcriptional enhancer factor TEF-5 OS=Gallus gallus GN=TEAD3 PE=2 SV=2	tead3	transcriptional enhancer factor tef-5	12.2257	13.6784	9.22421	12.4397
DLPD17303	0.0058599	-0.27465	Tumor necrosis factor, alpha-induced protein 2 OS=Salmo salar GN=TNAP2 PE=2 SV=	nfrkb	nuclear factor related to kappa-b-binding	7.35213	7.71074	6.92791	7.20255
DLPD17453	1.37486e-05	-1.36258	seriola quinqueradiata yghl1 gene for growth hormone like protein- complete cds	seriola quinqueradiata yghl1 gene for growth hormone like protein- complete cds		9.29816	10.8413	7.47277	8.83539
DLPD17501	5.47652e-05	-0.534717	Periplakin OS=Mus musculus GN=Ppl PE=1 SV=1	vps35	vacuolar protein sorting-associated protein 35	8.19957	9.07145	7.56318	8.09789
DLPD17872	5.21553e-06	0.898317	Xaa-Pro aminopeptidase 1 OS=Mus musculus GN=Xpnpep1 PE=2 SV=1	xpnpep1	xaa-pro aminopeptidase 1	10.2256	8.81781	10.8425	9.9442
DLPD18163	2.43229e-07	-2.95247	astatotilapia burtoni clone bac 26m7 platelet-derived growth factor receptor be	pdgfrb	platelet-derived growth factor receptor beta-like	12.4667	13.5212	9.3644	12.3168
DLPD18221	6.06034e-06	-1.10808	Protein kinase C and casein kinase II substrate protein 3 OS=Mus musculus GN=Pa	Protein kinase C and casein kinase II substrate protein 3 OS=Mus musculus GN=Pa		8.30067	9.2643	7.19994	8.30805
DLPD18299	7.11736e-06	-0.95475	danio rerio rhomboid family 1 mrna	rhbdf1	inactive rhomboid protein 1-like	10.8609	11.9646	9.27038	10.2251
DLPD18349	1.164e-07	-1.38365	anoplopoma fimbria clone afim-evh-534-216 dna-binding protein inhibitor id-3 co	id3	dna-binding protein inhibitor id-3	9.81843	10.5549	8.61164	9.99526
DLPD18427	4.25304e-05	-1.037	Rho GTPase-activating protein 15 OS=Bos taurus GN=ARHGAP15 PE=2 SV=1	arhgap15	rho gtpase-activating protein 15	8.45584	9.31284	7.61395	8.65094
DLPD18442	3.40751e-05	-0.461183	CD40 ligand OS=Bos taurus GN=CD40LG PE=2 SV=1	light	tumor necrosis factor ligand superfamily member 14-like	7.55105	8.01201	6.87208	7.33327
DLPD18460	0.000186079	-0.962167	mus musculus genetic suppressor element 1 transcript variant mrna	gse1	genetic suppressor element 1-like	12.3812	13.0213	11.4005	12.3626
DLPD18517	4.80349e-07	-1.47343	takifugu rubripes clone complete sequence	lis1a	lissencephaly-1 homolog	13.445	14.1845	12.3883	13.8617
DLPD18588	0.00305111	-0.594517	Cell wall integrity and stress response component 1 OS=Schizosaccharomyces pomb	lphn2	latrophilin-2-like isoform x2	10.5718	11.8339	9.56509	10.1596
DLPD18643	6.92594e-06	-0.731083	Growth arrest-specific protein 7 OS=Mus musculus GN=Gas7 PE=1 SV=1	gas7	growth arrest-specific protein 7-like	7.9568	9.33117	7.66942	8.40048
DLPD18645	1.44617e-08	-2.94053	Digestive organ expansion factor homolog OS=Mus musculus GN=Def PE=2 SV=2	palm	isoform cra_a	10.0217	11.7386	7.98536	10.9259
DLPD18646	8.53708e-08	-3.46293	salmo salar cef-10 mrna	ccnd2-a	cyclin d2	13.2611	14.4881	8.83759	12.3005
DLPD18661	7.60251e-06	-0.7425	danio rerio neuropilin 1a transcript variant mrna	nrp1a	neuropilin 1a	8.95198	9.30368	7.88812	8.63062
DLPD18733	2.66084e-06	-1.72315	T-cell surface glycoprotein CD3 zeta chain OS=Oryctolagus cuniculus GN=CD247 PE	pou2	pou class transcription factor 1-like	9.21963	10.6901	8.05927	9.78241
DLPD18736	1.34375e-05	-1.40082	anoplopoma fimbria clone afim-evh-011-338 granzyme precursor complete cds	man1a2	mannosyl-oligosaccharide -alpha-mannosidase ib	8.45042	10.2821	7.328	8.72879
DLPD18868	1.14849e-07	-2.09638	Myosin-Ic OS=Rana catesbeiana GN=Myo1c PE=2 SV=1	myo1c	unconventional myosin-ic-like	9.50424	10.8432	7.57513	9.67154
DLPD18899	0.00330359	-0.33445	Platelet-derived growth factor subunit B OS=Felis silvestris catus GN=PDGFB PE=	pdgfb	platelet-derived growth factor subunit b-like	7.6097	8.5785	6.98925	7.32371
DLPD18907	1.10704e-07	-1.14302	TNFAIP3-interacting protein 1 OS=Homo sapiens GN=TNIP1 PE=1 SV=2	cd2bp2	cd2 antigen cytoplasmic tail-binding protein 2	10.3296	10.6153	8.17356	9.31659
DLPD18914	0.000205901	-1.5596	Vascular endothelial growth factor receptor 3 OS=Danio rerio GN=flt4 PE=2 SV=1	flt4	vascular endothelial growth factor receptor 3-like	10.8882	12.1621	9.4346	10.9942
FN677951.1	6.98374e-07	-2.36507	D. labrax partial mRNA for putative SREBP1 (srebp-1 gene)	srebf1	sterol regulatory element-binding protein 1	12.4802	12.7196	9.47059	11.8357
FN868643.1	3.29536e-08	-1.47233	D. labrax mRNA for stearoyl CoA 9-desatrurase (scd gene)	acod	acyl- desaturase	8.4737	10.0218	7.63268	9.10502
FR717659.1	9.53624e-07	1.86937	D. labrax mRNA for vitellogenin receptor (vtgr gene)	vtgr	vitellogenin receptor	13.0384	11.8383	15.2095	13.3401
JN410661.1	0.0042377	-1.48768	D. labrax H1 histone mRNA, partial cds	hist1h1d	histone h1c-like isoform x1	11.757	13.0834	7.36966	8.85735
JQ861952	3.81398e-08	-2.81228	3-beta-hydroxysteroid dehydrogenase isomerase 7 (3bhsd).	hsd3b7	3 beta-hydroxysteroid dehydrogenase type 7-like	10.9582	12.2357	8.36081	11.1731
SeabassC-CL1082Contig1	1.2133e-05	-2.44042	peripheral myelin protein 22	pmp22a	peripheral myelin protein 22	12.0293	13.5271	8.95478	11.3952
SeabassC-CL108Contig1	5.69176e-07	-2.17645	Adenosine deaminase	ada	adenosine deaminase	11.0532	12.2968	7.90308	10.0795
SeabassC-CL1096Contig1	0.0144433	-0.43515	polycomb group ring finger 5	pcgf5	polycomb group ring finger protein 5	8.53393	9.42916	8.26056	8.69569
SeabassC-CL1172Contig2	5.30955e-07	-1.8055	D. labrax chromosome sequence corresponding to linkage group 1, bottom part, co	il13ra1	interleukin-13 receptor subunit alpha-2	9.55191	10.2467	7.7967	9.6022
SeabassC-CL1196Contig1	3.9388e-06	-1.33412	pep:novel group:BROADS1:groupIX:18000474:18008277:1 gene:ENSGACG00000019523	celladhesionmolecule4-like	cell adhesion molecule 4-like	8.92847	9.644	7.37813	8.71226
SeabassC-CL1203Contig1	3.16642e-09	-1.97312	pep:novel chromosome:MEDAKA1:17:17942799:17944526:1 gene:ENSORLG00000012137	sall2	sal-like protein 2	10.2221	11.2816	8.63386	10.607
SeabassC-CL1224Contig1	1.06444e-05	-0.753917	inhibitor kappa B alpha	nfkbia	nf-kappa-b inhibitor alpha	11.0639	11.3294	10.2208	10.9747
SeabassC-CL1234Contig1	1.88831e-08	-1.25183	Thunnus orientalis hspb1, ywhag genes for heat shock protein beta-1, 14-3-3 pro	rab5c	ras-related protein rab-5c	12.8616	13.4299	11.9379	13.1898
SeabassC-CL1243Contig1	7.96061e-07	-1.07613	Gadus morhua mRNA for MHC class I, partial, clone c33	sbf1	set binding factor 1	10.1035	10.624	9.12328	10.1994
SeabassC-CL1293Contig1	1.22928e-05	-0.782717	D. labrax chromosome sequence corresponding to linkage group 18, complete seque	wdr37	wd repeat-containing protein 37-like	10.0838	10.2856	9.17598	9.9587
SeabassC-CL1305Contig1	1.34515e-05	-1.52902	D. labrax chromosome sequence corresponding to linkage group 18, complete seque	clic4	chloride intracellular channel protein 1-like	11.4565	11.9903	9.79755	11.3266
SeabassC-CL1344Contig1	1.75904e-06	-3.01948	tensin 1	tns1	tensin 1	12.6063	14.0696	9.48719	12.5067
SeabassC-CL1368Contig1	5.0927e-08	-2.2107	CKLF-like MARVEL transmembrane domain containing 3	cmt	cklf-like marvel transmembrane domain-containing protein 3	8.60903	9.94757	7.33121	9.54194
SeabassC-CL1387Contig1	4.81603e-07	-3.17235	Takifugu rubripes protocadherin gene locus 2, complete cds, alternatively splic	pcdh1g32	protocadherin gamma-c5-like	11.3097	12.7247	8.81925	11.9916
SeabassC-CL1476Contig1	2.40358e-07	-2.05837	low density lipoprotein receptor	ldlr-b	low-density lipoprotein receptor	10.6313	11.4762	8.47835	10.5367
SeabassC-CL1536Contig1	1.84589e-06	-1.06448	TSA: Oncorhynchus mykiss 3990.Onmycontig mRNA sequence	snx5	sorting nexin-5-like	12.1107	12.6245	11.0215	12.086
SeabassC-CL1629Contig1	1.72302e-07	-1.23455	D. labrax chromosome sequence corresponding to linkage group 1, top part, compl	slc9a1	sodium hydrogen exchanger 1-like	9.58474	10.3978	8.1271	9.36165
SeabassC-CL1647Contig1	9.28035e-07	-1.13625	vinculin	serpini1	neuroserpin precursor	9.87746	10.6095	8.75303	9.88926
SeabassC-CL1726Contig1	1.32725e-05	-1.44263	cdna:novel group:BROADS1:groupXII:9887338:9892749:-1 gene:ENSGACG00000007396	eno1a	alpha-enolase-like isoform 1	17.0401	17.1129	14.5944	16.037
SeabassC-CL1825Contig1	1.81946e-07	-2.49973	microtubule-associated protein, RP/EB family, member 2	mapre2	microtubule-associated protein rp eb family member 2	11.6352	12.9121	10.0879	12.5876
SeabassC-CL1856Contig1	0.0144615	-0.29185	D. labrax chromosome sequence corresponding to linkage group 1, top part, compl	ank2	ankyrin-2 isoform 1	7.81014	8.3827	7.52679	7.81864
SeabassC-CL1876Contig1	9.55432e-06	-1.45482	TSA: Oncorhynchus nerka 61467.Onmycontig mRNA sequence	rbms1	rna-binding single-stranded-interacting protein 1-like	9.88466	10.956	7.82844	9.28325
SeabassC-CL1898Contig1	0.000342356	-1.49235	D. labrax chromosome sequence corresponding to linkage group 1, bottom part, co	interleukin-2receptorsubunitbeta-likeisoformx1	interleukin-2 receptor subunit beta-like isoform x1	9.97431	10.591	8.14719	9.63957
SeabassC-CL1921Contig1	0.00137433	-0.574283	D. labrax chromosome sequence corresponding to linkage group 1, bottom part, co	lzts2	leucine zipper tumor suppressor 2 homolog	10.4305	10.9316	9.87258	10.4469
SeabassC-CL1940Contig1	0.00541729	-0.2943	GRINL1A complex locus 1	gcom1	myocardial zonula adherens	7.48836	8.2085	6.81436	7.10866
SeabassC-CL1954Contig1	1.13583e-07	-3.15535	pep:known chromosome:MEDAKA1:18:870543:872425:-1 gene:ENSORLG00000002415	coxsackievirusandadenovirusreceptor-like	coxsackievirus and adenovirus receptor-like	11.2014	12.0849	8.19515	11.3505
SeabassC-CL1958Contig1	0.000174504	-1.03015	novel protein similar to vertebrate plexin C1 (PLXNC1)	lancl1	lanc-like protein 1	9.76274	10.4611	9.01575	10.0459
SeabassC-CL2064Contig1	8.07269e-06	-1.25598	D. labrax chromosome sequence corresponding to linkage group 1, top part, compl	rras	ras-related protein r-ras	11.0745	11.5281	9.60095	10.8569
SeabassC-CL2071Contig1	0.0015426	-0.386683	chromosome 7 open reading frame 60	c14h7orf60	upf0532 protein c7orf60 homolog	11.1505	12.4892	8.92482	9.31151
SeabassC-CL212Contig2	1.90479e-05	-1.51872	D. labrax chromosome sequence corresponding to linkage group 1, top part, compl	fasn	fatty acid synthase	10.5928	11.9662	9.58267	11.1014
SeabassC-CL2137Contig1	3.67368e-05	-1.03007	D. labrax chromosome sequence corresponding to linkage group 1, top part, compl	efhd2	ef-hand domain-containing protein d2	8.75564	9.07104	7.32707	8.35716
SeabassC-CL2179Contig1	8.77782e-09	1.89873	Nucleoporin seh1	seh1l	nucleoporin seh1-like	10.8644	10.0696	13.1368	11.2381
SeabassC-CL2216Contig1	7.75887e-06	-1.67497	Engraulis encrasicolus clone Ee5-137 microsatellite sequence	lyl1	protein lyl-1	10.0143	11.5124	7.78618	9.46114
SeabassC-CL2218Contig1	4.84842e-07	1.3678	Transcription factor A, mitochondrial precursor	tfam	transcription factor mitochondrial precursor	11.5941	11.0824	12.7135	11.3457
SeabassC-CL2256Contig1	2.20624e-08	-2.9061	TSA: Oncorhynchus mykiss 84825.Onmycontig mRNA sequence	tp53inp2	tumor protein p53-inducible nuclear protein 2-like	12.2687	13.2089	7.90279	10.8089
SeabassC-CL225Contig1	1.1532e-07	-1.25873	Tescalcin	tesc	calcineurin b homologous protein 3-like	9.51285	11.253	7.52372	8.78247
SeabassC-CL228Contig1	6.34983e-07	-1.97455	cdna:novel group:BROADS1:groupXII:15838946:15841141:-1 gene:ENSGACG00000012061	bnip2	bcl2 adenovirus e1b 19 kda protein-interacting protein 2-like	13.935	14.3758	11.7766	13.7511
SeabassC-CL2328Contig1	1.24117e-07	-1.51668	cdna:novel group:BROADS1:groupX:4594398:4595458:1 gene:ENSGACG00000003370	snx27	sorting nexin-27-like	9.88449	10.1742	7.96398	9.48066
SeabassC-CL2334Contig1	2.61876e-07	-1.30047	D. labrax chromosome sequence corresponding to linkage group 1, bottom part, co	kctd2	btb poz domain-containing protein kctd2	9.39286	9.92783	8.25739	9.55783
SeabassC-CL2351Contig1	7.67963e-06	-2.754	B-cell CLL/lymphoma 6, member B	pnpla2	patatin-like phospholipase domain-containing protein 2-like	11.5309	12.6017	8.73108	11.4851
SeabassC-CL2531Contig1	3.59045e-05	-1.7916	notch-regulated ankyrin repeat protein a	notch-regulated ankyrin repeat protein a		11.3212	12.2407	9.04227	10.8339
SeabassC-CL2669Contig1	0.000116011	0.7692	cdna:novel group:BROADS1:groupVIII:15017936:15018938:-1 gene:ENSGACG00000011653	psmb3	proteasome subunit beta type-3	11.122	10.088	12.1036	11.3344
SeabassC-CL2686Contig1	5.89606e-06	-2.28873	RNA binding motif, single stranded interacting protein 3	rbms3	rna-binding single-stranded-interacting protein 3	12.5019	13.2796	9.27086	11.5596
SeabassC-CL2689Contig1	1.43656e-06	-1.24388	D. labrax chromosome sequence corresponding to linkage group 1, top part, compl	glut1	solute carrier family facilitated glucose transporter member 1	9.0912	9.6439	6.7601	8.00402
SeabassC-CL2694Contig1	3.38489e-06	-0.727267	D. labrax chromosome sequence corresponding to linkage group 1, bottom part, co	tbcd	tubulin-specific chaperone d	10.0635	10.8244	7.24491	7.97217
SeabassC-CL2732Contig1	8.23767e-09	-2.73345	D. labrax chromosome sequence corresponding to linkage group 1, bottom part, co	gpx4a	glutathione peroxidase 4a	10.2475	11.328	8.05132	10.7848
SeabassC-CL273Contig1	8.52324e-05	-0.5811	Hsp90 co-chaperone Cdc37	cdc37	hsp90 co-chaperone cdc37	12.4987	12.7277	12.0108	12.5919
SeabassC-CL2768Contig1	3.87561e-06	1.18888	probable carboxypeptidase PM20D1.2 precursor	pm20d1	probable carboxypeptidase -like	9.62964	8.21701	9.82387	8.63499
SeabassC-CL2769Contig1	7.13707e-06	-3.33262	Lates calcarifer clone LcaE95 microsatellite sequence	alkbh1	alkylated dna repair protein alkb homolog 1-like	14.6599	15.7989	11.4514	14.784
SeabassC-CL2902Contig1	7.98617e-07	-1.23477	cdna:novel group:BROADS1:groupXVI:1707020:1718011:1 gene:ENSGACG00000001577	cdna:novel group:BROADS1:groupXVI:1707020:1718011:1 gene:ENSGACG00000001577	---NA---	13.4794	14.0386	12.2497	13.4844
SeabassC-CL3006Contig1	8.20186e-06	-0.999633	D. labrax chromosome sequence corresponding to linkage group 18, complete seque	impad1	inositol monophosphatase 3-like	10.8593	11.488	9.69701	10.6967
SeabassC-CL306Contig1	3.12953e-06	-2.27852	TSA: Oncorhynchus mykiss 9881.Onmycontig mRNA sequence	spns2	protein spinster homolog 2-like	12.1087	13.0881	8.68835	10.9669
SeabassC-CL3088Contig1	2.28248e-10	-4.27592	cdna:novel group:BROADS1:groupX:15189515:15190498:-1 gene:ENSGACG00000009869	cenpn	centromere protein n	12.1358	13.3444	8.44027	12.7162
SeabassC-CL3139Contig1	0.00751228	-0.903667	D. labrax chromosome sequence corresponding to linkage group 1, top part, compl	spon1	spondin-1	11.8331	13.1549	9.60353	10.5072
SeabassC-CL316Contig1	3.38811e-08	-2.60137	D. labrax chromosome sequence corresponding to linkage group 1, top part, compl	lpp	lipoma-preferred partner homolog	12.7691	13.5049	10.1252	12.7266
SeabassC-CL3193Contig1	2.25469e-06	-0.80195	TSA: Oncorhynchus mykiss 10024.Onmycontig mRNA sequence	ube2q2	ubiquitin-conjugating enzyme e2 q2-like isoform 2	10.9688	11.2533	10.2447	11.0466
SeabassC-CL3295Contig1	3.77036e-06	-3.07327	phosphoglucomutase 5	pgm5	phosphoglucomutase-like protein 5	11.0892	12.8897	8.77687	11.8502
SeabassC-CL3350Contig1	0.00121544	0.738517	D. labrax chromosome sequence corresponding to linkage group 1, bottom part, co	sema4g	semaphorin-4g-like	10.4548	9.53512	11.1701	10.4316
SeabassC-CL353Contig1	1.49982e-06	-0.806867	COMM domain containing 10	commd10	comm domain-containing protein 10	11.8061	12.0653	10.7364	11.5433
SeabassC-CL3551Contig1	5.98979e-06	-0.804183	D. labrax chromosome sequence corresponding to linkage group 1, bottom part, co	josd1	josephin-1	8.74856	9.14896	7.89192	8.6961
SeabassC-CL3592Contig1	2.4985e-06	-0.820767	D. labrax chromosome sequence corresponding to linkage group 18, complete seque	snx16	sorting nexin-16	8.37218	8.92604	7.81086	8.63163
SeabassC-CL3611Contig1	0.000743583	-0.351517	ASC	hectd2	probable e3 ubiquitin-protein ligase hectd2	7.80078	7.98435	7.31783	7.66933
SeabassC-CL3632Contig1	3.43368e-06	-1.40245	pre-B-cell leukemia homeobox 1	pbx1	pre-b-cell leukemia transcription factor 1-like isoform 1	9.01436	10.5791	7.67165	9.07408
SeabassC-CL3697Contig1	2.30933e-05	1.37748	SPC25, NDC80 kinetochore complex component, homolog (S. cerevisiae)	spc25	kinetochore protein spc25	8.1976	7.86749	10.1001	8.72266
SeabassC-CL371Contig1	1.60198e-06	-0.704333	vacuolar protein-sorting-associated protein 36	vps36	vacuolar protein-sorting-associated protein 36	10.2847	10.6526	9.85736	10.5617
SeabassC-CL3743Contig1	2.30457e-09	-1.72088	D. labrax chromosome sequence corresponding to linkage group 1, bottom part, co	dbr1	lariat debranching enzyme	10.4565	10.9611	8.43335	10.1542
SeabassC-CL3761Contig1	3.18521e-09	-2.77757	D. labrax chromosome sequence corresponding to linkage group 1, top part, compl	D. labrax chromosome sequence corresponding to linkage group 1, top part, compl		8.98154	10.4686	7.3453	10.1229
SeabassC-CL3813Contig1	6.84925e-06	-0.69645	D. labrax chromosome sequence corresponding to linkage group 1, bottom part, co	desi1	desumoylating isopeptidase 1	10.736	10.9568	9.05849	9.75494
SeabassC-CL3885Contig1	3.52746e-06	-2.67332	Four and a half LIM domains protein 1	setd5	set domain-containing protein 5	11.3308	13.5522	8.69437	11.3677
SeabassC-CL3892Contig1	1.19425e-06	-0.84185	D. labrax chromosome sequence corresponding to linkage group 1, top part, compl	aq	aquaporin 7	7.90757	8.42135	7.10158	7.9434
SeabassC-CL40Contig1	0.00184294	-0.358717	capping protein (actin filament) muscle Z-line alpha 2	capza2	f-actin-capping protein subunit alpha-2	14.0036	14.5318	13.3762	13.7349
SeabassC-CL40Contig2	3.70077e-06	-1.20048	D. labrax chromosome sequence corresponding to linkage group 1, top part, compl	sox13	transcription factor sox-13	9.48698	9.71444	7.92768	9.12816
SeabassC-CL4168Contig1	0.000249182	-0.6271	TSA: Oncorhynchus mykiss 6495.Onmycontig mRNA sequence	cers2a	ceramide synthase 2-like	9.50097	9.89933	8.52383	9.1509
SeabassC-CL4215Contig1	2.87599e-05	-0.696567	Heme oxygenase	hmox1	heme oxygenase-like	8.40424	8.8924	7.28128	7.97783
SeabassC-CL4244Contig1	6.72446e-09	-3.14957	Salmo salar clone ssal-rgf-522-162 Neuronal membrane glycoprotein M6-b putative	gpm6b	neuronal membrane glycoprotein m6-b isoform 2	12.2698	14.1481	10.2006	13.3502
SeabassC-CL4402Contig1	3.43976e-07	-3.93883	Lipopolysaccharide-induced tumor necrosis factor-alpha factor homolog	interferon-inducedprotein44-like	interferon-induced protein 44-like	11.3301	13.2422	8.59242	12.5312
SeabassC-CL4403Contig1	0.00103679	-1.2159	D. labrax chromosome sequence corresponding to linkage group 18, complete seque	shmt1	serine cytosolic-like	9.03809	10.2813	8.5137	9.72964
SeabassC-CL4668Contig1	2.65222e-07	-1.98787	DnaJ (Hsp40) homolog, subfamily A, member 4	dnaja4	dnaj homolog subfamily a member 4	9.52669	10.1199	7.88191	9.86978
SeabassC-CL629Contig1	5.47921e-07	-3.66465	caldesmon 1	cald1	non-muscle caldesmon-like	12.6125	14.0584	9.4478	13.1125
SeabassC-CL643Contig1	2.28284e-05	-0.946983	iron-sulfur cluster assembly 1 homolog (S. cerevisiae)	isca1	iron-sulfur cluster assembly 1 mitochondrial	10.6843	11.2589	9.85491	10.8019
SeabassC-CL656Contig1	1.69981e-08	-2.55735	cdna:novel group:BROADS1:groupXVIII:15160892:15161878:-1 gene:ENSGACG0000001312	band-likeprotein2-like	band -like protein 2-like	12.6613	14.0726	11.0404	13.5978
SeabassC-CL673Contig1	2.12797e-06	-1.27988	Zea mays clone Contig856.F mRNA sequence	rhogb	rho-related gtp-binding	9.1277	9.5768	7.67541	8.95531
SeabassC-CL694Contig1	0.0375317	0.405667	pep:known chromosome:MEDAKA1:3:23800940:23802839:1 gene:ENSORLG00000011307	ptpn18	tyrosine-protein phosphatase non-receptor type 18-like	10.1123	9.85133	10.7839	10.3783
SeabassC-CL768Contig1	2.6299e-07	-1.62153	family with sequence similarity 114, member A2	fam114a2	protein fam114a2	9.0826	9.64224	7.85811	9.47964
SeabassC-CL782Contig1	1.97991e-06	-2.1939	Beta-2-glycoprotein 1 precursor	apoh	beta-2-glycoprotein 1-like	9.78687	11.2283	8.30098	10.4949
SeabassC-CL790Contig1	4.81409e-06	-1.95643	FXYD domain containing ion transport regulator 5b	h6pd	gdh 6pgl endoplasmic bifunctional	10.3223	11.0067	8.15745	10.1139
SeabassC-CL796Contig1	1.14699e-05	0.93115	Sin3A-associated protein, 18kDa	sec62	translocation protein sec62-like	12.9541	12.5297	14.0717	13.1406
SeabassC-CL812Contig1	1.25394e-07	-1.9987	TSA: Oncorhynchus mykiss 44109.Onmycontig mRNA sequence	zcchc24	zinc finger cchc domain-containing protein 24-like	8.72663	10.1489	7.07829	9.07699
SeabassC-CL813Contig1	8.5278e-07	-3.595	annexin max3	anxa1	annexin a1	15.7197	17.0224	12.9763	16.5713
SeabassC-CL889Contig1	9.77843e-07	1.19068	ATP5S-like	atp5sl	atp synthase subunit s-like	12.1724	11.8558	13.4494	12.2587
SeabassC-CL902Contig1	0.00811137	-0.3612	Anoplopoma fimbria clone afim-evh-501-219 Heparan sulfate 2-O-sulfotransferase	hs2st1	heparan sulfate 2-o-sulfotransferase 1	8.14621	8.5899	7.59764	7.95884
SeabassC-CL963Contig1	4.47533e-07	-1.6635	DIP2 disco-interacting protein 2 homolog Ba (Drosophila)	dip2ba	disco-interacting protein 2 homolog b-a-like	10.1603	11.2661	8.55823	10.2217

## Sheet: Skyblue DEGs
Gene Name	adjusted P Value	log Fold Change	Description	Gene Symbol	genome description	mean expression Females 110	mean expression Males 110	mean expression Females 250	mean expression Males 250
AJ489523.1	1.29631e-08	-3.91332	D. labrax partial mRNA for estrogen receptor beta 1 (erbeta1 gene)	erbeta1		9.92974	10.7152	8.10732	12.0206
AM411614.1	3.7576e-09	-7.17335	D. labrax mRNA for lipoprotein lipase (lpl gene)	lpl	cysteine and glycine-rich protein 1	13.1767	13.3395	8.37288	15.5462
AM849812.1	1.16111e-06	-1.31792	D. labrax mRNA for T-cell surface glycoprotein CD4 (CD4 gene), clone 2	urb1	nucleolar pre-ribosomal-associated protein 1	9.00266	9.81778	7.70398	9.0219
ASSEMBLY_C10378	1.96774e-07	1.6071	Vacuolar ATP synthase 21 kDa proteolipid subunit	tmem106a	transmembrane protein 106b-like	9.85445	9.71689	10.6719	9.06484
ASSEMBLY_C10379	0.00039852	1.25933	ubiquitin associated protein 2	dhx8	atp-dependent rna helicase dhx8	12.6182	12.6115	13.5369	12.2775
ASSEMBLY_C10404	4.04691e-09	2.3975	ubiquitin-like, containing PHD and RING finger domains, 1	znf638	zinc finger protein 638	7.82763	7.89924	10.7136	8.31609
ASSEMBLY_C10405	5.15766e-08	-3.0598	guanine nucleotide binding protein (G protein), gamma 2 [Xenopus laevis]	gng2		10.0717	11.8115	8.14674	11.2065
ASSEMBLY_C10554	4.48723e-09	2.28972	PREDICTED: SIL1 protein-like	taf9	adenylate kinase isoenzyme 6-like	8.80436	8.9129	11.7792	9.48945
ASSEMBLY_C10593	1.86935e-08	1.47462	RNA binding motif protein 17	prr12	proline-rich protein 12	11.1944	11.4092	12.9781	11.5035
ASSEMBLY_C10653	4.00137e-08	-1.57453	cdna:novel group:BROADS1:groupXIII:17338064:17340704:-1 gene:ENSGACG00000013806	ntpcr	cancer-related nucleoside-triphosphatase-like	13.5303	13.1444	12.0376	13.6121
ASSEMBLY_C10788	4.37968e-06	-1.44643	semaphorin-7A [Danio rerio]	hnrnpa1	heterogeneous nuclear ribonucleoprotein a1	8.43743	9.37186	7.3375	8.78395
ASSEMBLY_C11045	5.89606e-06	1.28232	Creatine kinase, testis isozyme	fattyaciddelta-6desaturase	fatty acid delta-6 desaturase	17.4043	17.1896	18.3027	17.0204
ASSEMBLY_C11566	1.26804e-07	1.58525	Annexin A3	em	epithelial membrane protein 3-like	9.25082	9.264	10.6557	9.07045
ASSEMBLY_C11765	1.21112e-06	1.06572	PREDICTED: hypothetical protein LOC100690621	urm1	ubiquitin-related modifier 1 homolog	10.8895	10.3285	11.5692	10.5035
ASSEMBLY_C11959	1.36494e-07	-2.80745	polymerase I and transcript release factor	ctdspl2	ctd small phosphatase-like protein 2-a-like	11.3738	13.027	8.67153	11.4789
ASSEMBLY_C11996	1.93585e-06	-3.44908	cathepsin S	rpe	ribulose-phosphate 3-epimerase	13.7571	14.5054	11.898	15.3471
ASSEMBLY_C12535	2.51479e-06	0.761467	Mov10, Moloney leukemia virus 10, homolog (mouse)	krt4	type ii keratin e3	10.1942	10.252	11.0319	10.2704
ASSEMBLY_C13223	3.43638e-07	1.46947	N-acylaminoacyl-peptide hydrolase	cdca8	cell division cycle associated 8	9.50946	8.84888	10.5695	9.10006
ASSEMBLY_C13609	1.60454e-06	2.14023	chromosome 18 open reading frame 25	hip1	huntingtin-interacting protein 1 isoform 1	8.69872	8.69711	11.2785	9.13823
ASSEMBLY_C13761	2.01335e-05	-3.2587	leucine rich repeat containing 17	hhipl1	hhip-like protein 1	12.4886	13.8321	10.2073	13.4661
ASSEMBLY_C14061	1.33539e-05	-1.6871	Trypsin	ngap	disabled homolog 2-interacting	9.24843	10.1251	8.03545	9.72254
ASSEMBLY_C14252	9.27505e-07	-1.41705	eukaryotic elongation factor-2 kinase	tnni3k	serine threonine-protein kinase tnni3k-like	11.3999	11.8957	10.4625	11.8795
ASSEMBLY_C14800	3.19754e-06	1.31117	histocompatibility (minor) 13	opa3	optic atrophy 3 protein homolog	7.74713	7.77737	8.79235	7.48118
ASSEMBLY_C15120	1.00464e-06	2.35868	mtEFG1_C: C-terminus of mitochondrial Elongation factor G1 (mtEFG1)-like protei	mtmr10	myotubularin-related protein 10	9.90653	9.33357	11.7473	9.38863
ASSEMBLY_C15520	6.9587e-08	2.1148	kinesin family member 23	zswim7	zinc finger swim domain-containing protein 7-like	9.25277	9.03547	11.9844	9.86955
ASSEMBLY_C16218	2.37468e-07	-2.87627	coiled-coil domain containing 80	gemi7	gem-associated protein 7	10.4682	12.2757	8.7318	11.6081
ASSEMBLY_C17253	5.50496e-09	2.46218	wu:fi04f09 precursor [Danio rerio] gb|AFN20270.1| brambleberry	mt	metastasis-associated protein mta2	7.85419	8.26124	10.5935	8.13134
ASSEMBLY_C17469	6.38907e-08	1.60185	PREDICTED: uncharacterized protein C5orf34 homolog	pebp4	phosphatidylethanolamine-binding protein 4	7.62393	7.61789	9.26874	7.66686
ASSEMBLY_C17889	1.36564e-06	1.5994	N(alpha)-acetyltransferase 25, NatB auxiliary subunit	chst15	carbohydrate sulfotransferase 15-like	8.26956	8.45471	9.78698	8.18758
ASSEMBLY_C18020	5.81911e-08	-1.67442	nuclease-sensitive element-binding protein 1 [Xenopus laevis]	cx32	gap junction protein	14.0092	14.4077	12.5826	14.257
ASSEMBLY_C18026	1.13417e-06	1.45777	WD repeat containing, antisense to TP73	man1a1	mannosyl-oligosaccharide -alpha-mannosidase ia	8.16627	7.83947	9.35743	7.89967
ASSEMBLY_C18356	3.13466e-08	1.75593	Regulatory factor X-associated protein	fam53b	protein fam53b-like	10.2762	10.4492	12.4131	10.6572
ASSEMBLY_C18946	1.24373e-06	1.137	Src homology-3 domain	Src homology-3 domain		6.96543	7.09651	8.15958	7.02258
ASSEMBLY_C19041	6.46274e-08	1.70535	COP9 constitutive photomorphogenic homolog subunit 3 (Arabidopsis)	interferon-inducedverylargegtpase1-like	interferon-induced very large gtpase 1-like	8.61177	8.69028	10.1828	8.47744
ASSEMBLY_C19359	2.99406e-06	1.04878	nucleoporin like 1	ubac2	ubiquitin-associated domain-containing protein 2-like	7.65878	7.69294	8.7208	7.67202
ASSEMBLY_C19376	5.54882e-06	1.66092	lysine (K)-specific demethylase 4A	cahz	carbonic anhydrase	8.82705	7.96252	9.41406	7.75313
ASSEMBLY_C19572	3.09179e-07	1.69463	Tetratricopeptide TPR-1	prss35	inactive serine protease 35	8.20228	8.19837	9.92172	8.22708
ASSEMBLY_C20556	1.26598e-07	2.05247	cdna:novel group:BROADS1:groupXII:560982:576138:1 gene:ENSGACG00000002707	grip2	glutamate receptor-interacting protein 2	7.71389	7.78299	9.62756	7.57509
ASSEMBLY_C20731	6.4613e-08	1.44163	coiled-coil domain-containing protein 47 precursor [Danio rerio]	myom1	m- striated muscle-like isoform x1	10.5517	10.3327	11.4787	10.0371
ASSEMBLY_C20741	3.8185e-09	2.03783	5-hydroxytryptamine receptor 5A	htr5a	5-hydroxytryptamine receptor 5a	8.05981	7.38424	9.49449	7.45665
ASSEMBLY_C20835	9.22197e-06	-0.8534	valosin containing protein	vbp1	prefoldin subunit 3-like	12.448	13.0377	11.7994	12.6528
ASSEMBLY_C20890	8.00804e-11	3.11758	PREDICTED: major facilitator superfamily domain-containing protein 2A-B-like	mfsd2a	major facilitator superfamily domain-containing protein 2a-b-like	7.56419	7.64786	10.9084	7.79079
ASSEMBLY_C20894	1.86007e-05	0.916517	PREDICTED: polynucleotide 5'-hydroxyl-kinase NOL9-like	nol9	polynucleotide 5 -hydroxyl-kinase nol9	7.12623	7.09084	8.20983	7.29334
ASSEMBLY_C20919	2.41115e-05	0.856233	PREDICTED: hypothetical protein LOC100034411	PREDICTED: hypothetical protein LOC100034411		7.37727	7.34581	8.21058	7.35437
ASSEMBLY_C20930	6.90212e-06	1.11243	E3 ubiquitin-protein ligase MARCH3 [Salmo salar]	march3	e3 ubiquitin-protein ligase march3	8.93362	9.00146	9.95841	8.84599
ASSEMBLY_C20936	5.97172e-06	1.65498	novel protein similar to vertebrate ligand of numb-protein X 2 (LNX2)	lnx2b	ligand of numb protein x 2-like	8.42887	8.38598	9.80095	8.14595
ASSEMBLY_C20945	1.3467e-07	1.76592	PREDICTED: coiled-coil-helix-coiled-coil-helix domain-containing protein 10, mi	chchd10	coiled-coil-helix-coiled-coil-helix domain containing 10	15.0365	13.1597	14.9873	13.2214
ASSEMBLY_C21030	1.31777e-06	-2.89567	CXXC finger 5	cxxc5	cxxc-type zinc finger protein 5-like	10.7549	11.1046	8.95442	11.8501
ASSEMBLY_C21352	4.33119e-07	-2.24552	Transcriptional activator protein Pur-beta	purb	---NA---	12.3649	13.4235	10.3774	12.623
ASSEMBLY_C21435	4.21262e-06	0.950767	Testis-expressed sequence 264 protein	tex264	testis-expressed sequence 264	7.57113	7.50449	8.34194	7.39118
ASSEMBLY_C21527	1.6836e-07	1.19153	signal recognition particle 68kDa	srp68	signal recognition particle 68 kda protein	7.87631	8.05199	9.14974	7.95823
ASSEMBLY_C21552	7.44246e-05	1.0381	Transketolase-like, pyrimidine-binding domain	tat	tyrosine aminotransferase	9.44654	8.82669	9.81977	8.78166
ASSEMBLY_C21691	1.75488e-06	1.70978	peptidase (mitochondrial processing) alpha	pmpca	mitochondrial-processing peptidase subunit alpha	8.6974	8.54651	10.3422	8.6324
ASSEMBLY_C21694	1.02406e-05	1.47897	coiled-coil domain containing 51	kcnab2	voltage-gated potassium channel subunit beta-2-like isoform 1	9.8038	9.29057	11.365	9.88605
ASSEMBLY_C21831	1.81253e-08	-1.77517	Transforming growth factor-beta, C-terminal	tgf	transforming growth factor beta-3-like	8.97272	9.34931	7.37084	9.14601
ASSEMBLY_C21911	8.54764e-08	1.4765	katanin p60 ATPase-containing subunit A1 [Salmo salar]	rpl32	60s ribosomal protein l32	9.33587	9.09645	11.0014	9.52491
ASSEMBLY_C22020	1.31352e-07	1.31323	PREDICTED: uncharacterized protein C8orf34 homolog	uncharacterizedproteinc8orf34homolog	uncharacterized protein c8orf34 homolog	7.24314	7.46121	8.77464	7.4614
ASSEMBLY_C22094	4.6992e-06	1.63685	mpv17-like protein 2 [Xenopus (Silurana) tropicalis]	mpv17l2	mpv17-like protein 2-like	9.60294	8.44433	10.3271	8.69019
ASSEMBLY_C22170	3.62668e-07	2.01552	Disintegrin and metalloproteinase domain-containing protein 9	adam9	disintegrin and metalloproteinase domain-containing protein 9-like	7.77845	7.58226	9.7242	7.70868
ASSEMBLY_C22285	7.39246e-06	2.30677	Phosphoinositide 3-kinase (PI3K), class I, catalytic domain; The PI3K catalytic	pik3ca	phosphatidylinositol- -bisphosphate 3-kinase catalytic subunit alpha isoform-like	8.09922	8.12046	10.3992	8.09238
ASSEMBLY_C22345	8.25031e-08	1.57267	cytosolic thiouridylase subunit 2 homolog (S. pombe)	cd93	complement component c1q receptor	8.26949	8.31498	10.121	8.54829
ASSEMBLY_C22350	2.08793e-07	1.21985	CTP synthase N-terminus	ncald	neurocalcin-delta a-like	9.17786	9.09346	10.1844	8.9646
ASSEMBLY_C22467	8.97184e-07	1.62172	WD40	ranbp3	ran-binding protein 3	8.18576	8.19072	9.58201	7.96029
ASSEMBLY_C22491	1.66762e-06	1.32967	RAB9A, member RAS oncogene family	rab9a	ras-related protein rab-9a	9.69377	9.60344	10.9727	9.64309
ASSEMBLY_C22497	5.9389e-06	1.33452	solute carrier family 7 (amino acid transporter, L-type), member 8	slc7a8		7.60897	7.44513	8.78509	7.45058
ASSEMBLY_C22526	4.67812e-08	-1.40278	PREDICTED: serine protease 23-like	prss23	serine protease 23-like	8.00656	9.34312	7.19308	8.59587
ASSEMBLY_C22591	3.11165e-08	1.88488	PUL	plaa	phospholipase a-2-activating protein	10.4033	10.3255	12.7985	10.9136
ASSEMBLY_C22732	6.08565e-07	-1.25493	D111/G-patch	rbm5	rna-binding protein 5	10.0341	10.3332	9.03167	10.2866
ASSEMBLY_C22812	5.36493e-06	1.01143	BRF1 homolog, subunit of RNA polymerase III transcription initiation factor III	brf1	transcription factor iiib 90 kda subunit	7.51795	7.62255	8.36017	7.34871
ASSEMBLY_C22860	3.85465e-08	-1.54383	Coagulation factor X [Salmo salar]	fa10	vitamin k-dependent protein z	14.1142	15.362	13.7542	15.2981
ASSEMBLY_C22888	9.66719e-11	4.09432	transmembrane protein 144 [Danio rerio]	tmem144	transmembrane protein 144-like	8.67249	8.88146	13.478	9.38366
ASSEMBLY_C23104	0.000237503	0.927767	PREDICTED: protein NPAT	npat	protein npat	8.36465	8.29943	9.48541	8.55761
ASSEMBLY_C23139	0.00015059	-0.804733	Insulin-like growth factor-binding protein, IGFBP	cyr61	protein cyr61-like	7.7327	8.06414	7.31837	8.12311
ASSEMBLY_C23251	8.13595e-08	1.87608	breast cancer metastasis suppressor 1 [Xenopus laevis]	capns1b	calpain small subunit 1	10.5128	10.7618	12.6705	10.7944
ASSEMBLY_C23396	2.55403e-06	1.23467	Glycosyl hydrolases 38, C-terminal	man2b2	epididymis-specific alpha-mannosidase-like	9.05258	8.64126	10.0665	8.83179
ASSEMBLY_C23432	5.15766e-08	-2.26177	PREDICTED: protein lin-28 homolog A-like	mane	glycoprotein endo-alpha- -mannosidase-like	11.1184	11.5271	9.96094	12.2227
ASSEMBLY_C23532	6.17496e-07	2.54322	DNA topoisomerase IB, C-terminal catalytic domain	top1	dna topoisomerase 1	9.48337	9.67107	11.4444	8.9012
ASSEMBLY_C23548	2.28362e-10	4.77692	Cytoskeleton-associated protein, Gly-rich domain	cyld	ubiquitin carboxyl-terminal hydrolase cyld isoform 2	10.5412	10.8254	14.3163	9.53941
ASSEMBLY_C23592	1.85139e-07	-2.88275	Tetraspanin-4 [Salmo salar]	tsn9	tetraspanin-9	10.8241	11.9454	8.85721	11.74
ASSEMBLY_C23593	2.14063e-09	3.15562	importin subunit alpha-2 [Danio rerio]	kpna2	importin subunit alpha-2	8.3334	8.28961	11.7192	8.56354
ASSEMBLY_C23597	5.24813e-05	-1.78145	methyl-CpG binding domain protein 5	mb	methyl- -binding domain protein 5 isoform 1	12.3318	12.3432	10.6154	12.3969
ASSEMBLY_C23612	8.33908e-08	-1.90688	thyroid hormone receptor interactor 12	trip12	e3 ubiquitin-protein ligase trip12 isoform x6	10.7483	10.8012	9.47104	11.3779
ASSEMBLY_C23627	0.000119509	1.07138	novel protein (zgc:55818)	psmd1	26s proteasome non-atpase regulatory subunit 1-like	8.8927	8.6468	9.46657	8.39516
ASSEMBLY_C23763	1.93817e-08	-2.22607	endonuclease/exonuclease/phosphatase family domain containing 1	eepd1	endonuclease exonuclease phosphatase family domain-containing protein 1	9.71557	9.5752	8.49403	10.7201
ASSEMBLY_C23765	2.66676e-06	-1.14673	Peptide-N4-N-acetyl-beta-D-glucosaminylasparagine amidase F [Salmo salar]	pngf	peptide-n4-n-acetyl-beta-d-glucosaminylasparagine amidase f precursor	8.99172	9.57054	7.97281	9.11954
ASSEMBLY_C23767	4.4297e-09	2.8182	Transcription factor B2, mitochondrial	tfb2m	dimethyladenosine transferase mitochondrial-like	9.51377	8.63819	11.506	8.68776
ASSEMBLY_C23848	1.69551e-05	0.61395	Ca++-dependent secretion activator	cnot1	ccr4-not transcription complex subunit 1-like isoform 1	7.24333	7.24726	7.8588	7.24483
ASSEMBLY_C24062	1.47234e-07	1.4201	heparan sulfate 2-O-sulfotransferase 1 [Gallus gallus]	hs2st1	heparan sulfate 2-o-sulfotransferase 1	9.70047	9.60621	11.0568	9.63672
ASSEMBLY_C24246	1.49227e-05	1.057	3-hydroxyisobutyryl-CoA hydrolase	hibch	3-hydroxyisobutyryl- mitochondrial-like	9.37748	8.52947	9.91187	8.85488
ASSEMBLY_C24284	0.00010168	1.42898	Ldl_recept_a	ckmb	creatine kinase m-type-like	7.74139	7.76753	9.11873	7.68975
ASSEMBLY_C24387	3.6139e-05	1.00278	H01CJC protein	tmem59	transmembrane protein 59-like	8.58559	8.50796	9.21515	8.21237
ASSEMBLY_C24396	1.47527e-05	-2.9699	novel protein similar to vertebrate collagen, type VI, alpha 3 (COL6A3)	col6a3	collagen alpha-3 chain	12.4575	14.0365	9.68548	12.6554
ASSEMBLY_C24476	5.60346e-06	0.6626	novel immune-type receptor 4	novelimmune-typereceptor3	novel immune-type receptor 3	6.98272	6.92545	7.65915	6.99657
ASSEMBLY_C24518	0.0140659	0.444517	Limbin	evc2	ellis van creveld protein 2-like	7.72282	7.64931	8.06113	7.6166
ASSEMBLY_C24537	1.31392e-06	0.890583	N-acetyltransferase 10	nat10	n-acetyltransferase 10	7.97929	8.17021	8.78526	7.8947
ASSEMBLY_C24807	8.66133e-05	1.16517	PREDICTED: telomere-associated protein RIF1	rif1	telomere-associated protein rif1	7.79568	7.94443	8.90401	7.73883
ASSEMBLY_C24967	1.63878e-07	0.875417	Phenylalanyl-tRNA synthetase, beta subunit, ferrodoxin-fold anticodon-binding	fdxacb1	ferredoxin-fold anticodon-binding domain-containing protein 1	10.608	10.3007	11.4256	10.5502
ASSEMBLY_C24974	4.23163e-10	2.6891	PREDICTED: alkylated DNA repair protein alkB homolog 8-like	alkbh8	alkylated dna repair protein alkb homolog 8-like	7.83701	8.03952	10.9349	8.24584
ASSEMBLY_C25009	4.70654e-06	2.08837	WD40	tle3	protein groucho-2-like isoform 2	8.62214	8.54545	10.7075	8.61914
ASSEMBLY_C25079	2.52337e-05	-1.0883	PREDICTED: meteorin-like protein-like	metrnl	meteorin-like protein	10.5488	11.9618	10.4628	11.5511
ASSEMBLY_C25084	4.92626e-07	1.51878	Chemokine-like protein, FAM19A2	fam19a3	protein fam19a2-like	7.31283	7.23653	8.85306	7.3343
ASSEMBLY_C25090	1.01134e-07	1.44202	Glycosyl hydrolase family 59	galc	galactocerebrosidase precursor	9.41704	8.43785	9.69922	8.2572
ASSEMBLY_C25120	7.94077e-07	2.38377	cytochrome P450	cyp2k4	cytochrome p450 2k1-like	8.42253	7.89697	10.37	7.98629
ASSEMBLY_C25132	1.27877e-05	0.9782	TAF9B RNA polymerase II, TATA box binding protein (TBP)-associated factor, 31kD	c6	complement component c6	13.401	13.3026	14.3141	13.3359
ASSEMBLY_C25208	7.96061e-07	1.32015	Si:dkey-98p3.7	inosine-uridinepreferringnucleosidehydrolase-like	inosine-uridine preferring nucleoside hydrolase-like	11.3628	10.3503	11.8211	10.5009
ASSEMBLY_C25280	2.26455e-05	1.2951	ATPase, aminophospholipid transporter, class I, type 8B, member 1	atp8b1	probable phospholipid-transporting atpase ic	7.90137	7.58342	8.65832	7.36322
ASSEMBLY_C25357	2.41644e-05	0.53705	novel immune-type receptor 2	novelimmune-typereceptor2	novel immune-type receptor 2	7.0808	7.0594	7.52479	6.98773
ASSEMBLY_C25372	0.000275653	0.792817	ubiquitin specific peptidase 5 (isopeptidase T)	usp5	ubiquitin carboxyl-terminal hydrolase 5	9.36459	9.27167	9.79223	8.99943
ASSEMBLY_C25407	6.62762e-07	-1.29442	PREDICTED: NLR family, pyrin domain containing 1-like	lrrandpyddomains-containingprotein12-like	lrr and pyd domains-containing protein 12-like	9.53725	10.785	9.15348	10.4479
ASSEMBLY_C25525	4.28502e-07	0.991233	Phospholipid scramblase 1	plscr1	phospholipid scramblase 1	7.35758	7.21525	8.34538	7.35415
ASSEMBLY_C25604	9.03451e-06	1.08413	Helicase associated domain (HA2)	dhx8	deah (asp-glu-ala-his) box polypeptide 8	8.41579	8.51149	9.63362	8.54951
ASSEMBLY_C25620	2.93518e-08	1.61578	ATPase, H+ transporting, lysosomal 16kDa, V0 subunit c	vatl	vacuolar atp synthase 16 kda proteolipid subunit	9.9753	9.46677	10.7906	9.17484
ASSEMBLY_C25711	0.000108708	1.19578	Mki67 protein	mki67	mki67 protein	9.30609	9.25706	10.4821	9.28637
ASSEMBLY_C25728	2.57028e-09	2.5697	sphingomyelin phosphodiesterase 5 [Danio rerio]	smpd5	sphingomyelin phosphodiesterase 3-like	9.80276	9.06343	12.2236	9.65389
ASSEMBLY_C25821	0.000247529	1.07992	cdna:novel chromosome:MEDAKA1:1:16500336:16514042:-1 gene:ENSORLG00000005243	polq	dna polymerase theta	7.57146	7.46869	8.60735	7.52743
ASSEMBLY_C25842	1.64457e-09	2.67572	Rrm1 protein	rrm1	ribonucleoside-diphosphate reductase large subunit-like	9.43291	9.5998	12.688	10.0123
ASSEMBLY_C26002	3.04452e-08	1.5774	PREDICTED: carabin-like	tbc1d10c	carabin	9.61433	7.96478	9.86916	8.29177
ASSEMBLY_C26010	4.94207e-06	-1.67492	unnamed protein product	serineargininerepetitivematrixprotein1-likeisoformx1	serine arginine repetitive matrix protein 1-like isoform x1	8.9073	9.43831	8.26758	9.94252
ASSEMBLY_C26062	7.67683e-06	1.13418	MAU2 chromatid cohesion factor homolog (C. elegans)	mau2	mau2 chromatid cohesion factor homolog	8.33861	8.39863	9.53909	8.40492
ASSEMBLY_C26093	5.96485e-07	-2.48097	calpain regulatory subunit [Oncorhynchus mykiss]	calpain regulatory subunit [Oncorhynchus mykiss]		10.8689	11.8792	8.1072	10.5882
ASSEMBLY_C26095	3.05219e-06	-2.60995	SPla/RYanodine receptor SPRY	fintrim	fish virus induced trim protein	10.7646	10.9171	9.58725	12.1972
ASSEMBLY_C26133	0.0112485	0.540383	Limbin	dtx3	probable e3 ubiquitin-protein ligase dtx3-like	8.74923	8.57017	9.2334	8.69301
ASSEMBLY_C26293	3.61134e-07	-1.52505	SMAD domain, Dwarfin-type	smad1	mothers against decapentaplegic homolog 1-like	8.07523	8.77901	7.25427	8.77933
ASSEMBLY_C26476	1.59628e-07	1.84847	PREDICTED: protein regulator of cytokinesis 1-like [Oreochro	prc1	protein regulator of cytokinesis 1-like	8.10383	8.12837	10.2329	8.38443
ASSEMBLY_C26495	2.48152e-07	2.22843	Trypsin	gm5771	anionic trypsin-2-like	7.61961	7.66005	9.85353	7.62509
ASSEMBLY_C26538	1.57308e-05	-0.7752	3'-5' exoribonuclease CSL4 homolog [Danio rerio]	kno	protein c16orf88 homolog	11.5184	12.2998	10.832	11.6072
ASSEMBLY_C26558	1.30114e-07	1.99983	nurim (nuclear envelope membrane protein)	nrm	nurim isoform 1	8.30153	7.92368	9.87982	7.87999
ASSEMBLY_C26800	9.50792e-06	-2.44252	zf-C2H2	cxxc1	cxxc finger 1 (phd domain)	9.90789	11.1205	9.04153	11.484
ASSEMBLY_C26830	3.83331e-07	1.75458	E3 ubiquitin-protein ligase RNF34 [Salmo salar]	rnf34	e3 ubiquitin-protein ligase rnf34-like	8.97849	8.80485	10.7231	8.9685
ASSEMBLY_C26836	1.91332e-07	1.26955	Cysteine-rich with EGF-like domain protein 2	creld2	cysteine-rich with egf-like domain protein 2-like	8.26861	8.59277	9.98123	8.7117
ASSEMBLY_C26866	4.07293e-05	-1.05078	cdna:novel group:BROADS1:groupIII:5148051:5152833:-1 gene:ENSGACG00000014585	acox3	peroxisomal acyl-coenzyme a oxidase 3	12.1668	13.3985	11.9113	12.9621
ASSEMBLY_C26954	9.47735e-07	1.84853	DNA_topoisoIV	top2b	dna topoisomerase 2-beta	9.91809	10.049	11.5242	9.67565
ASSEMBLY_C26973	1.01632e-10	3.26568	Protein PAT1 homolog 1	patl2	protein pat1 homolog 2-like	7.68917	7.79055	11.2259	7.96017
ASSEMBLY_C27036	1.90164e-08	1.88515	magnesium transporter NIPA2 [Danio rerio]	slc38a	sodium-coupled neutral amino acid transporter 10	10.7925	10.2285	12.185	10.2998
ASSEMBLY_C27050	0.000167349	1.10778	AAA domain containing 2 isoform CRA_a	sdhb	succinate dehydrogenase iron-sulfur mitochondrial precursor	7.51741	7.5094	8.7689	7.66109
ASSEMBLY_C27231	1.4689e-09	-3.33103	cdna:novel chromosome:MEDAKA1:6:2157303:2171283:1 gene:ENSORLG00000001162	lmo1	lim domain only 1	9.85986	11.7347	7.93065	11.2617
ASSEMBLY_C27251	3.14065e-08	-1.66727	family with sequence similarity 132, member B	fam132b	protein fam132b	8.84421	10.2446	8.70951	10.3768
ASSEMBLY_C27463	1.18027e-06	1.44058	mRNA-capping enzyme [Salmo salar]	rngtt	mrna-capping enzyme	8.92685	8.96056	10.4275	8.98687
ASSEMBLY_C27490	2.19407e-09	2.51872	2',5'-phosphodiesterase 12'	pde12	2 -phosphodiesterase 12	9.74427	9.46071	12.6561	10.1374
ASSEMBLY_C27594	7.67398e-08	1.29177	general transcription factor IIf subunit 2 [Ictalurus punctatus]	gtf2f2a	general transcription factor iif subunit 2-like	9.54234	9.36669	10.8354	9.54357
ASSEMBLY_C27640	0.000303711	0.981567	zinc finger protein 738 [Mus musculus]	znf596	zinc finger protein 624-like	7.45899	7.52193	8.62777	7.64623
ASSEMBLY_C27648	1.45756e-07	1.44572	FAD1 flavin adenine dinucleotide synthetase homolog (S. cerevisiae)	flad1	fad synthase	9.55521	9.0382	10.8673	9.42161
ASSEMBLY_C27773	3.12351e-06	1.45845	protein associated with topoisomerase II homolog 1 (yeast)	patl1	protein pat1 homolog 1	9.1857	9.19297	10.7557	9.29724
ASSEMBLY_C27812	1.77199e-07	1.48998	Heat shock protein 9 [Danio rerio]	hspa9	stress-70 mitochondrial	10.0054	9.23461	10.7308	9.24077
ASSEMBLY_C28088	7.55162e-08	2.18887	Arl5/Arl8 subfamily	arl	adp-ribosylation factor-like protein 11	7.4104	7.42854	9.56755	7.3787
ASSEMBLY_C28111	4.11415e-06	1.42155	asparagine synthetase domain-containing protein 1 [Gallus gallus]	asnsd1	asparagine synthetase domain-containing protein 1	7.92121	7.98001	9.51112	8.08957
ASSEMBLY_C28133	2.91773e-10	3.56818	Probable palmitoyltransferase ZDHHC20	zdhhc20	probable palmitoyltransferase zdhhc20-like	7.95173	7.97764	11.6216	8.05339
ASSEMBLY_C28197	0.000135122	0.448717	LysM, putative peptidoglycan-binding, domain containing 4	lysmd4	lysm and peptidoglycan-binding domain-containing protein 4-like	6.97748	7.05139	7.50694	7.05823
ASSEMBLY_C28320	9.54003e-06	1.2026	PREDICTED: DEAH (Asp-Glu-Ala-His) box polypeptide 29	dhx29	atp-dependent rna helicase dhx29	10.3263	10.2618	11.4498	10.2472
ASSEMBLY_C28365	2.92717e-06	1.05647	family with sequence similarity 48, member A	transcriptionfactorspt20homologisoformx7	transcription factor spt20 homolog isoform x7	7.93417	7.82731	9.00342	7.94695
ASSEMBLY_C28444	1.87115e-07	2.10657	cdna:novel group:BROADS1:groupXIX:15132156:15141744:1 gene:ENSGACG00000011879	ca	cation exchanger -like	10.1622	9.57271	11.7701	9.66352
ASSEMBLY_C28622	7.46608e-09	3.23672	cytoplasmic polyadenylation element binding protein 1	cpeb1	cytoplasmic polyadenylation element-binding protein 1-like	7.61185	7.69017	11.2936	8.05694
ASSEMBLY_C28645	4.25733e-08	1.74038	plakophilin 4	pkp4	plakophilin-4-like isoform x1	7.3582	7.5421	9.58706	7.84668
ASSEMBLY_C28812	4.80565e-07	1.49645	PREDICTED: bifunctional protein NCOAT-like	mge	bifunctional protein ncoat-like	9.0905	8.57091	10.3536	8.85718
ASSEMBLY_C28819	5.43081e-06	1.64033	ATPase family AAA domain-containing protein 3 [Bos taurus]	atad3a	atpase family aaa domain-containing protein 3	8.9946	8.51657	10.6993	9.05894
ASSEMBLY_C28880	9.68465e-06	0.8566	PREDICTED: tubulin gamma-2 chain-like isoform 2	tubg1	tubulin gamma-1 chain	8.36382	8.55657	9.47249	8.61589
ASSEMBLY_C28964	3.6247e-08	1.90713	Protein MTO1 homolog, mitochondrial '	mto1	protein mto1 mitochondrial	9.7526	9.13678	11.3848	9.47762
ASSEMBLY_C29103	3.4303e-09	3.11467	Importin subunit alpha-2 [Salmo salar]	lsg1	large subunit gtpase 1 homolog	9.48831	9.51929	13.0295	9.91484
ASSEMBLY_C29142	0.00198845	0.530483	von Willebrand factor, type D domain	von Willebrand factor, type D domain		7.09748	7.1149	7.7491	7.21866
ASSEMBLY_C29195	0.000317256	-1.84005	zgc:158463	zgc:158463		15.1506	15.4778	13.1066	14.9466
ASSEMBLY_C29259	1.73926e-06	1.44702	threonyl-tRNA synthetase, cytoplasmic isoform 1 [Danio rerio]	tarsl2	probable threonine--trna ligase cytoplasmic-like	9.14107	9.11738	10.5392	9.0922
ASSEMBLY_C29516	1.13417e-06	1.22112	Molybdenum cofactor synthesis protein 2 large subunit	mocs2	molybdopterin synthase catalytic subunit-like	14.1813	14.2626	15.6063	14.3852
ASSEMBLY_C29523	2.36866e-07	-1.20408	FAM151B	fam151b	protein fam151b-like	8.32073	8.65101	7.58731	8.7914
ASSEMBLY_C29586	5.1201e-06	1.2104	FAST kinase-like protein, subdomain 2	fastkd1	fast kinase domain-containing protein 1	9.18276	9.22702	10.7776	9.56719
ASSEMBLY_C29649	2.62578e-09	2.41112	Transmembrane protein 53	dnatransposasethap9-like	dna transposase thap9-like	10.89	10.6952	13.7014	11.2903
ASSEMBLY_C29797	0.000126171	-0.710617	Protein FRA10AC1	fra10ac1	protein fra10ac1 homolog	11.7528	12.2121	11.5035	12.2141
ASSEMBLY_C29933	2.36687e-06	1.21353	UDP-GlcNAc:betaGal beta-1,3-N-acetylglucosaminyltransferase 9	UDP-GlcNAc:betaGal beta-1,3-N-acetylglucosaminyltransferase 9		7.20885	7.3535	8.36669	7.15316
ASSEMBLY_C29977	2.85985e-06	-1.76362	sushi-repeat-containing protein [Danio rerio]	srpx	sushi-repeat-containing protein	10.1444	11.9199	9.56953	11.3331
ASSEMBLY_C30166	3.834e-07	1.59298	adaptor-related protein complex 4, mu 1 subunit	adaptor-related protein complex 4, mu 1 subunit		8.17219	8.11789	9.69473	8.10176
ASSEMBLY_C30170	6.27623e-07	-3.9472	PREDICTED: CUGBP Elav-like family member 3-like	PREDICTED: CUGBP Elav-like family member 3-like		9.61473	11.0658	8.49014	12.4373
ASSEMBLY_C30289	3.37231e-08	1.75125	PREDICTED: growth hormone-regulated TBC protein 1-A-like	grtp1a	growth hormone-regulated tbc protein 1-a-like	9.58496	9.02957	11.2151	9.46387
ASSEMBLY_C30358	1.19533e-06	-0.983517	V-set	V-set		7.60528	8.30908	7.07269	8.05621
ASSEMBLY_C30360	4.23163e-10	2.52917	IML2	ttc39b	tetratricopeptide repeat protein 39b-like	7.44371	7.4813	10.3033	7.77412
ASSEMBLY_C30569	2.07794e-08	-3.3289	DUF3377	mmp14	matrix metalloproteinase-14	12.1851	12.8913	8.66483	11.9937
ASSEMBLY_C30775	1.23431e-07	1.39078	alanyl-tRNA editing protein Aarsd1 [Danio rerio]	aarsd1	alanyl-trna editing protein aarsd1-like	11.087	10.5151	12.0352	10.6444
ASSEMBLY_C30785	1.80082e-07	1.65362	eukaryotic translation initiation factor 4E transporter [Oryzias latipes]	eif4enif1	eukaryotic translation initiation factor 4e transporter	7.73031	7.90317	9.55886	7.90528
ASSEMBLY_C30825	6.59801e-07	1.20013	dsrm	son	protein son	8.48217	8.49974	9.67679	8.47666
ASSEMBLY_C30837	2.02141e-06	-3.22697	Kruppel-like factor 6	klf6	krueppel-like factor 6	12.4726	14.1694	9.89342	13.1204
ASSEMBLY_C30899	2.64138e-06	1.41455	sodium channel and clathrin linker 1	sclt1	sodium channel and clathrin linker 1	8.6967	8.45514	10.3453	8.93079
ASSEMBLY_C30934	3.30997e-05	-1.00187	unnamed protein product	cc106	coiled-coil domain-containing protein 106-like	8.65341	8.80975	7.73593	8.73779
ASSEMBLY_C31002	4.4706e-07	1.10732	PREDICTED: hypothetical protein LOC100693622	cdca2	cell division cycle-associated protein 2	7.468	7.51732	8.69323	7.58591
ASSEMBLY_C31135	4.48326e-10	3.42543	PREDICTED: dual specificity protein phosphatase 2-like	dusp2	dual specificity protein phosphatase 2	9.40636	9.60368	11.8825	8.4571
ASSEMBLY_C31214	5.54265e-07	1.48955	prolyl endopeptidase [Danio rerio]	prep	prolyl endopeptidase	7.45896	7.53582	9.22581	7.73626
ASSEMBLY_C31308	6.67501e-07	1.57023	PREDICTED: glutathione S-transferase C-terminal domain-containing protein-like	gstcd	glutathione s-transferase c-terminal domain-containing protein	7.89307	8.13635	9.52474	7.95451
ASSEMBLY_C31378	3.24132e-09	2.57798	shugoshin1 [Oryzias latipes]	sgol1	shugoshin-like 1	7.78282	7.72422	10.9107	8.33278
ASSEMBLY_C31446	4.50858e-07	1.59223	family with sequence similarity 122B	mosp	motile sperm domain-containing protein 1-like	10.3105	10.4053	12.3938	10.8016
ASSEMBLY_C3156	1.00163e-07	2.51968	synaptotagmin binding, cytoplasmic RNA interacting protein	ap3m2	ap-3 complex subunit mu-2	11.3518	10.9046	13.2371	10.7174
ASSEMBLY_C31720	7.75376e-06	1.44183	dipeptidyl-peptidase 9	prph	protein timeless homolog	7.74063	7.75038	9.29773	7.85586
ASSEMBLY_C31722	6.3801e-08	-3.27055	Collagen	prkag1	5 -amp-activated protein kinase subunit gamma-1-like	10.3607	12.303	8.47457	11.7451
ASSEMBLY_C31854	7.70943e-09	2.02092	protein regulator of cytokinesis 1	prc1	protein regulator of cytokinesis 1	9.46554	9.64567	12.0263	10.0054
ASSEMBLY_C31920	1.34225e-07	2.33325	PREDICTED: transducin-like enhancer protein 3 isoform 1	tle3	transducin-like enhancer protein 3 isoform 4	9.19705	9.22284	11.3817	9.04846
ASSEMBLY_C32263	1.39605e-06	1.52337	Peptidase_M48	zmpste24	caax prenyl protease 1 homolog	7.72844	7.67793	9.71465	8.19132
ASSEMBLY_C32334	4.80317e-05	1.10898	eukaryotic translation initiation factor 2C, 1	eif2c1	protein argonaute-1	8.21032	8.36181	9.40972	8.30076
ASSEMBLY_C32345	1.21331e-05	1.13167	centrosomal protein of 41 kDa [Danio rerio]	cep41	centrosomal protein of 41 kda	8.78964	8.33266	9.5359	8.40423
ASSEMBLY_C3529	2.62853e-09	2.66637	PREDICTED: ceroid-lipofuscinosis neuronal protein 5	ap3d1	ap-3 complex subunit delta-1	11.7182	11.857	13.78	11.1136
ASSEMBLY_C3575	4.35532e-08	1.36748	Phosphatidylinositol-glycan biosynthesis class F protein	pigf	phosphatidylinositol-glycan biosynthesis class f protein	12.6121	12.1654	13.8155	12.448
ASSEMBLY_C3732	6.49753e-09	-1.75868	TPA_exp: Oryzias latipes RTN4 (RTN4) mRNA, 3' UTR	rtn4	reticulon-4-like isoform 1	15.4384	15.1929	13.4022	15.1609
ASSEMBLY_C3861	2.99931e-09	2.20078	zf-C3HC4	xnf7	zinc-binding protein a33-like	8.17475	8.24054	10.4007	8.19993
ASSEMBLY_C3988	2.99991e-05	0.80245	bleomycin hydrolase [Danio rerio]	vwa	von willebrand factor a domain-containing protein 5a-like	11.5171	10.5945	11.9735	11.171
ASSEMBLY_C4061	2.23679e-05	-1.07598	cdna:novel group:BROADS1:groupVII:21762041:21835045:-1 gene:ENSGACG00000020651	fam124b	protein fam124b-like	10.9404	10.9058	9.65111	10.7271
ASSEMBLY_C4120	4.5124e-10	3.43015	rpa-interacting protein a	ripa	rpa-interacting protein a	12.676	12.9085	16.6793	13.2491
ASSEMBLY_C4270	4.61878e-10	4.51922	gamma-glutamyltransferase-like 3, isoform CRA_d	ggt7	gamma-glutamyltransferase 7	8.49115	8.54962	13.7667	9.24741
ASSEMBLY_C4506	0.00082366	-0.699067	ubiquitin specific peptidase 25	usp25	ubiquitin carboxyl-terminal hydrolase 25	13.3515	13.9608	13.1763	13.8754
ASSEMBLY_C4519	0.0183214	0.54975	ATP synthase mitochondrial F1 complex assembly factor 1	mrpl1	39s ribosomal protein mitochondrial-like	12.4764	12.2415	12.8714	12.3216
ASSEMBLY_C4636	2.70731e-10	4.85527	syntabulin (syntaxin-interacting)	sybu	syntabulin isoform 1	8.27048	8.41048	13.7507	8.89539
ASSEMBLY_C4706	1.07205e-06	-3.49723	m-calpain [Oncorhynchus mykiss]	m-calpain [Oncorhynchus mykiss]		13.8125	15.228	11.2553	14.7525
ASSEMBLY_C4751	2.78716e-08	1.4168	coenzyme Q6 homolog, monooxygenase (S. cerevisiae)	coq6	ubiquinone biosynthesis monooxygenase coq6	10.617	10.2179	11.8506	10.4338
ASSEMBLY_C4820	1.00432e-06	-0.925567	Dolichyl-diphosphooligosaccharide--protein glycosyltransferase subunit STT3A [S	itm1	dolichyl-diphosphooligosaccharide--protein glycosyltransferase subunit stt3a-like	13.4868	13.5354	12.4951	13.4206
ASSEMBLY_C4860	1.31777e-06	1.23273	oxysterol binding protein-like 7	osbpl6	oxysterol-binding protein 6-like	7.20466	7.25203	8.61361	7.38086
ASSEMBLY_C4894	7.45775e-08	2.0161	Transcription factor Sp1	sp1	transcription factor sp1	8.98329	9.38715	11.5602	9.54415
ASSEMBLY_C4912	5.17772e-08	-1.53673	B-cell CLL/lymphoma 9	bcl9	b-cell cll lymphoma 9 protein	11.4235	12.0865	10.2631	11.7998
ASSEMBLY_C4934	2.92946e-07	3.58995	USP6 N-terminal like [Xenopus (Silurana) tropicalis]	usp6nl	usp6 n-terminal-like	8.05483	8.07594	11.8923	8.30234
ASSEMBLY_C4944	0.00047662	0.71375	DUF3504	nsfl1c	nsfl1 cofactor p47-like	7.71266	7.42031	8.38509	7.67131
ASSEMBLY_C5024	1.61169e-09	-3.06647	cytochrome c oxidase subunit IV isoform 2 [Danio rerio]	adrbk2	beta-adrenergic receptor kinase 2	16.7672	15.7693	13.339	16.4054
ASSEMBLY_C5110	1.07302e-07	1.49683	novel protein similar to mouse and human mitochondrial ribosomal protein L46 (M	mrpl46	39s ribosomal protein mitochondrial-like	13.9516	13.1517	15.3266	13.8298
ASSEMBLY_C5133	0.000101694	-1.77625	glyceraldehyde 3-phosphate dehydrogenase isoform 2	gapdhs	glyceraldehyde-3-phosphate dehydrogenase	15.8519	16.6458	14.902	16.6783
ASSEMBLY_C5174	8.00273e-07	3.62405	Myosin light chain kinase, smooth muscle '	myosinlightchainsmoothmuscle-like	myosin light chain smooth muscle-like	11.3828	11.3871	14.4481	10.8241
ASSEMBLY_C5290	1.30302e-07	1.46965	glyoxal reductase	uncharacterizedoxidoreductase-like	uncharacterized oxidoreductase -like	8.04456	8.05089	9.33234	7.86266
ASSEMBLY_C5309	6.28352e-09	2.22962	FAS-associated factor 2 [Danio rerio]	faf2	fas-associated factor 2	13.195	12.6391	15.4966	13.267
ASSEMBLY_C5319	9.24031e-06	-2.1223	novel protein similar to vertebrate 5'-nucleotidase, ecto (NT5E)	nt5e	5 -nucleotidase-like	11.9561	12.0179	9.15732	11.2796
ASSEMBLY_C5336	9.77896e-06	0.916067	leucyl-tRNA synthetase	lars	leucyl-trna cytoplasmic	10.8729	10.7854	11.2855	10.3694
ASSEMBLY_C5337	2.08608e-07	-3.78428	predicted protein [Nematostella vectensis]	marco	macrophage receptor marco	11.3934	12.7139	9.53112	13.3154
ASSEMBLY_C5382	3.09397e-07	2.16972	nuclease HARBI1	nucleaseharbi1-like	nuclease harbi1-like	11.3133	10.97	13.3	11.1302
ASSEMBLY_C5401	4.14849e-06	1.14507	PREDICTED: CSRP2 binding protein isoform 2	dzan	double zinc ribbon and ankyrin repeat-containing protein 1	11.7299	11.647	12.8172	11.6721
ASSEMBLY_C5421	4.36034e-06	-1.90635	X-box binding protein 1	xbp1	x-box binding protein 1	10.8371	12.3921	9.5681	11.4745
ASSEMBLY_C5473	1.51303e-05	1.59977	Anln-like protein	anln	actin-binding protein anillin-like	7.31411	7.37556	9.34461	7.74484
ASSEMBLY_C5530	1.46972e-06	-1.69182	Ubiquitin-associated protein 1	ubap1	ubiquitin-associated protein 1-like	12.2599	12.534	10.8491	12.5409
ASSEMBLY_C5643	2.10824e-06	2.23932	Protein kinase C-binding protein 1	zmynd8	protein kinase c-binding protein 1-like	11.3859	11.3058	13.5242	11.2849
ASSEMBLY_C5652	2.04777e-07	1.37355	PREDICTED: 28S ribosomal protein S12, mitochondrial-like	mrps12	28s ribosomal protein mitochondrial-like	11.4562	10.9128	12.5428	11.1692
ASSEMBLY_C5705	2.23019e-06	-1.09765	Smad nuclear interacting protein [Danio rerio]	snip1	smad nuclear-interacting protein 1-like	11.9811	12.2255	11.4399	12.5376
ASSEMBLY_C5736	6.03447e-09	3.40053	myosin-Ig [Danio rerio]	myo1d	myosin id	8.9612	9.18266	12.916	9.51545
ASSEMBLY_C5786	7.11274e-08	1.56107	leucine rich repeat containing 59	lrrc59	5-hydroxytryptamine receptor 3a-like	7.54098	7.6153	9.22774	7.66667
ASSEMBLY_C5798	3.42781e-05	0.512833	COP9 constitutive photomorphogenic homolog subunit 7A (Arabidopsis)	jmy	junction-mediating and -regulatory protein	11.5342	11.5773	12.0998	11.587
ASSEMBLY_C5843	6.07811e-07	1.79025	Asparagine synthetase domain-containing protein 1 [Salmo salar]	glucose-1-phosphatethymidylyltransferase-like	glucose-1-phosphate thymidylyltransferase-like	10.9736	11.1759	13.0211	11.2309
ASSEMBLY_C5847	4.07197e-07	0.836533	PREDICTED: similar to Kif9 protein [Strongylocentrotus purpuratus]	kif9	kinesin-like protein kif9 isoform 1	7.2981	7.12029	8.15737	7.32084
ASSEMBLY_C5916	2.11217e-09	-3.13347	fibrosin-like 1	fbrsl1	autism susceptibility gene 2 isoform x1	12.5172	13.5688	10.5779	13.7114
ASSEMBLY_C5936	3.9388e-06	-2.8653	procollagen C-proteinase enhancer protein	mgc64292	procollagen c-endopeptidase enhancer 2-like	11.7736	13.3964	9.44707	12.3124
ASSEMBLY_C6018	5.24435e-07	1.38033	GPI transamidase component PIG-S [Danio rerio]	pigs	gpi transamidase component pig-s-like	11.0612	11.1347	12.3854	11.0051
ASSEMBLY_C6046	2.88979e-07	-1.12708	frizzled-3 [Danio rerio]	fzd3	frizzled-3 precursor	7.83419	8.07355	7.58953	8.71662
ASSEMBLY_C6047	6.71523e-09	2.87687	Ddx5 protein	ddx5	probable atp-dependent rna helicase ddx5-like	11.1705	11.2762	13.2508	10.3739
ASSEMBLY_C6061	4.23163e-10	3.0159	Isocitrate dehydrogenase [NAD] subunit beta, mitochondrial'	idh3b	isocitrate dehydrogenase	13.1961	12.5985	15.0516	12.0356
ASSEMBLY_C6216	3.26304e-09	1.86055	cdna:novel chromosome:TETRAODON8:11:7322216:7325785:-1 gene:ENSTNIG00000014597	gna13	guanine nucleotide-binding protein subunit alpha-13	10.7197	11.0355	12.9618	11.1012
ASSEMBLY_C6261	1.0439e-06	-2.12015	Glycerol-3-phosphate dehydrogenase, cytoplasmic	gpd1l	glycerol-3-phosphate dehydrogenase	10.3684	10.8456	8.98253	11.1027
ASSEMBLY_C6268	1.07623e-06	1.9239	PREDICTED: dimethyladenosine transferase 1, mitochondrial-like	tfb1m	dimethyladenosine transferase mitochondrial-like	8.94628	8.73673	11.1711	9.24725
ASSEMBLY_C6319	1.3467e-07	1.58152	Exportin-2; Short=Exp2	cse1l	cellular apoptosis susceptibility protein	7.47881	7.51539	9.11403	7.5325
ASSEMBLY_C6430	7.23291e-09	1.81233	cytoplasmic tRNA 2-thiolation protein 2 [Danio rerio]	ctu2	cytoplasmic trna 2-thiolation protein 2-like	8.50264	8.55616	10.7617	8.94942
ASSEMBLY_C6533	4.23294e-09	1.89933	pre-mRNA-processing factor 19 [Danio rerio]	prpf19	pre-mrna-processing factor 19	8.69537	8.93312	10.9653	9.06595
ASSEMBLY_C6560	1.17875e-06	-1.3755	leukocyte receptor cluster (LRC) member 1 [Danio rerio]	tm	transmembrane channel-like protein 7-like	13.6146	13.8908	12.472	13.8475
ASSEMBLY_C6567	6.79967e-07	-2.8007	eIF5A	tbtbp	tributyltin binding protein type 1	10.8565	11.4462	8.46699	11.2677
ASSEMBLY_C6589	0.000116428	1.13212	PREDICTED: similar to BRG1 protein, partial	kars	lysine--trna ligase-like isoform x1	12.041	11.9529	12.4842	11.3521
ASSEMBLY_C6750	8.21153e-05	-0.681183	eukaryotic translation initiation factor 4B	eukaryotic translation initiation factor 4B		14.6377	15.0086	14.2136	14.8948
ASSEMBLY_C6781	1.01148e-10	3.98678	Biotin/lipoyl attachment	pc	pyruvate mitochondrial	12.5959	9.85954	13.5627	9.57592
ASSEMBLY_C6822	5.88571e-11	4.23267	PREDICTED: PARP1-binding protein-like	parpbp	pcna-interacting partner	10.208	9.72581	15.6591	11.4264
ASSEMBLY_C6893	4.91362e-05	1.01287	Zinc finger protein 622 [Salmo salar]	Zinc finger protein 622 [Salmo salar]		7.13031	7.31976	8.28389	7.271
ASSEMBLY_C6924	2.15318e-06	-2.84557	MSN protein [Homo sapiens]	msn	moesin	12.1265	13.2395	10.0115	12.857
ASSEMBLY_C6985	1.27459e-06	1.28733	UbiA prenyltransferase domain containing 1	ubiad1	ubia prenyltransferase domain-containing protein 1-like	8.43105	8.5662	9.8549	8.56754
ASSEMBLY_C7003	0.000541217	1.43065	PREDICTED: WD repeat-containing protein 6-like	wdr6	wd repeat-containing protein 6	8.74553	9.00868	10.2115	8.78086
ASSEMBLY_C7038	7.72006e-09	2.1109	Malonyl CoA-acyl carrier protein transacylase, mitochondrial precursor	mcat	malonyl :acp acyltransferase	8.31321	8.12207	10.3466	8.23573
ASSEMBLY_C7051	4.50858e-07	-3.09408	Epithelial membrane protein 3	emp3	epithelial membrane protein 3-like	10.7872	12.273	9.06171	12.1558
ASSEMBLY_C7084	1.17471e-07	1.6547	Alcohol dehydrogenase	adh	---NA---	10.7103	10.853	12.3114	10.6567
ASSEMBLY_C7148	4.55786e-09	2.77425	retinoschisin 1	rs1	retinoschisin-like	7.2614	7.23523	10.14	7.36579
ASSEMBLY_C7186	0.000521909	0.442217	PRP40 pre-mRNA processing factor 40 homolog A (S. cerevisiae)	espn	espin-like protein	7.33318	7.29628	7.61588	7.17368
ASSEMBLY_C7260	2.69676e-06	-1.80618	Phosphopantothenoylcysteine decarboxylase	ppcdc	phosphopantothenoylcysteine decarboxylase	11.078	11.4803	9.05607	10.8623
ASSEMBLY_C7317	1.20785e-07	2.37562	LOC495418 protein	cnksr3	connector enhancer of kinase suppressor of ras 3	10.4979	9.86731	13.5104	11.1348
ASSEMBLY_C7323	1.36263e-07	1.62185	DnaJ domain	hscb	co-chaperone protein mitochondrial precursor	10.9812	10.8695	12.2127	10.5909
ASSEMBLY_C7359	1.49319e-07	-1.92793	Dolichyl-diphosphooligosaccharide--protein glycosyltransferase 48	ddost	dolichyl-diphosphooligosaccharide--protein glycosyltransferase 48 kda subunit-like	13.4933	13.5513	11.99	13.918
ASSEMBLY_C7376	3.47542e-11	4.9778	novel protein containing zona pellucida-like domains (si:dkeyp-50f7.2)	ctl2	choline transporter-like protein 2	8.36501	8.40253	13.6901	8.71233
ASSEMBLY_C7381	2.78361e-08	-2.60978	SOCS box	asb2	ankyrin repeat and socs box protein 2-like	9.35689	10.1672	8.23088	10.8407
ASSEMBLY_C7383	1.37456e-08	2.35077	cdna:novel group:BROADS1:groupXX:10176593:10192426:1 gene:ENSGACG00000008780	upf0661tprrepeat-containing	upf0661 tpr repeat-containing	9.04875	9.24208	11.5408	9.19009
ASSEMBLY_C7406	5.28211e-10	3.19235	does not exist	hes6	transcription cofactor hes-6-like	8.3207	8.49726	12.1256	8.93325
ASSEMBLY_C7425	2.84288e-05	0.471167	Probable leucyl-tRNA synthetase, mitochondrial precursor	lars2	probable leucyl-trna mitochondrial	11.4895	11.0248	11.6146	11.1434
ASSEMBLY_C7498	4.04004e-05	1.10007	translocase of outer mitochondrial membrane 34	tomm34	mitochondrial import receptor subunit tom34	9.3261	9.57314	10.4096	9.30955
ASSEMBLY_C7531	5.0062e-05	1.10303	pituitary adenylate cyclase activating polypeptide receptor 1B	pp	phosphopantothenate--cysteine ligase	7.3373	7.30393	8.27568	7.17262
ASSEMBLY_C7550	1.66832e-07	4.75835	C-type lectin receptor	dbt	lipoamide acyltransferase component of branched-chain alpha-keto acid dehydrogenase mitochondrial	10.7881	10.5602	16.2454	11.487
ASSEMBLY_C7570	0.000908295	0.70335	zinc finger protein 598 [Danio rerio]	rps19	40s ribosomal protein s19	8.08489	7.95201	8.79726	8.09389
ASSEMBLY_C7582	1.55466e-07	2.46103	disks large-associated protein 5 [Danio rerio]	dlgap5	disks large-associated protein 5-like	10.4615	10.1976	13.9679	11.5068
ASSEMBLY_C7693	1.2619e-06	1.61943	PREDICTED: similar to splicing factor, arginine/serine-rich 1 (ASF/SF2) isoform	srsf1	serine arginine-rich splicing factor 1-like	9.39307	9.43605	10.8044	9.18497
ASSEMBLY_C7704	4.37231e-06	1.43425	Solute carrier family 25, member 43	slc25a43	solute carrier family 25 member 43	9.25928	9.13841	10.3646	8.93031
ASSEMBLY_C7711	8.77054e-07	-3.41848	GATA binding protein 6	gata6	transcription factor gata-6-like	11.5686	13.5163	9.58849	13.007
ASSEMBLY_C7749	2.19526e-07	3.22173	peptidoglycan recognition protein L1	peptidoglycanrecognitionproteinii	peptidoglycan recognition protein ii	8.91765	8.65887	12.3954	9.17371
ASSEMBLY_C7770	1.66357e-05	1.12595	39S ribosomal protein L39, mitochondrial [Danio rerio]	mrpl39	39s ribosomal protein mitochondrial-like	12.948	12.4496	14.0249	12.8989
ASSEMBLY_C7816	4.60886e-05	0.829933	calcitonin gene-related peptide 2 [Oryzias latipes]	calc1	salmon calcitonin-iv precursor	7.45493	7.32649	8.04901	7.21908
ASSEMBLY_C7821	8.37186e-08	1.43463	expressed sequence AI450540, isoform CRA_a	fam160b1	protein fam160b1-like	7.80998	7.93307	8.83803	7.4034
ASSEMBLY_C7826	2.41092e-06	1.41558	transducin beta-like protein 3 [Danio rerio]	tbl3	transducin -like 3	11.3679	11.4455	13.0301	11.6145
ASSEMBLY_C7863	2.49851e-08	-1.7914	FAM50A	fam50a	protein fam50a	13.7714	13.9977	12.7538	14.5452
ASSEMBLY_C7994	8.86393e-07	1.3043	Serine/threonine-protein phosphatase 4 regulatory subunit 2-B	ppp4r2b	serine threonine-protein phosphatase 4 regulatory subunit 2-b-like	12.8496	12.7172	14.2605	12.9562
ASSEMBLY_C8007	4.78327e-06	0.737883	KIAA0415	ap5z1	protein kiaa0415-like	7.40054	7.4368	8.16785	7.42997
ASSEMBLY_C8028	4.89857e-08	3.39392	Kunitz-type protease inhibitor 1 precursor	Kunitz-type protease inhibitor 1 precursor		12.4127	10.3623	13.3067	9.91276
ASSEMBLY_C8029	3.98228e-06	-1.01067	Hug protein	hug	elav-like protein 1-like isoform 3	11.081	10.881	10.3073	11.318
ASSEMBLY_C8041	5.9816e-06	1.10945	hypothetical protein PANDA_007664	cnot10	ccr4-not transcription complex subunit 10	9.42606	9.46759	10.1842	9.0748
ASSEMBLY_C8070	2.51525e-05	0.707317	E2F transcription factor 3	e2f3	e2f transcription factor 3	7.22997	7.31574	8.1595	7.45217
ASSEMBLY_C8143	1.72007e-08	1.6599	PREDICTED: mitochondrial intermediate peptidase	mipep	mitochondrial intermediate peptidase	11.5064	11.1649	13.496	11.8361
ASSEMBLY_C8146	2.62578e-09	3.04155	Trypsin	zbtb16	zinc finger and btb domain-containing protein 16-a-like	8.28198	7.64272	10.8488	7.80722
ASSEMBLY_C8157	1.91948e-07	-2.05458	DAB2 interacting protein	cela1	chymotrypsin-like elastase family member 2a-like	9.88139	10.6215	7.48804	9.54264
ASSEMBLY_C8164	5.016e-05	0.529483	Zgc:85696	rbm14b	rna-binding protein 14-like isoform x1	7.16065	7.10361	7.55696	7.02747
ASSEMBLY_C8195	8.62426e-08	-2.7383	C-type lectin	dhx15	pre-mrna-splicing factor atp-dependent rna helicase dhx15-like	10.1678	11.2235	8.16706	10.9054
ASSEMBLY_C8245	2.21e-06	2.31188	Ewing sarcoma breakpoint region 1	ewsr1a	rna-binding protein ews-like	8.12845	8.22449	10.2211	7.90918
ASSEMBLY_C8290	2.81791e-05	-0.79215	brother of CDO [Danio rerio]	boc	brother of cdo	12.1281	12.9761	11.8925	12.6847
ASSEMBLY_C8307	0.00103872	0.910433	GDP-mannose 4,6 dehydratase [Salmo salar]	gmds	gdp-mannose dehydratase	11.5645	11.464	12.1293	11.2189
ASSEMBLY_C8317	1.53608e-08	1.93667	ran-binding protein 3 [Danio rerio]	sfrp1	secreted frizzled-related protein 1	11.0341	11.224	13.2826	11.3459
ASSEMBLY_C8331	5.52601e-06	0.62885	olfactory receptor family C subfamily 300 member 4	or104-1	olfactory receptor family c subfamily 300 member 3	7.34574	7.29556	7.76102	7.13217
ASSEMBLY_C8379	2.37065e-06	0.9634	lactation elevated 1a	lace1	lactation elevated protein 1	7.643	7.57227	8.30023	7.3368
ASSEMBLY_C8394	7.44541e-09	2.15515	ornithine decarboxylase 1	odc1	ornithine decarboxylase	7.52386	7.61295	9.87966	7.72449
ASSEMBLY_C8632	2.95795e-07	1.37305	minichromosome maintenance complex component 3	mcm3	dna replication licensing factor mcm3	7.66121	7.79441	9.3068	7.93375
ASSEMBLY_C8644	7.52415e-10	2.81955	PREDICTED: similar to Protein downstream neighbor of Son (B17)	donson	protein downstream neighbor of son homolog	11.1847	8.73656	13.0053	10.1857
ASSEMBLY_C8759	2.66236e-07	-3.41377	Kruppel-like factor 6	klf6	krueppel-like factor 6	12.9745	14.3094	10.0231	13.4369
ASSEMBLY_C8782	4.68488e-09	3.18782	RING finger protein 32	lmbr1	limb region 1 protein homolog	10.4447	9.17924	12.9658	9.77795
ASSEMBLY_C8822	1.35942e-06	1.36042	Glucose-6-phosphatase 3	g6pc3	glucose-6-phosphatase 3	8.03413	8.07844	9.5867	8.22627
ASSEMBLY_C8830	3.15939e-08	1.41167	nucleoporin 155kDa	ccdc169	coiled-coil domain-containing protein 169	10.2221	10.0781	11.8868	10.4751
ASSEMBLY_C8875	2.24807e-07	2.38393	PREDICTED: protein FAM60A-like	fam60a	protein fam60a-like	7.71737	7.6965	10.188	7.80403
ASSEMBLY_C8900	1.69374e-05	2.52488	glycogen phosphorylase, muscle form [Danio rerio]	pygma	glycogen muscle form-like	9.24689	9.60135	11.4842	8.95935
ASSEMBLY_C8918	3.37575e-06	1.70417	GTPase activating protein (SH3 domain) binding protein 1	g3bp1	ras gtpase-activating protein-binding protein 1-like	8.43425	8.4291	9.49881	7.79464
ASSEMBLY_C8949	9.61787e-07	1.48985	protein O-fucosyltransferase 1	pofut1	protein o-fucosyltransferase 1	9.93532	9.65596	11.6645	10.1747
ASSEMBLY_C8956	4.48723e-09	3.12905	PREDICTED: hypothetical protein LOC100690157	ppp1r9b	neurabin-1-like isoform x1	8.07338	8.10566	11.7806	8.65157
ASSEMBLY_C8980	1.22536e-05	1.71727	heat shock protein 60 kDa	hspd1	60 kda heat shock mitochondrial-like	10.6748	9.46893	11.1665	9.44927
ASSEMBLY_C9013	5.43833e-05	0.78685	centrosomal protein 72kDa	cep72	centrosomal protein of 72 kda	7.60482	7.60807	8.56958	7.78277
ASSEMBLY_C9100	4.20495e-06	1.24412	reticulon-4-interacting protein 1 homolog, mitochondrial [Danio rerio]	ccdc	coiled-coil domain-containing protein 41	11.9117	11.4537	13.2265	11.9824
ASSEMBLY_C9145	3.03545e-09	-3.1173	PDZ and LIM domain protein 4 [Salmo salar]	ccdc51	coiled-coil domain-containing protein 51-like	10.0572	10.2608	7.31645	10.4337
ASSEMBLY_C9188	8.31298e-07	1.0402	mitochondrial ubiquitin ligase activator of nfkb 1-A [Danio rerio]	mul1	mitochondrial ubiquitin ligase activator of nfkb 1-a-like	11.5092	11.2908	12.3196	11.2794
ASSEMBLY_C9250	2.36997e-05	1.31968	PREDICTED: CUB domain-containing protein 1-like	cdcp1	cub domain-containing protein 1-like	10.556	9.78357	11.6257	10.306
ASSEMBLY_C9271	4.91534e-07	-2.52897	C1q-like-1	vamp3	vesicle-associated membrane protein 3	11.7903	12.343	9.14067	11.6696
ASSEMBLY_C9369	2.03599e-08	1.41192	serine palmitoyltransferase, long chain base subunit 1	sptlc1	serine palmitoyltransferase 1-like	8.70528	8.64589	10.0225	8.61055
ASSEMBLY_C9421	1.31087e-09	2.54668	PREDICTED: zinc finger protein 436-like	oocytezincfingerprotein6-like	oocyte zinc finger protein 6-like	9.18605	8.79827	12.0323	9.48565
ASSEMBLY_C9446	9.59651e-07	1.1361	alpha 2,3-sialyltransferase ST3Gal V	asgr2	c-type lectin domain family 4 member e	9.89015	9.77613	11.2838	10.1477
ASSEMBLY_C9451	1.01148e-10	-3.34168	Synaptic vesicle membrane protein VAT-1 homolog	vat1	synaptic vesicle membrane protein vat-1 homolog	15.9362	15.8794	13.1031	16.4448
ASSEMBLY_C9455	1.13053e-08	3.18453	Serine protease 27	prss8	serine protease 27-like	13.3879	12.9408	15.0688	11.8842
ASSEMBLY_C9496	3.98897e-06	1.24912	nuclear undecaprenyl pyrophosphate synthase 1 homolog (S. cerevisiae)	timm21	tim21-like mitochondrial-like	12.2586	11.6946	13.3269	12.0778
ASSEMBLY_C9504	8.13595e-08	1.54903	BSD domain-containing protein 1 isoform 1 [Danio rerio]	bsdc1	bsd domain-containing protein 1 isoform 1	11.7523	11.4224	12.9976	11.4486
ASSEMBLY_C9551	1.75823e-07	1.80113	TRM2 tRNA methyltransferase 2 homolog A (S. cerevisiae)	trmt2a	trna (uracil-5-)-methyltransferase homolog a	8.291	8.18292	10.3521	8.55093
ASSEMBLY_C9562	9.77817e-09	1.56925	Ankyrin repeat	ankrd10	ankyrin repeat domain-containing protein 10-like	7.9115	7.77074	9.39035	7.82109
ASSEMBLY_C9568	1.17242e-10	-4.5047	cdna:novel group:BROADS1:groupVII:22580737:22581259:1 gene:ENSGACG00000020700	cdna:novel group:BROADS1:groupVII:22580737:22581259:1 gene:ENSGACG00000020700		8.30751	10.2911	7.13864	11.6434
ASSEMBLY_C9640	4.04716e-10	2.7256	transducin (beta)-like 2	tbl2	transducin -like 2	13.3937	13.2305	15.9692	13.2436
ASSEMBLY_C9647	5.73401e-06	1.72543	PREDICTED: hypothetical protein LOC100693927	thap8	thap domain-containing protein 8	9.37621	9.41376	11.1929	9.46749
ASSEMBLY_C9657	0.0016979	0.617583	transcription activator BRG1 [Danio rerio]	smarca4	swi snf matrix actin dependent regulator of subfamily member 4	12.5874	12.3987	13.3541	12.7365
ASSEMBLY_C9698	4.34843e-08	1.71272	MKI67 FHA domain-interacting nucleolar phosphoprotein-like [Oncorhynchus mykiss	mki67ip	mki67 fha domain-interacting nucleolar phospho	9.56515	9.62884	11.5281	9.81536
ASSEMBLY_C9710	6.41586e-05	-2.77928	glia maturation factor gamma [Danio rerio]	gmfg	glia maturation factor gamma	11.7102	12.5586	9.44983	12.2291
ASSEMBLY_C9884	2.85533e-07	2.00687	ATP-dependent RNA helicase DDX55	cables1	cdk5 and abl1 enzyme substrate 1	10.0747	10.3321	12.4684	10.4616
ASSEMBLY_C9982	1.18636e-07	-4.56178	Keratin, type I cytoskeletal 18'	krt18	type i cytoskeletal 18	13.9285	15.1803	10.2403	14.8021
ASSEMBLY_REP_C1000	1.26436e-08	2.4405	Aminopeptidase-like 1	npepl1	probable aminopeptidase npepl1	15.1129	14.6699	17.0139	14.5734
ASSEMBLY_REP_C1004	7.50435e-09	2.9509	ZPC5	zp3	zona pellucida sperm-binding protein 3-like	10.962	8.35482	13.0808	10.1299
ASSEMBLY_REP_C10040	3.56278e-09	2.25442	mucolipin-2 [Danio rerio]	mcoln2	mucolipin-2	12.7134	11.9306	14.8047	12.5503
ASSEMBLY_REP_C10043	1.64161e-06	-1.13653	ribosomal protein L27a	rl27a	60s ribosomal protein l27a	16.3733	16.8636	15.963	17.0996
ASSEMBLY_REP_C10057	1.80023e-07	-1.66335	novel protein similar to human and mouse par-3 partitioning defective 3 homolog	pard3b	partitioning defective 3 homolog b	11.4912	12.3925	10.4463	12.1096
ASSEMBLY_REP_C1015	1.71236e-07	1.9577	dehydrodolichyl diphosphate synthase [Oncorhynchus mykiss]	ctu2	cytoplasmic trna 2-thiolation protein 2-like	8.01616	7.95765	10.3582	8.40055
ASSEMBLY_REP_C10170	6.21948e-07	0.822483	Lysophospholipase-like protein 1 [Salmo salar]	lyplal1	lysophospholipase-like protein 1	8.59097	8.39029	9.50686	8.68439
ASSEMBLY_REP_C10189	2.1096e-08	1.89425	Endothelin-converting enzyme 2 [Salmo salar]	ece2	endothelin-converting enzyme 2	9.32249	9.26381	11.0551	9.16085
ASSEMBLY_REP_C10206	6.97572e-07	-1.04463	Eukaryotic elongation factor 1 beta central acidic region	mki67ip	mki67 fha domain-interacting nucleolar phospho	15.7423	16.4486	15.4101	16.4547
ASSEMBLY_REP_C10230	0.000906785	-0.709683	Epinephelus bruneus 18S ribosomal RNA gene, partial sequence	Epinephelus bruneus 18S ribosomal RNA gene, partial sequence		18.3902	18.3648	17.5531	18.2628
ASSEMBLY_REP_C1026	4.66231e-09	1.24767	DnaJ domain	dnajc17	homolog subfamily c member 17	8.93545	8.75792	10.1243	8.87668
ASSEMBLY_REP_C1039	2.02906e-08	1.74672	Eukaryotic translation initiation factor 4E type 2 [Salmo salar]	Eukaryotic translation initiation factor 4E type 2 [Salmo salar]		11.4673	11.8724	13.0636	11.3168
ASSEMBLY_REP_C10528	5.12811e-08	1.6057	RER1 protein	rer1	protein rer1	9.9803	9.45163	11.2788	9.6731
ASSEMBLY_REP_C10660	1.2768e-06	2.33518	Nuclear factor hnRNPA1	hnrnpa1	heterogeneous nuclear ribonucleoprotein a1	14.0509	14.1028	16.1584	13.8232
ASSEMBLY_REP_C1070	2.08653e-09	4.88375	aquaporin 1 [Anguilla anguilla]	aqp1	aquaporin 1	10.8974	10.1038	14.0608	9.17702
ASSEMBLY_REP_C10731	8.08443e-09	2.10077	Protein arginine N-methyltransferase 6	prmt6	protein arginine n-methyltransferase 6	8.20409	8.09469	10.8344	8.73361
ASSEMBLY_REP_C1074	5.20431e-07	1.13987	FGFR1 oncogene partner 2 homolog [Danio rerio]	fgfr1op2	fgfr1 oncogene partner 2 homolog	10.5486	10.3932	11.7122	10.5723
ASSEMBLY_REP_C10758	1.13583e-07	3.23753	Cytochrome c oxidase copper chaperone [Salmo salar]	cox17	cytochrome c oxidase copper chaperone	15.4116	15.276	18.1048	14.8673
ASSEMBLY_REP_C10809	0.000410237	0.66515	Protein transport protein Sec24C	sec24c	protein transport protein sec24c	7.33344	7.47313	7.91637	7.25121
ASSEMBLY_REP_C10881	5.57315e-08	2.17395	PREDICTED: uncharacterized protein C9orf142-like	ci142	uncharacterized protein c9orf142 homolog	9.83458	9.39966	12.0039	9.83001
ASSEMBLY_REP_C11072	2.66735e-06	1.88455	importin subunit beta-1 [Bos taurus]	kpnb1	importin subunit beta-1	9.05629	9.09562	10.8577	8.97316
ASSEMBLY_REP_C1109	2.83925e-06	-3.55663	s100-a10 [Ictalurus punctatus]	s100-a10 [Ictalurus punctatus]		16.6855	17.2715	13.286	16.8426
ASSEMBLY_REP_C113	4.00278e-09	2.19943	CDC28 protein kinase 1	znf654	zinc finger protein 292-like	11.6891	11.6708	14.3726	12.1732
ASSEMBLY_REP_C11321	8.10776e-10	2.85775	transmembrane protein 97	tmem97	transmembrane protein 97	9.54324	9.71766	13.0617	10.2039
ASSEMBLY_REP_C11386	2.54188e-06	1.39195	PREDICTED: histone H3.3-like	hist2h3c	histone h3c	14.3842	14.0833	15.6846	14.2926
ASSEMBLY_REP_C1148	3.80871e-06	-3.63597	Uncharacterized protein	Uncharacterized protein		13.8918	15.2288	10.6835	14.3195
ASSEMBLY_REP_C11490	1.22624e-06	-1.38903	ribosomal protein L9	arid1a	at-rich interactive domain-containing protein 1a isoform 1	13.1232	13.6367	12.6798	14.0688
ASSEMBLY_REP_C11570	1.01148e-10	4.80462	egg envelope glycoprotein-like precursor	egg envelope glycoprotein-like precursor		8.4268	8.41081	13.499	8.69438
ASSEMBLY_REP_C11587	1.08567e-06	2.62238	Cytochrome c-b	cycsb	cytochrome c	12.449	11.0558	14.1257	11.5033
ASSEMBLY_REP_C11618	0.00826753	-0.211467	Macquaria novemaculeata 18S ribosomal RNA gene, partial sequence	Macquaria novemaculeata 18S ribosomal RNA gene, partial sequence		18.9752	18.9851	18.7589	18.9703
ASSEMBLY_REP_C11650	1.06074e-08	4.01537	PREDICTED: putative methyltransferase NSUN5-like	nsun5	methyltransferase nsun5-like	7.99964	8.02706	12.2239	8.20857
ASSEMBLY_REP_C11703	6.18828e-09	-1.66192	Ribosomal protein L13	rpl13	60s ribosomal protein l13a	14.6349	15.2715	13.9797	15.6416
ASSEMBLY_REP_C11727	1.93058e-09	1.76955	Melanoma-associated antigen G1	ndnl2	melanoma-associated antigen g1-like	9.47821	9.59641	11.6451	9.87558
ASSEMBLY_REP_C1182	4.3047e-09	5.36182	chorion protein	chorion protein		8.44318	8.46583	14.745	9.38324
ASSEMBLY_REP_C1184	6.35627e-08	1.43573	PREDICTED: YY1 associated factor 2	yaf2	yy1 associated factor 2	9.39052	8.53862	10.2615	8.82578
ASSEMBLY_REP_C1199	1.16119e-06	1.51402	PREDICTED: probable ergosterol biosynthetic protein 28-like [Ailuropoda melanol	erg28	probable ergosterol biosynthetic protein 28	9.506	9.06337	10.8105	9.29652
ASSEMBLY_REP_C120	3.56812e-07	-1.6364	60S ribosomal protein L22	rpl22	60s ribosomal protein l22	17.1272	17.4031	16.0203	17.6568
ASSEMBLY_REP_C12049	3.90252e-08	1.87312	component of oligomeric golgi complex 1	cog1	conserved oligomeric golgi complex subunit 1	10.2466	10.1835	12.2838	10.4106
ASSEMBLY_REP_C121	1.25394e-07	1.55245	IMP dehydrogenase / GMP reductase domain	impdh2	inosine-5 -monophosphate dehydrogenase 2	9.06686	8.56384	10.3284	8.77597
ASSEMBLY_REP_C1212	2.65634e-08	1.26402	Biogenesis of lysosome-related organelles complex-1 subunit 2	Biogenesis of lysosome-related organelles complex-1 subunit 2		12.9385	12.9982	14.1032	12.8391
ASSEMBLY_REP_C12289	1.15652e-08	1.95562	ribonuclease kappa-A	pop4	ribonuclease p protein subunit p29	11.3766	9.44287	11.9973	10.0417
ASSEMBLY_REP_C12326	1.13501e-05	-3.07477	zgc:158463	zgc:158463		15.6729	15.8011	12.5365	15.6113
ASSEMBLY_REP_C1233	1.80803e-07	2.33258	PREDICTED: hypothetical protein LOC100710991	tmem238	transmembrane protein 238	9.42642	8.57307	11.2413	8.90869
ASSEMBLY_REP_C12341	2.53897e-09	2.43853	Nbl1 / Borealin N terminal	rnps1	rna binding protein serine-rich domain	8.62122	8.44379	11.7883	9.34972
ASSEMBLY_REP_C1243	4.77078e-08	3.59428	Elongation factor Tu C-terminal domain	immunoglobulinlightchainprecursor	immunoglobulin light chain precursor	7.97917	8.02163	11.8164	8.22207
ASSEMBLY_REP_C1244	1.02267e-06	4.5796	Fatty acid-binding protein, liver-type	fabp1b.1	fatty acid-binding liver-type-like	17.1377	13.8552	19.1076	14.528
ASSEMBLY_REP_C126	4.99286e-07	-0.695767	ribosomal protein LP1	rplp1	60s acidic ribosomal protein p1-like	18.0868	18.0062	17.2339	17.9296
ASSEMBLY_REP_C12610	4.15568e-07	-1.38303	Ribosomal protein L32	katna1	katanin p60 atpase-containing subunit a1	16.1107	16.5165	15.4739	16.8569
ASSEMBLY_REP_C13	0.000178874	-0.687017	60S ribosomal protein L13	rpl13	60s ribosomal protein l13	17.7466	17.7797	17.1898	17.8769
ASSEMBLY_REP_C13055	2.00103e-06	1.08045	PBX/knotted 1 homeobox 1	pknox1	homeobox protein pknox1	8.2905	8.38235	9.01969	7.93924
ASSEMBLY_REP_C13071	1.86971e-07	1.32803	Casein kinase II subunit alpha	ck2a1	casein kinase ii subunit alpha-like	10.1939	10.2718	11.8829	10.5549
ASSEMBLY_REP_C1309	1.01148e-10	5.58295	ZPA domain containing protein [Oryzias latipes]	si:dkeyp-protein	si:dkeyp- protein	8.80003	8.8194	15.1843	9.60138
ASSEMBLY_REP_C131	2.35217e-08	-1.5176	40S ribosomal protein S19	rs19	40s ribosomal protein s19	16.3196	16.737	15.4834	17.001
ASSEMBLY_REP_C13132	0.000543804	-0.58655	alpha actin-4	alpha actin-4		18.3406	18.247	17.5686	18.1551
ASSEMBLY_REP_C13148	2.41253e-08	3.68917	transmembrane protein 244	blvrb	flavin reductase	8.47146	8.25679	11.9311	8.24201
ASSEMBLY_REP_C1316	6.41581e-10	5.71667	Ecto-ADP-ribosyltransferase 5 precursor	nar4	ecto-adp-ribosyltransferase 5 precursor	9.07239	9.10564	15.2546	9.5379
ASSEMBLY_REP_C1319	6.54595e-07	-1.34072	nascent polypeptide-associated complex alpha subunit	naca	alpha- muscle-specific form gp220	17.1119	17.3625	16.2077	17.5485
ASSEMBLY_REP_C13243	3.12247e-08	-2.5038	tropomyosin4-1	tpm4	tropomyosin alpha-4 chain isoform 1	9.72068	10.6895	7.61994	10.1237
ASSEMBLY_REP_C1336	1.37575e-05	1.1708	Ribosomal protein L19e	rpl19-a	60s ribosomal protein l19	7.41952	7.3717	8.76568	7.59489
ASSEMBLY_REP_C1351	7.90816e-07	-2.0257	family with sequence similarity 133, member B	fam133b	protein fam133	12.2424	11.7907	9.70394	11.7296
ASSEMBLY_REP_C13512	2.876e-08	-1.92278	ribosomal protein L22	prmt10	protein arginine n-methyltransferase 10-like	16.5621	16.9716	15.3852	17.308
ASSEMBLY_REP_C1353	3.14956e-07	1.53308	U1 small nuclear ribonucleoprotein A [Danio rerio]	snrpa	u1 small nuclear ribonucleoprotein a	10.1882	9.72063	11.6281	10.0951
ASSEMBLY_REP_C1369	3.60108e-06	-1.67567	DEAD (Asp-Glu-Ala-Asp) box polypeptide 42	ddx42	dead (asp-glu-ala-asp) box polypeptide 42	13.7475	13.9439	12.4186	14.0943
ASSEMBLY_REP_C13840	1.08293e-08	1.6639	PREDICTED: MAGUK p55 subfamily member 6-like	mpp6b	maguk p55 subfamily member 6	8.46842	8.45211	10.1545	8.49059
ASSEMBLY_REP_C1402	0.000148328	-0.50605	60S ribosomal protein L31	rpl31	60s ribosomal protein l31	17.9969	18.04	17.6741	18.1802
ASSEMBLY_REP_C1403	4.0691e-06	-1.41513	PREDICTED: hypothetical protein LOC100698890	uncharacterizedproteinloc101172382	uncharacterized protein loc101172382	13.481	13.6149	12.3486	13.7637
ASSEMBLY_REP_C141	1.94516e-05	-0.60565	40S ribosomal protein S8	rps8	40s ribosomal protein s8	17.7479	17.7424	17.0938	17.6994
ASSEMBLY_REP_C14128	0.00011867	0.696033	protein phosphatase 1 regulatory subunit 11 [Danio rerio]	ppp1r11	---NA---	7.61096	7.62361	8.18253	7.48646
ASSEMBLY_REP_C1418	7.39031e-05	-3.2	transgelin 1	pcsk7	proprotein convertase subtilisin kexin type 7	15.932	17.0232	13.8018	17.0017
ASSEMBLY_REP_C1429	3.37031e-09	2.9711	c1q-like protein	pcdh2ac	protocadherin alpha-c2-like	11.3211	9.06127	13.5658	10.5947
ASSEMBLY_REP_C1439	1.24126e-06	-4.82132	Caldesmon	cald1	non-muscle caldesmon-like	13.5599	15.1577	10.717	15.5383
ASSEMBLY_REP_C14392	0.000491231	-0.731367	Ribosomal protein L32	rpl32	60s ribosomal protein l32	17.6641	17.8261	17.2743	18.0057
ASSEMBLY_REP_C14496	1.71443e-08	1.73255	N(4)-(beta-N-acetylglucosaminyl)-L-asparaginase isoform 2 preproprotein	aga	n -(beta-n-acetylglucosaminyl)-l-asparaginase-like	10.3022	9.95531	11.4463	9.71381
ASSEMBLY_REP_C14543	3.57819e-07	1.24353	DnaJ (Hsp40) homolog, subfamily B, member 12	dnajb12	dnaj homolog subfamily b member 12-like	13.2318	12.5896	13.6259	12.3824
ASSEMBLY_REP_C14620	5.60821e-06	-0.955867	mCG19129	rps7	ribosomal protein s7	16.7089	17.1321	16.3752	17.3311
ASSEMBLY_REP_C1474	3.50156e-11	3.50042	Cathepsin S precursor	rbm17	splicing factor 45-like	7.52559	7.55781	11.0967	7.59627
ASSEMBLY_REP_C1485	3.8368e-06	-0.854683	protein kinase inhibitor gamma [Danio rerio]	man1c1	mannosyl-oligosaccharide -alpha-mannosidase ic	13.7772	14.0391	12.7962	13.6509
ASSEMBLY_REP_C150	0.000424503	-0.2997	60S ribosomal protein L37a	60S ribosomal protein L37a		18.2963	18.2904	18.0113	18.311
ASSEMBLY_REP_C15011	1.22687e-07	4.0859	Uncharacterized protein	Uncharacterized protein		7.71391	7.96166	12.3421	8.25618
ASSEMBLY_REP_C15126	4.00085e-06	1.19542	7 transmembrane receptor (rhodopsin family)	hcrtr2	orexin receptor type 2	7.26165	7.21588	8.41183	7.2164
ASSEMBLY_REP_C1513	6.72031e-08	-1.29978	zinc finger protein 9 [Danio rerio]	cnbp	cellular nucleic acid-binding protein	15.0564	15.1541	13.9525	15.2523
ASSEMBLY_REP_C1514	4.8396e-08	2.5107	Bromodomain	pop4	ribonuclease p protein subunit p29	9.45468	9.35379	11.366	8.85531
ASSEMBLY_REP_C15170	2.77833e-06	3.28997	PREDICTED: E3 ubiquitin-protein ligase TRIM36 [Oreochromis niloticus]	ubn2	ubinuclein 2	8.12517	8.07571	11.6802	8.39025
ASSEMBLY_REP_C1523	3.27212e-08	-3.38413	Phospholemman precursor	Phospholemman precursor		14.8611	15.5756	13.2918	16.6759
ASSEMBLY_REP_C15271	1.75118e-06	-0.93575	PREDICTED: hypothetical protein LOC100423472	rpl39	ribosomal protein l39	16.4895	16.8799	16.216	17.1517
ASSEMBLY_REP_C15297	7.11927e-10	5.49238	| Securin [Salmo salar] gi|223646204|gb|ACN09860.1| Securin	pttg1	securin-like isoform 1	11.8217	11.5323	18.0736	12.5812
ASSEMBLY_REP_C1536	2.18108e-09	2.63212	cell division protein kinase 5 [Danio rerio]	cdk5	cyclin-dependent kinase 5	10.7792	9.71346	12.886	10.2538
ASSEMBLY_REP_C1539	2.1096e-08	-1.07248	T-cell leukemia translocation altered gene	glyctk	glycerate kinase-like	12.0318	12.3303	10.866	11.9385
ASSEMBLY_REP_C15446	0.00234116	-0.863167	Ribosomal protein L22p/L17e	rpl17	60s ribosomal protein l17	12.2566	12.6496	11.5148	12.378
ASSEMBLY_REP_C1568	3.47542e-11	3.73287	LOC398522 protein	vcan	versican core protein	7.78914	7.86448	11.6363	7.9034
ASSEMBLY_REP_C1581	5.18231e-07	1.6774	PREDICTED: hypothetical protein	ndufaf6	nadh dehydrogenase complex assembly factor 6	8.63058	8.22387	10.1432	8.46578
ASSEMBLY_REP_C1612	1.27237e-07	-1.59735	jagunal homolog 1-A [Salmo salar]	jagn1a	protein jagunal homolog 1-b-like	13.5897	13.926	12.4715	14.0689
ASSEMBLY_REP_C16146	1.92269e-10	3.0544	metalloprotease C21orf57 [Salmo salar]	wasf2	wiskott-aldrich syndrome protein family member 2-like	11.0162	10.4031	14.4088	11.3544
ASSEMBLY_REP_C16171	2.01294e-08	-1.32718	EF1_alpha_II: this family represents the domain II of elongation factor 1-alpha	eef1a1	elongation factor 1-alpha 1-like	15.329	15.8207	14.8354	16.1625
ASSEMBLY_REP_C16183	9.25344e-06	0.997467	PREDICTED: Oreochromis niloticus cyclin-dependent kinase 20-like, transcript va	mgc131269	cyclin-dependent kinase 20-like isoform 1	8.33847	8.04496	9.20385	8.20639
ASSEMBLY_REP_C1626	3.83331e-07	2.4109	Metallothionein	Metallothionein		18.2372	16.7025	18.9922	16.5813
ASSEMBLY_REP_C16315	5.84426e-08	4.72493	Cth1 protein	mrs2	magnesium transporter mrs2 mitochondrial	8.31222	8.21401	13.3895	8.66458
ASSEMBLY_REP_C16344	5.59481e-06	-1.38895	Ribosomal Proteins L2, RNA binding domain	rpl8	60s ribosomal protein l8	15.175	15.7473	14.4382	15.8271
ASSEMBLY_REP_C16442	3.77708e-06	-1.20263	Ribosomal protein L18e/L15	eef1b2	elongation factor 1-beta	15.9559	16.5207	15.5324	16.735
ASSEMBLY_REP_C1647	1.78986e-06	-1.84265	Sec11a protein	ptrf	polymerase i and transcript release factor-like	12.2632	12.5865	10.5356	12.3783
ASSEMBLY_REP_C16643	3.29079e-08	-1.88692	60S ribosomal protein L21	rpl21	60s ribosomal protein l21	14.2164	14.8998	13.1706	15.0575
ASSEMBLY_REP_C16839	0.00127391	-0.339967	60S ribosomal protein L31	aqr	intron-binding protein aquarius	18.1843	18.2623	18.0188	18.3588
ASSEMBLY_REP_C1687	2.25239e-06	-1.28557	Rtf1, Paf1/RNA polymerase II complex component, homolog (S. cerevisiae)	rtf1	rna polymerase-associated protein rtf1 homolog	11.4498	12.1198	10.9081	12.1937
ASSEMBLY_REP_C16938	4.48861e-06	-1.07465	PREDICTED: collagen alpha-1(XVIII) chain-like	col15a1a	collagen alpha-1 chain-like	8.40043	9.29097	7.53144	8.60608
ASSEMBLY_REP_C1704	1.87138e-09	2.45533	Uncharacterized protein	cg050	uncharacterized protein c7orf50-like	10.5173	10.6059	13.2236	10.7682
ASSEMBLY_REP_C1743	1.31872e-06	1.3481	ring finger protein 121	rnf121	ring finger protein 121	9.37144	9.11576	10.4376	9.08947
ASSEMBLY_REP_C1750	1.21356e-07	-2.11002	Membrane-spanning 4-domains subfamily A member 4A [Salmo salar]	m4a4a	membrane-spanning 4- subfamily member	9.81282	10.8388	8.50114	10.6111
ASSEMBLY_REP_C1756	1.05531e-08	1.71638	D-tyrosyl-tRNA(Tyr) deacylase 1 [Danio rerio]	dtd1	d-tyrosyl-trna deacylase 1-like	8.38166	8.66169	10.2958	8.57942
ASSEMBLY_REP_C17619	3.14649e-10	3.58927	CDC28 protein kinase 1	cks1b	cyclin-dependent kinases regulatory subunit 1-like	10.5218	10.6864	14.3838	10.7945
ASSEMBLY_REP_C1766	1.20562e-05	-3.59418	type 1 collagen alpha 2	col1a2	collagen type i alpha 2	14.92	16.0704	11.8713	15.4655
ASSEMBLY_REP_C1780	8.34689e-09	3.35997	PREDICTED: histone cluster 1, H2ad-like	PREDICTED: histone cluster 1, H2ad-like		14.6115	14.7421	17.6566	14.2966
ASSEMBLY_REP_C1783	3.0964e-06	1.77907	Cytochrome c oxidase subunit VIIc	cox7c	cytochrome c oxidase subunit mitochondrial precursor	8.01684	7.77136	9.5526	7.77353
ASSEMBLY_REP_C1793	9.8755e-08	1.07942	intraflagellar transport 20 homolog (Chlamydomonas)	ift20	intraflagellar transport protein 20 homolog	10.3529	10.0064	11.0077	9.9283
ASSEMBLY_REP_C1799	6.6705e-10	5.68155	PREDICTED: similar to apolipoprotein D	PREDICTED: similar to apolipoprotein D		8.93099	8.9654	15.8483	10.1667
ASSEMBLY_REP_C18	1.35441e-08	2.18657	cytochrome c oxidase subunit Vaa [Danio rerio]	cox5aa	cytochrome c oxidase subunit mitochondrial-like	15.4275	13.8278	16.2656	14.079
ASSEMBLY_REP_C1804	2.25927e-07	2.2847	Charged multivesicular body protein 4c	chmp4c	charged multivesicular body protein 4c	8.40046	8.12778	10.5902	8.30549
ASSEMBLY_REP_C1810	5.42271e-07	-3.12008	Laminin G domain	rbm12b	rna-binding protein 12b-like	12.4744	13.6717	9.79254	12.9126
ASSEMBLY_REP_C1836	8.23021e-09	-3.54982	thioredoxin interacting protein	txnip	thioredoxin-interacting protein	16.1525	16.2609	12.3633	15.9131
ASSEMBLY_REP_C184	2.27624e-08	1.21827	Coiled-coil domain-containing protein 56	coa3	coiled-coil domain-containing protein 56	13.8546	13.5181	14.6668	13.4485
ASSEMBLY_REP_C18447	4.50398e-09	3.11637	Profilin	itfg3	protein itfg3	12.3747	13.1976	15.5785	12.4621
ASSEMBLY_REP_C18463	1.01148e-10	-7.1034	muscle fatty acid binding protein	pcnp	pest proteolytic signal-containing nuclear protein	12.6036	12.856	7.95364	15.057
ASSEMBLY_REP_C1849	3.81173e-07	-1.34595	EF hand	calm2	calmodulin isoform x1	11.7522	12.4396	10.3698	11.7158
ASSEMBLY_REP_C1854	4.53101e-10	3.57512	Myelin proteolipid protein	plp1a	myelin proteolipid isoform 1	9.2085	8.95453	12.5194	8.94433
ASSEMBLY_REP_C18604	1.4669e-10	4.77695	Kinesin-like protein Surhe	eif4g2	eukaryotic translation initiation factor 4 gamma 2-like	8.44389	8.38162	13.936	9.15902
ASSEMBLY_REP_C18656	1.01629e-10	4.78957	Ribosomal protein L41	zp3b	zona pellucida sperm-binding protein 3-like	10.3785	10.196	16.1291	11.3396
ASSEMBLY_REP_C18701	1.37032e-05	-1.2401	JunDLa	jund	transcription factor jun-d-like	8.41489	9.3219	7.40859	8.64869
ASSEMBLY_REP_C18714	1.5262e-08	3.8675	SH3 domain	SH3 domain		13.3052	12.4941	14.7454	10.8779
ASSEMBLY_REP_C1881	3.24207e-08	1.7884	Peroxisomal membrane protein 4	pxmp4	peroxisomal membrane protein 4	10.9803	10.2818	12.8541	11.0657
ASSEMBLY_REP_C18918	1.23248e-05	1.84417	Tubulin/FtsZ family, GTPase domain	tube1	tubulin epsilon chain	8.13249	8.0555	10.6815	8.83731
ASSEMBLY_REP_C18976	2.22701e-10	3.24768	Glutaredoxin-2, mitochondrial precursor	glrx2	glutaredoxin- mitochondrial	10.6884	10.4766	14.1853	10.9376
ASSEMBLY_REP_C1902	2.11534e-08	2.81533	RNA recognition motif. (a.k.a. RRM, RBD, or RNP domain)	alyref	tho complex subunit 4	12.6068	12.7935	14.9065	12.0912
ASSEMBLY_REP_C19186	6.11319e-08	2.25577	nudE nuclear distribution gene E homolog 1 (A. nidulans)	nde1	nuclear distribution protein nude homolog 1-like	9.06893	8.63759	11.4645	9.20867
ASSEMBLY_REP_C1922	1.39883e-07	2.00838	S-adenosylmethionine synthetase isoform type-2 [Salmo salar]	mat2a	s-adenosylmethionine synthase isoform type-2-like	12.2997	10.9597	12.3798	10.3714
ASSEMBLY_REP_C1938	1.00646e-07	2.29947	UDP glucuronosyltransferase 5 family polypeptide b1	ugt5c2	udp-glucuronosyltransferase 2a1-like	9.71436	9.36801	11.3749	9.0754
ASSEMBLY_REP_C194	3.03545e-09	3.60768	profilin-2 [Ictalurus punctatus]	prof2	profilin-2	12.6306	13.077	16.3089	12.7012
ASSEMBLY_REP_C19465	1.31468e-07	-3.31273	hypothetical protein 2 (rRNA external transcribed spacer) - mouse	htra1	serine protease htra1b-like	11.5954	12.9017	9.90519	13.2179
ASSEMBLY_REP_C1972	0.000302747	-0.9279	Nuclear protein 1	Nuclear protein 1		13.9663	14.2858	13.2135	14.1414
ASSEMBLY_REP_C19882	1.24117e-07	1.67667	LOC558466 protein	uckl1	uridine-cytidine kinase-like 1-like	8.08114	7.36093	9.54822	7.87156
ASSEMBLY_REP_C20	3.37077e-06	-0.700517	40S ribosomal protein S18	myo1d	myosin id	16.7087	17.1416	16.6289	17.3294
ASSEMBLY_REP_C2002	1.31087e-09	3.65578	Geminin	zfand3	an1-type zinc finger protein 3	16.1017	12.0917	17.7466	14.0908
ASSEMBLY_REP_C2007	7.28516e-07	2.22623	AF1q	AF1q		9.49153	9.3259	11.3153	9.08906
ASSEMBLY_REP_C2022	1.35767e-07	1.63793	Heterogeneous nuclear ribonucleoprotein A/B	pik3ca	phosphatidylinositol- -bisphosphate 3-kinase catalytic subunit alpha isoform-like	12.6844	12.7914	14.0323	12.3944
ASSEMBLY_REP_C20251	8.69163e-05	-0.5725	40S ribosomal protein S9	rps9	ribosomal protein s9	17.7234	17.9104	17.4863	18.0588
ASSEMBLY_REP_C2043	2.82373e-06	-1.49502	alpha-aspartyl dipeptidase [Xenopus laevis]	chn1	chimerin 1	16.9702	17.1678	15.7876	17.2826
ASSEMBLY_REP_C2047	4.05223e-10	3.41948	CDC28 protein kinase 1	agps	alkyldihydroxyacetonephosphate peroxisomal	10.9851	11.05	14.8125	11.393
ASSEMBLY_REP_C20630	2.9034e-05	-0.92615	60S ribosomal protein L7	rl7	60s ribosomal protein l7	16.7515	17.0816	16.4069	17.333
ASSEMBLY_REP_C2066	2.82741e-09	5.49315	sorting nexin 10a	fam57b	protein fam57b-like	11.4019	8.66703	15.5578	10.0647
ASSEMBLY_REP_C20783	4.90958e-08	1.5399	syntaxin 11	stx11b.2	syntaxin-11-like isoform x1	7.37997	7.35562	8.9752	7.43532
ASSEMBLY_REP_C2079	7.82096e-10	3.77913	PREDICTED: hypothetical protein LOC100708366	cdca3	si:ch211- protein	11.8277	11.5904	16.2107	12.4316
ASSEMBLY_REP_C2084	2.34552e-06	1.0761	Surfeit locus protein 1 [Salmo salar]	surf1	surfeit locus protein 1	9.90191	9.31315	10.587	9.51087
ASSEMBLY_REP_C209	0.000140976	-0.415317	40S ribosomal protein S26	rps26	40s ribosomal protein s26	17.856	17.9925	17.5545	17.9698
ASSEMBLY_REP_C20921	4.48064e-07	-0.8299	PREDICTED: UPF0608 protein C19orf42 homolog	c19h19orf42	upf0608 protein c19orf42 homolog	13.72	14.0693	13.0197	13.8496
ASSEMBLY_REP_C21	1.88831e-08	1.60842	39S ribosomal protein L33, mitochondrial; Short=L33mt	pdk2	pyruvate dehydrogenase	14.539	14.4505	16.0853	14.4769
ASSEMBLY_REP_C2106	0.000634577	-0.4352	Catajapyx aquilonaris 28S ribosomal RNA gene	Catajapyx aquilonaris 28S ribosomal RNA gene		18.9939	19.0097	18.5706	19.0058
ASSEMBLY_REP_C2111	8.50638e-08	1.54673	Trafficking protein particle complex subunit 5 [Oncorhynchus mykiss]	tppc5	trafficking protein particle complex subunit 5	10.1233	9.71731	11.9003	10.3536
ASSEMBLY_REP_C21194	4.43338e-09	1.57348	BING4CT (NUC141) domain	plxdc1	plexin domain-containing protein 1	10.7481	10.5125	11.4688	9.89525
ASSEMBLY_REP_C21334	9.95942e-08	1.49513	NADH dehydrogenase [ubiquinone] 1 alpha subcomplex assembly factor 3 [Danio rer	cc060	nadh dehydrogenase	9.49785	9.30833	11.2384	9.74324
ASSEMBLY_REP_C2135	1.06945e-09	-2.38882	PREDICTED: LOW QUALITY PROTEIN: interferon regulatory factor 2-binding protein	irf2bp2	interferon regulatory factor 2-binding protein 2-a	15.9259	15.9196	14.0259	16.4147
ASSEMBLY_REP_C2144	2.03331e-07	-1.63208	Histone H1.0	h1f0	histone -like	15.5689	16.1524	14.085	15.7171
ASSEMBLY_REP_C215	3.10005e-08	-2.52965	cystatin precursor [Oncorhynchus mykiss]	ephx1l	epoxide hydrolase 1-like	15.361	16.0234	13.2193	15.7489
ASSEMBLY_REP_C2150	1.32283e-06	-1.5298	immediate early response 3 interacting protein 1 [Xenopus (Silurana) tropicalis	hdhd2	haloacid dehalogenase-like hydrolase domain-containing protein 2	9.95825	11.3733	9.79767	11.3275
ASSEMBLY_REP_C2151	2.18819e-06	0.750417	Arylsulfatase G	arsg	arylsulfatase g	7.27924	7.31226	8.03365	7.28323
ASSEMBLY_REP_C2164	2.08469e-05	-3.42108	MHC class II antigen beta chain	MHC class II antigen beta chain		14.4822	15.2791	13.5015	16.9226
ASSEMBLY_REP_C21902	6.74271e-07	1.75322	synaptogyrin 2-like [Salmo salar]	tm	transmembrane channel-like protein 6-like	9.65097	9.78863	11.0539	9.30065
ASSEMBLY_REP_C2205	1.20849e-09	3.40145	periphilin 1	pphl	periphilin-1-like isoform x1	12.2004	12.3184	16.0386	12.6371
ASSEMBLY_REP_C2219	1.68536e-05	1.2216	sigma non-opioid intracellular receptor 1 [Danio rerio]	sigmar1	sigma non-opioid intracellular receptor 1	9.37259	9.30769	10.1837	8.96205
ASSEMBLY_REP_C2221	8.08443e-09	-1.794	cdna:novel chromosome:MEDAKA1:3:11458754:11460247:-1 gene:ENSORLG00000002480	mibp2	nicotinamide riboside kinase 2	15.3476	16.1174	13.9139	15.7079
ASSEMBLY_REP_C22295	1.11919e-08	2.16672	Mitochondrial 28S ribosomal protein S34 [Salmo salar]	mrps34	mitochondrial 28s ribosomal protein s34	11.8047	11.4252	14.3039	12.1372
ASSEMBLY_REP_C22299	1.59388e-07	1.44657	hypothetical protein 2 (rRNA external transcribed spacer) - mouse	mrpl22	39s ribosomal protein mitochondrial precursor	10.3889	9.94067	12.1844	10.7378
ASSEMBLY_REP_C22379	1.3555e-09	2.96063	SPRY domain-containing SOCS box protein 1	spsb1	spry domain-containing socs box protein 1-like	11.5081	11.5011	14.1368	11.1761
ASSEMBLY_REP_C227	2.68763e-05	-0.718117	60S ribosomal protein L36	rl6	60s ribosomal protein l36	17.9779	17.9335	17.2876	18.0057
ASSEMBLY_REP_C2278	8.00096e-09	5.20803	POU domain protein class V transcription factor 1 [Oryzias latipes]	POU domain protein class V transcription factor 1 [Oryzias latipes]		9.21475	9.10968	15.9264	10.7184
ASSEMBLY_REP_C228	2.00371e-10	4.03712	carboxypeptidase D	cpd	carboxypeptidase d	10.5938	9.5242	12.8975	8.86035
ASSEMBLY_REP_C2287	2.48354e-08	2.96032	Transmembrane protein 110	tmem110	transmembrane protein 110	7.64537	7.72401	10.76	7.79973
ASSEMBLY_REP_C22897	3.92225e-10	3.26253	glutaredoxin-2, mitochondrial [Danio rerio]	dcp2	m7 -mrna hydrolase	10.1027	10.041	13.4606	10.1981
ASSEMBLY_REP_C22977	2.75028e-07	0.7879	hypothetical protein LOC541441 [Danio rerio]	mettl21a	methyltransferase-like protein 21a-like	7.03188	7.02962	8.07772	7.28981
ASSEMBLY_REP_C2300	4.47342e-09	-3.48652	cytochrome P450 cholesterol side chain cleavage	cytochrome P450 cholesterol side chain cleavage		11.0594	11.9063	10.1953	13.6818
ASSEMBLY_REP_C2301	7.43252e-10	2.10475	ATP-dependent RNA helicase DDX39 [Salmo salar]	ddx39b	atp-dependent rna helicase ddx39	14.2938	14.373	16.8608	14.7561
ASSEMBLY_REP_C2302	6.22236e-08	1.69717	PREDICTED: rhomboid domain-containing protein 2-like	rhbdd2	rhomboid domain-containing protein 2	10.0419	10.5786	12.1922	10.4951
ASSEMBLY_REP_C2312	1.38232e-05	-0.75215	C1orf74 homolog	ca0	upf0739 protein c1orf74 homolog	14.9751	15.2288	14.5983	15.3504
ASSEMBLY_REP_C2313	3.98512e-07	-3.9951	Class II histocompatibility antigen, beta domain	mhcclassiiantigenbetachain	mhc class ii antigen beta chain	11.4268	12.1565	10.334	14.3291
ASSEMBLY_REP_C2329	1.56616e-06	-0.75715	40S ribosomal protein S17 [Siniperca chuatsi]	rs17	40s ribosomal protein s17	17.43	17.6496	16.8877	17.6448
ASSEMBLY_REP_C2337	1.11722e-08	2.51342	PREDICTED: rho GTPase-activating protein 24-like isoform 3	glna	glutamine synthetase	7.83886	8.10473	10.0297	7.51626
ASSEMBLY_REP_C2339	6.89728e-07	1.29055	Ubiquitin carboxyl-terminal hydrolase	hs6st1a	heparan-sulfate 6-o-sulfotransferase 1-a-like	8.3772	8.38154	9.15554	7.86499
ASSEMBLY_REP_C23459	2.64449e-06	1.03195	GPI ethanolamine phosphate transferase 1	pign	gpi ethanolamine phosphate transferase 1	9.20872	9.05068	10.0473	9.01536
ASSEMBLY_REP_C2361	4.72387e-07	2.69268	budding uninhibited by benzimidazoles 1 homolog beta [Zonotrichia albicollis] >	bub1b	mitotic checkpoint serine threonine-protein kinase bub1 beta	12.2943	12.5802	15.3422	12.6495
ASSEMBLY_REP_C2371	5.51472e-07	3.3483	PREDICTED: synovial sarcoma, X breakpoint 2 interacting protein-like	ssx2ip	afadin- and alpha-actinin-binding	11.2611	10.4379	14.746	11.3977
ASSEMBLY_REP_C23729	4.24126e-08	2.07113	CRE-TBA-5 protein [Caenorhabditis remanei]	ptprg	receptor-type tyrosine-protein phosphatase gamma isoform 2	15.3503	15.4159	17.9141	15.8429
ASSEMBLY_REP_C2410	2.12449e-06	1.30717	KH domain containing, RNA binding, signal transduction associated 1	khdrbs1	kh domain- rna- signal transduction-associated protein 1-like	12.5473	12.4327	13.8868	12.5797
ASSEMBLY_REP_C2422	1.18603e-07	1.64683	N-acetylglucosamine-1-phosphotransferase subunit gamma	ts	ribosome biogenesis protein tsr3 homolog	8.7989	8.66049	10.1133	8.46652
ASSEMBLY_REP_C243	1.08882e-09	2.44625	Protein LSM12 homolog A	lsm12a	protein lsm12 homolog a-like	13.8504	13.7453	15.9178	13.4715
ASSEMBLY_REP_C2434	4.44283e-09	1.9991	S-100/ICaBP type calcium binding domain	S-100/ICaBP type calcium binding domain		7.57529	7.57749	9.62595	7.62685
ASSEMBLY_REP_C2442	5.42865e-09	4.4581	growth hormone-regulated TBC protein 1-A [Danio rerio]	grtp1a	growth hormone-regulated tbc protein 1-a-like	9.55725	8.71003	13.0071	8.54894
ASSEMBLY_REP_C2443	2.14103e-06	-4.04692	S-100/ICaBP type calcium binding domain	s10a1	s100-a1	14.5156	15.9617	11.3904	15.4373
ASSEMBLY_REP_C2468	5.51363e-09	1.98598	CF203 protein [Oncorhynchus mykiss]	c3h6orf203	uncharacterized protein c6orf203-like	10.6351	10.5518	12.7434	10.7574
ASSEMBLY_REP_C247	3.09179e-07	-1.35893	chromosome 15 open reading frame 63	mfa	microfibrillar-associated protein 1	14.4494	14.9627	13.7847	15.1437
ASSEMBLY_REP_C25144	2.13295e-06	1.18002	mitochondrial ribosomal protein S16	mrps16	28s ribosomal protein mitochondrial precursor	10.8716	10.8608	11.7674	10.5873
ASSEMBLY_REP_C2518	1.01886e-09	5.23115	7 transmembrane receptor (rhodopsin family)|Orexin receptor type 2	7 transmembrane receptor (rhodopsin family)|Orexin receptor type 2		8.40763	8.37445	14.568	9.33684
ASSEMBLY_REP_C25385	4.38944e-06	-1.30613	haloacid dehalogenase-like hydrolase domain-containing protein 3 [Ictalurus pun	lmbr1	limb region 1 protein homolog	17.723	17.6337	16.2297	17.5358
ASSEMBLY_REP_C2548	4.82685e-07	-2.56225	Immunoglobulin C1-set domain	b2m	beta-2-microglobulin precursor	14.6503	15.0221	12.032	14.5943
ASSEMBLY_REP_C2563	1.25453e-06	-3.59608	annexin A2a	anxa2a	annexin a2	15.1132	15.9914	11.2478	14.844
ASSEMBLY_REP_C2571	4.66747e-08	-2.45608	NEDD4 family-interacting protein 1	ndfip1	nedd4 family-interacting protein 1	14.0741	14.1195	11.5263	13.9824
ASSEMBLY_REP_C25843	3.98139e-07	1.56875	PREDICTED: 39S ribosomal protein L35, mitochondrial-like, partial	mrpl35	39s ribosomal protein mitochondrial precursor	13.2975	12.1595	14.3038	12.735
ASSEMBLY_REP_C2588	1.45426e-09	2.76748	thioredoxin [Ictalurus punctatus]	thioredoxin	thioredoxin	15.8025	16.0974	18.2935	15.5261
ASSEMBLY_REP_C25984	4.5124e-10	3.16515	CDC28 protein kinase 1	bca	breast carcinoma-amplified sequence 3	12.3664	12.4798	15.9034	12.7382
ASSEMBLY_REP_C2615	4.59904e-09	1.79178	TIM21-like protein, mitochondrial'	timm21	tim21-like mitochondrial-like	9.04874	8.52946	10.8967	9.10492
ASSEMBLY_REP_C26159	5.21553e-06	1.10195	ATP synthase subunit d, mitochondrial [Ictalurus punctatus]	atp5h	atp synthase subunit mitochondrial	7.88628	7.57513	8.78281	7.68085
ASSEMBLY_REP_C26237	4.7267e-07	-1.95475	PREDICTED: ribosomal protein P2-like [Rattus norvegicus]	rplp2	60s acidic ribosomal protein p2	14.5437	14.9817	13.4416	15.3963
ASSEMBLY_REP_C26334	4.50398e-09	3.52738	26S proteasome non-ATPase regulatory subunit 2 [Salmo salar]	psmd2	26s proteasome non-atpase regulatory subunit 2-like	9.76088	9.94478	13.4474	9.92001
ASSEMBLY_REP_C264	2.46554e-08	2.20392	cdna:novel group:BROADS1:groupXVIII:11229062:11245416:1 gene:ENSGACG00000011129	cdna:novel group:BROADS1:groupXVIII:11229062:11245416:1 gene:ENSGACG00000011129		13.7698	13.5093	15.9993	13.7953
ASSEMBLY_REP_C2645	2.60924e-07	-1.60967	ribosomal protein L9	rpl9	60s ribosomal protein l9	13.7389	14.2957	13.1884	14.798
ASSEMBLY_REP_C26512	3.57416e-06	-1.8961	Translocon-associated protein (TRAP), alpha subunit	rplp2	60s acidic ribosomal protein p2	15.982	16.2103	14.3284	16.2245
ASSEMBLY_REP_C2653	5.87995e-07	1.28908	FAM60A protein	suv39h1	histone-lysine n-methyltransferase suv39h1	7.59749	7.75743	8.81781	7.52874
ASSEMBLY_REP_C2664	9.56692e-08	1.80122	C19orf52	c19orf52	uncharacterized protein c19orf52-like	12.4437	12.4812	14.2689	12.4676
ASSEMBLY_REP_C2667	1.50006e-07	1.3288	Zinc finger, C3HC4 type (RING finger)	rad18	e3 ubiquitin-protein ligase rad18	8.93355	8.76638	9.92332	8.59454
ASSEMBLY_REP_C2678	5.1956e-08	2.24557	Beta-hexosaminidase alpha chain precursor	mrrf	ribosome-recycling mitochondrial	8.79126	8.73005	11.2226	8.97699
ASSEMBLY_REP_C268	4.76061e-06	-2.1015	Thioredoxin	thioredoxin-likeisoformx2	thioredoxin-like isoform x2	13.7576	14.8782	12.9274	15.0289
ASSEMBLY_REP_C27003	2.19526e-07	0.982817	C-myb, C-terminal	myb	transcriptional activator myb-like	7.20658	7.08895	8.0511	7.0683
ASSEMBLY_REP_C27141	4.55141e-08	-1.4135	actin	actba	beta-actin	14.6623	15.3253	13.7568	15.1703
ASSEMBLY_REP_C27163	2.33846e-09	1.91095	PREDICTED: adenylate kinase isoenzyme 6-like	atp2b1a	plasma membrane calcium-transporting atpase 2-like	10.6943	10.4919	12.7605	10.8495
ASSEMBLY_REP_C274	9.70332e-05	-0.664883	ribosomal protein large P0-like protein	rplp0	60s acidic ribosomal protein p0	17.0319	17.1266	16.5281	17.193
ASSEMBLY_REP_C2757	2.8583e-10	5.07245	cyclin B1	ccnb1	cyclin b1	9.09185	8.95815	15.1027	10.0303
ASSEMBLY_REP_C2765	4.52769e-09	2.70977	Inner centromere protein B [Salmo salar]	incenp	inner centromere protein	9.97018	9.90387	12.8246	10.1149
ASSEMBLY_REP_C27800	0.000458953	-0.736367	ATP synthase protein 8; AltName: Full=A6L	a6l		18.2314	18.1112	17.2803	18.0167
ASSEMBLY_REP_C2782	3.69244e-06	1.24177	potential DNA-binding protein C17orf49 homolog [Salmo salar]	bap18-like isoform 2	chromatin complexes subunit bap18-like isoform 2	8.15777	8.37186	9.81985	8.57808
ASSEMBLY_REP_C2786	2.0757e-06	2.27353	PREDICTED: protein kinase C and casein kinase substrate in neurons protein 3-li	mgc147475	protein kinase c and casein kinase substrate in neurons protein 2-like	8.12075	8.09807	10.2913	8.01771
ASSEMBLY_REP_C2828	8.72995e-08	2.00352	Zgc:55876 protein	mrpl4	39s ribosomal protein mitochondrial-like	8.45593	8.73545	10.3825	8.37893
ASSEMBLY_REP_C2833	6.41581e-10	4.32613	growth arrest and DNA-damage-inducible, beta	ga45b	growth arrest and dna-damage-inducible protein gadd45 beta	11.3529	11.0165	14.9958	10.6697
ASSEMBLY_REP_C284	8.14479e-05	-0.619133	peroxiredoxin-4 [Danio rerio]	prdx4	peroxiredoxin 4	15.3537	15.203	14.5134	15.1325
ASSEMBLY_REP_C2840	1.92269e-10	4.1722	zona pellucida protein D	zpd	pancreatic secretory granule membrane major glycoprotein gp2-like	12.2643	11.1686	16.499	12.3267
ASSEMBLY_REP_C2851	8.58945e-07	0.964567	28S ribosomal protein S5, mitochondrial [Danio rerio]	mrps5	28s ribosomal protein mitochondrial	12.2384	11.4959	12.4823	11.5178
ASSEMBLY_REP_C2859	2.4896e-10	4.47983	ATP-binding cassette sub-family F member 2	abcf2	atp-binding cassette sub-family f member 2	10.6156	10.9283	15.6894	11.2096
ASSEMBLY_REP_C28703	2.69977e-10	4.07925	uncharacterized protein LOC327616 precursor [Danio rerio]	uncharacterized protein LOC327616 precursor [Danio rerio]		7.69172	7.7099	12.3838	8.30458
ASSEMBLY_REP_C2871	1.12662e-06	1.65645	Dci protein	eci1	enoyl- delta isomerase mitochondrial-like	10.435	9.09831	10.7877	9.1312
ASSEMBLY_REP_C2873	7.04537e-09	4.63878	PREDICTED: serine/threonine-protein kinase mos-like	ccr2		10.8193	11.1438	16.1827	11.544
ASSEMBLY_REP_C2876	7.02095e-08	-3.64273	annexin max3 [Oryzias latipes]	anxa1	annexin a1	11.656	13.8114	9.17447	12.8172
ASSEMBLY_REP_C289	1.30356e-08	2.39755	Frataxin-like domain	fxn	mitochondrial	12.9479	12.7913	15.4296	13.032
ASSEMBLY_REP_C29	0.000142016	-0.47395	ribosomal protein L7a	tvp23b	protein fam18b1-like	17.9831	18.019	17.5474	18.0215
ASSEMBLY_REP_C2908	1.13053e-08	4.8712	Ras family	Ras family		8.47145	8.55319	14.0107	9.13954
ASSEMBLY_REP_C2912	2.56508e-07	-3.1241	SH3 domain-binding glutamic acid-rich-like protein	sh3bgrl	sh3 domain-binding glutamic acid-rich-like protein	12.1064	13.3079	9.91207	13.0362
ASSEMBLY_REP_C2916	4.15331e-09	-2.89345	Cell wall-associated hydrolase	Cell wall-associated hydrolase		14.5984	14.8734	12.1815	15.075
ASSEMBLY_REP_C2924	7.59326e-06	-3.9137	collagen, type I, alpha 1	col1a1	collagen type i alpha 1	14.5534	15.7055	10.7468	14.6605
ASSEMBLY_REP_C2933	2.55911e-07	1.7587	N-glycanase 1	ngly1	peptide-n -(n-acetyl-beta-glucosaminyl)asparagine amidase-like	9.60685	9.50496	11.4809	9.72215
ASSEMBLY_REP_C2943	7.22664e-07	1.29863	nudix (nucleoside diphosphate linked moiety X)-type motif 21	cpsf5	cleavage and polyadenylation specific factor 5	10.0121	9.87819	11.4954	10.1967
ASSEMBLY_REP_C2963	4.0839e-09	2.8033	PREDICTED: si:dkeyp-46h3.1	PREDICTED: si:dkeyp-46h3.1		7.72959	7.42227	10.8316	8.02826
ASSEMBLY_REP_C29864	6.36963e-08	1.21908	putative nuclease harbi1	harbi1	nuclease harbi1	7.49001	7.48384	8.69627	7.47718
ASSEMBLY_REP_C3004	3.96744e-07	-2.38963	rhamnose-binding lectin [Channa argus]	sal	l-rhamnose-binding lectin csl2-like	13.1749	14.8517	11.3776	13.7672
ASSEMBLY_REP_C301	2.76525e-08	-1.86515	RNA polymerase B transcription factor 3	btf3	transcription factor btf3	16.3423	16.7504	15.1505	17.0156
ASSEMBLY_REP_C3016	2.71182e-08	2.17975	C11orf66 homolog	C11orf66 homolog		8.9388	7.67224	9.89641	7.71663
ASSEMBLY_REP_C3026	0.00018178	0.903833	39S ribosomal protein L33, mitochondrial; Short=L33mt	39S ribosomal protein L33, mitochondrial; Short=L33mt		11.1663	11.0959	11.8455	10.9417
ASSEMBLY_REP_C30526	2.82363e-05	-0.911117	40S ribosomal protein S17 [Salmo salar]	pccb	propionyl- carboxylase beta mitochondrial	17.1999	17.3263	16.6594	17.5705
ASSEMBLY_REP_C30606	4.23074e-08	2.01507	PREDICTED: protease-associated domain-containing protein 1-like	rrp1b	ribosomal rna processing protein 1 homolog b	8.43886	8.12651	10.2688	8.2537
ASSEMBLY_REP_C3061	0.000780907	-0.787433	ubiquitin A-52 residue ribosomal protein fusion product 1	uba52	ubiquitin-60s ribosomal protein l40-like	15.6214	16.0148	15.3938	16.1812
ASSEMBLY_REP_C3069	2.20984e-07	1.58933	translocase of outer mitochondrial membrane 40 [Danio rerio]	tomm40	mitochondrial import receptor subunit tom40 homolog	13.0107	12.5942	14.909	13.3197
ASSEMBLY_REP_C3077	2.04816e-06	-1.68638	NAC domain	btf3	transcription factor btf3-like isoform 1	13.8794	14.5536	13.0235	14.7099
ASSEMBLY_REP_C3103	7.38288e-08	0.98	LYR motif-containing protein 2	lyrm2	lyr motif-containing protein 2	8.85133	8.94889	9.77493	8.7949
ASSEMBLY_REP_C3125	1.3171e-06	1.75723	DNA cross-link repair 1A protein	dclre1a	dna cross-link repair 1a protein	8.15258	8.32183	10.0795	8.32227
ASSEMBLY_REP_C31409	1.69403e-10	3.20615	succinate dehydrogenase [ubiquinone] cytochrome b small subunit B, mitochondria	sdhd	succinate dehydrogenase	12.6988	11.6321	15.1771	11.971
ASSEMBLY_REP_C3152	3.50156e-11	4.59598	protein tyrosine phosphatase type IVA, member 3	ptp4a3	protein tyrosine phosphatase type iva 3-like	8.44643	8.49301	13.5929	8.99687
ASSEMBLY_REP_C31539	1.75488e-06	-1.48652	cdna:novel scaffold:BROADS1:scaffold_606:7949:8335:1 gene:ENSGACG00000000575	cdna:novel scaffold:BROADS1:scaffold_606:7949:8335:1 gene:ENSGACG00000000575		14.3069	14.1971	12.847	14.3335
ASSEMBLY_REP_C3154	1.14801e-08	2.39563	PREDICTED: hypothetical protein LOC100694632	ccdc14	coiled-coil domain-containing protein 14	12.9036	12.5216	15.2187	12.823
ASSEMBLY_REP_C3191	9.19856e-09	4.41735	PREDICTED: HAUS augmin-like complex subunit 6-like	haus6	haus augmin-like complex subunit 6-like	11.57	11.92	16.8562	12.4389
ASSEMBLY_REP_C3197	4.35892e-05	0.77925	splicing factor 3a, subunit 3	sf3a3		13.8551	13.4113	14.4828	13.7035
ASSEMBLY_REP_C31983	1.27092e-10	5.12847	forkhead box R1 [Oryzias latipes]	foxr2	forkhead box protein n5-like	8.62673	8.55001	14.1512	9.02267
ASSEMBLY_REP_C3201	1.20088e-05	2.43825	cdna:novel group:BROADS1:groupXI:4833759:4856528:-1 gene:ENSGACG00000007822	tnrc18	trinucleotide repeat-containing gene 18 protein	9.49166	8.85891	12.4356	9.99737
ASSEMBLY_REP_C32149	2.70269e-10	5.86063	PREDICTED: hypothetical protein LOC100493164 [Xenopus (Silurana) tropicalis]	cfd	complement factor d precursor	8.8936	9.08821	16.0444	10.1837
ASSEMBLY_REP_C3227	1.07931e-08	1.97533	B-cell receptor-associated protein 31 [Danio rerio]	bcap31		12.9838	13.0795	14.9453	12.9699
ASSEMBLY_REP_C32343	1.53059e-06	-1.19747	Ribosomal protein L6, N-terminal domain	rpl6	60s ribosomal protein l6	15.648	16.236	15.3911	16.5886
ASSEMBLY_REP_C3268	2.28746e-08	1.5432	T54 protein-like	gpkow	g patch domain and kow motifs-containing	8.54766	8.74456	10.439	8.89581
ASSEMBLY_REP_C3292	1.92422e-07	-2.19357	Nuclear factor hnRNPA1	srxn1	sulfiredoxin 1 homolog ( cerevisiae)	13.6535	13.6756	12.3225	14.5161
ASSEMBLY_REP_C3299	6.90149e-09	2.0614	GPI mannosyltransferase 1	zfyve20	zinc fyve domain containing 20	12.4607	12.495	14.6645	12.6031
ASSEMBLY_REP_C3318	5.82475e-07	-0.8543	Sorting nexin-24	chmp1b	charged multivesicular body protein 1b	9.09601	9.24812	8.16811	9.0224
ASSEMBLY_REP_C3319	7.01578e-08	-1.36222	inhibitor kappa B alpha	msi2	musashi homolog 2a	14.3205	14.7709	13.143	14.5052
ASSEMBLY_REP_C3335	2.20985e-07	3.0414	cell division cycle 25 homolog B (S. pombe)	ddi	dna damage-inducible transcript 3	10.5094	9.06272	13.141	10.0996
ASSEMBLY_REP_C3336	4.53101e-10	3.82953	cdna:novel group:BROADS1:groupXIX:15455695:15459985:1 gene:ENSGACG00000012191	cdca7	cell division cycle-associated protein 7-like	7.8798	7.83146	11.6991	7.86957
ASSEMBLY_REP_C3349	0.000250498	0.684917	dynein, cytoplasmic 2, light intermediate chain 1	dync2li1	cytoplasmic dynein 2 light intermediate chain 1	7.46352	7.3465	8.15174	7.46683
ASSEMBLY_REP_C3380	1.92269e-10	5.58507	Zona pellucida-like domain	Zona pellucida-like domain		8.83485	8.88953	15.281	9.69595
ASSEMBLY_REP_C344	4.25733e-08	-2.22637	Probable ribosome biogenesis protein RLP24	rlp24	probable ribosome biogenesis protein rlp24	15.1041	15.5846	13.4292	15.6556
ASSEMBLY_REP_C3452	1.48217e-09	5.15152	Uncharacterized protein	velo1	bucky ball	8.82469	8.86966	14.6158	9.4643
ASSEMBLY_REP_C3458	1.8429e-08	4.11075	serine/threonine-protein kinase 6 [Danio rerio]	aurka	aurora kinase a	10.9036	10.4085	16.1935	12.0828
ASSEMBLY_REP_C3475	1.14488e-06	-1.42117	serine/arginine-rich splicing factor 11	srsf11	serine arginine-rich splicing factor 11-like	14.0971	14.6013	13.5491	14.9703
ASSEMBLY_REP_C3481	5.72576e-07	-3.80587	Dicentracin; AltName: Full=Dicentracine	c12h9orf89	bcl10-interacting card	12.5338	13.6827	8.96795	12.7738
ASSEMBLY_REP_C3546	8.05343e-07	1.74255	MHC class II alpha chain	oncmyk-daa	mhc class ii alpha partial	7.84082	7.90365	9.68737	7.94481
ASSEMBLY_REP_C3548	4.4982e-07	1.44583	Syntaxin	Syntaxin		7.49143	7.48471	8.97533	7.5295
ASSEMBLY_REP_C3555	7.05857e-08	1.73962	zinc finger protein 410	znf410	zinc finger protein 410-like	8.01053	7.99359	9.79968	8.06004
ASSEMBLY_REP_C3572	6.57263e-06	2.10677	7 transmembrane receptor (rhodopsin family)	aclyb	uncharacterized protein loc100488716	7.88549	7.845	10.0241	7.91735
ASSEMBLY_REP_C3578	1.85801e-05	-2.75033	proteasome subunit, beta type 9-like [Oryzias latipes]	psmb9-like	proteasome beta type 9-like	11.0227	11.518	10.0611	12.8114
ASSEMBLY_REP_C359	2.46455e-07	1.472	Nuclear cap-binding protein subunit 2	ncbp2	nuclear cap-binding protein subunit 2	12.0559	11.9412	13.6142	12.1422
ASSEMBLY_REP_C363	5.50409e-08	-2.55042	6.8 kDa mitochondrial proteolipid	6.8 kDa mitochondrial proteolipid		15.6901	15.0467	13.3458	15.8962
ASSEMBLY_REP_C3638	5.04437e-06	1.13737	Ppig protein, partial	ppig	peptidyl-prolyl cis-trans isomerase g	9.83046	9.58805	10.8617	9.7243
ASSEMBLY_REP_C366	1.7557e-08	2.14195	39S ribosomal protein L43, mitochondrial'	sema	semaphorin-4g-like	12.0913	11.1089	14.1898	12.0479
ASSEMBLY_REP_C3662	5.3791e-07	2.83098	PREDICTED: Acidic leucine-rich nuclear phosphoprotein 32 family member B-like	PREDICTED: Acidic leucine-rich nuclear phosphoprotein 32 family member B-like		7.89965	7.89713	10.7464	7.91543
ASSEMBLY_REP_C3682	1.91769e-05	1.08592	DnaJ subfamily A member 2 [Danio rerio]	dnaja2	dnaj homolog subfamily a member 2-like	14.9332	14.894	15.7922	14.7062
ASSEMBLY_REP_C37	8.30821e-06	-0.556567	ribosomal protein L30	rpl30	60s ribosomal protein l30	17.4488	17.5846	17.2199	17.7764
ASSEMBLY_REP_C3700	4.4171e-07	1.25087	ferredoxin 1-like	fdx1l	adrenodoxin-like mitochondrial-like	8.0347	8.12941	9.4033	8.15241
ASSEMBLY_REP_C3701	2.39414e-06	2.64912	NADH dehydrogenase [ubiquinone] 1 alpha subcomplex subunit 7 [Danio rerio]	ndufa7	nadh dehydrogenase	8.61246	8.11094	10.5315	7.88244
ASSEMBLY_REP_C3712	7.64717e-07	-0.704383	chromosome 4 open reading frame 41	znf277	zinc finger protein 277	13.1976	13.4297	12.8078	13.5122
ASSEMBLY_REP_C3758	6.18543e-07	-1.46223	jumonji domain containing 4	jmj	jmjc domain-containing protein 4-like	11.0742	11.5692	9.93015	11.3924
ASSEMBLY_REP_C3789	9.26753e-09	2.0366	YbaK / prolyl-tRNA synthetases associated domain	prorsd1	prolyl-trna synthetase associated domain-containing protein 1-like	10.7995	11.0298	12.8719	10.8354
ASSEMBLY_REP_C3820	5.6381e-08	1.03338	Activator of Hsp90 ATPase, N-terminal	ahsa1	activator of 90 kda heat shock protein atpase homolog 1	8.71097	8.61406	9.8455	8.8121
ASSEMBLY_REP_C3869	7.72006e-09	3.11957	CDGSH iron sulfur domain 3 [Xenopus (Silurana) tropicalis]	mll5	histone-lysine n-methyltransferase mll5	11.2552	9.82989	14.0971	10.9775
ASSEMBLY_REP_C387	2.98685e-07	2.33258	topoisomerase (DNA) I	ccd82	coiled-coil domain-containing protein 82	11.6561	11.7218	13.2425	10.9099
ASSEMBLY_REP_C3878	1.10117e-08	3.2706	cell division protein kinase 9 [Danio rerio]	cdk9	cyclin-dependent kinase 9	10.341	9.7554	14.051	10.7804
ASSEMBLY_REP_C388	1.89835e-09	1.90073	Fas associated factor family member 2	rnf152	e3 ubiquitin-protein ligase rnf152	8.86953	8.61391	10.6284	8.72765
ASSEMBLY_REP_C3881	5.1249e-08	2.35803	17-beta hydroxysteroid dehydrogenase	hsd17b12b	estradiol 17-beta-dehydrogenase 12-b	10.8447	9.48421	12.0616	9.70362
ASSEMBLY_REP_C3888	1.97591e-07	1.57257	Protein kinase domain	cited4b	cbp p300-interacting transactivator 3-like	7.67821	7.64915	9.01178	7.4392
ASSEMBLY_REP_C3958	5.12615e-09	-3.11875	tropomyosin alpha-4 chain isoform 2 [Danio rerio]	tpm4	tropomyosin alpha-1 chain isoform 1	15.4891	16.174	12.7351	15.8538
ASSEMBLY_REP_C397	4.23163e-10	1.65785	glutamyl-tRNA(Gln) amidotransferase-like [Salmo salar]	gatc	-like protein	12.8534	13.1124	14.619	12.9612
ASSEMBLY_REP_C4009	4.07211e-10	4.27528	non-muscle actin 6.2	actb	cytoplasmic 1-like	15.2676	13.6838	18.9154	14.6401
ASSEMBLY_REP_C4020	6.1219e-09	3.38408	Uncharacterized protein	Uncharacterized protein		9.09677	8.36266	12.7142	9.33014
ASSEMBLY_REP_C4022	5.39642e-05	1.36823	barrier-to-autointegration factor [Danio rerio]	banf1	barrier-to-autointegration factor	9.61692	9.40103	11.0382	9.67002
ASSEMBLY_REP_C4035	4.275e-07	-1.27258	cdna:novel scaffold:BROADS1:scaffold_126:58255:59191:1 gene:ENSGACG00000012547	eif5a	eukaryotic translation initiation factor 5a-1	15.7525	16.0979	14.8025	16.0751
ASSEMBLY_REP_C4046	8.08443e-09	1.6723	NADH dehydrogenase iron-sulfur protein 6, mitochondrial precursor [Salmo salar]	dmgdh	dimethylglycine mitochondrial	9.09701	8.88377	10.6663	8.99403
ASSEMBLY_REP_C406	2.80904e-09	3.1272	NADH dehydrogenase iron-sulfur protein 6, mitochondrial precursor	ndufs6	nadh dehydrogenase iron-sulfur protein mitochondrial precursor	8.84486	8.45611	11.6547	8.52756
ASSEMBLY_REP_C4068	4.32697e-09	2.58013	Origin recognition complex subunit 2 [Salmo salar]	c5h22orf28	trna-splicing ligase homolog	8.00668	8.18001	11.1598	8.57969
ASSEMBLY_REP_C407	3.02248e-06	-1.28652	actin-related protein 2/3 complex	ube2g1b	ubiquitin-conjugating enzyme e2 g1-like	15.9445	16.3986	15.0409	16.3274
ASSEMBLY_REP_C4091	3.50156e-11	2.96015	Cytochrome c oxidase copper chaperone [Salmo salar]	Cytochrome c oxidase copper chaperone [Salmo salar]		16.3123	16.091	19.0022	16.042
ASSEMBLY_REP_C4095	0.000586013	-0.677267	40S ribosomal protein S28 [Danio rerio]	40S ribosomal protein S28 [Danio rerio]		8.68364	8.88118	8.05374	8.73097
ASSEMBLY_REP_C4100	2.93299e-07	-4.45772	Ectonucleoside triphosphate diphosphohydrolase 1	pdgfb	platelet-derived growth factor subunit b-like	11.9622	12.2401	8.87032	13.328
ASSEMBLY_REP_C4122	8.77054e-07	-2.11343	Elongation factor 1-delta	eef1db	elongation factor 1-delta-like isoform 1	9.8158	11.9536	8.06236	10.1758
ASSEMBLY_REP_C4123	3.09105e-05	-0.424583	40S ribosomal protein S26	n6mt1	hemk methyltransferase family member 2-like	17.8855	17.9961	17.5988	18.0234
ASSEMBLY_REP_C4134	4.17025e-08	4.64383	aldehyde dehydrogenase 3 family, member B1 [Xenopus laevis]	aldehyde dehydrogenase 3 family, member B1 [Xenopus laevis]		8.71512	8.46517	14.5009	9.85707
ASSEMBLY_REP_C4169	5.42865e-09	2.195	Non-structural maintenance of chromosomes element 1 homolog	nsmce1	non-structural maintenance of chromosomes element 1 homolog	10.9656	10.5901	13.3883	11.1932
ASSEMBLY_REP_C4258	1.37149e-07	1.08598	Transcription termination factor, mitochondrial precursor	mterf	transcription termination mitochondrial-like	8.60405	8.31378	9.84201	8.75602
ASSEMBLY_REP_C4294	6.08529e-08	-1.96345	hypothetical protein PANDA_012867	ppp1cb	serine threonine-protein phosphatase pp1-beta catalytic subunit	14.4311	15.3427	13.6756	15.6391
ASSEMBLY_REP_C433	1.84586e-07	-1.60337	60S ribosomal protein L22	rpl	60s ribosomal protein l22	15.641	16.5489	15.1372	16.7406
ASSEMBLY_REP_C4357	2.62317e-09	4.15667	putative glyceroaquaporin	aqp10	aquaporin-10	11.9599	8.21569	12.2343	8.07759
ASSEMBLY_REP_C4373	3.7406e-05	-0.87615	spermidine/spermine N1-acetyltransferase 1	ptp4a2	tyrosine phosphatase type iva 2	12.5014	13.0058	11.7513	12.6275
ASSEMBLY_REP_C4394	2.2024e-08	-1.09653	BRICK1, SCAR/WAVE actin-nucleating complex subunit [Xenopus (Silurana) tropical	BRICK1, SCAR/WAVE actin-nucleating complex subunit [Xenopus (Silurana) tropical		13.785	14.3123	12.7985	13.895
ASSEMBLY_REP_C44	4.51251e-07	2.3425	Metallothionein superfamily, eukaryotic	Metallothionein superfamily, eukaryotic		18.3469	16.8047	19.0637	16.7212
ASSEMBLY_REP_C4457	5.25657e-06	0.854533	Mitochondrial 28S ribosomal protein S29	lrrandpyddomains-containingprotein12-like	lrr and pyd domains-containing protein 12-like	12.0069	11.3161	12.6605	11.806
ASSEMBLY_REP_C4483	3.31228e-07	1.5297	Mitochondrial import inner membrane translocase subunit Tim8 A	nipa2	magnesium transporter nipa2-like	11.5203	10.7539	12.7805	11.2508
ASSEMBLY_REP_C4501	1.11842e-07	-1.35223	retinoid X receptor alpha	rxrga	retinoid x receptor gamma	9.36103	9.74759	8.20719	9.55941
ASSEMBLY_REP_C4538	4.34358e-05	0.623733	lipoic acid synthetase	lias	lipoyl mitochondrial-like	8.59861	8.13027	8.7008	8.07706
ASSEMBLY_REP_C4556	1.82506e-06	1.19955	Nuclear receptor 2C2-associated protein	nr2c2ap	nuclear receptor 2c2-associated	7.42233	7.32702	8.55227	7.3527
ASSEMBLY_REP_C4620	3.29536e-08	1.46515	Microsomal glutathione S-transferase 3 [Anoplopoma fimbria]	microsomalglutathiones-transferase3	microsomal glutathione s-transferase 3	15.6354	14.9202	16.0614	14.5963
ASSEMBLY_REP_C468	4.90958e-08	1.18047	C1orf31 [Salmo salar] >gi|209735964|gb|ACI68851.1| C1orf31 [Salmo salar]	C1orf31 [Salmo salar] >gi|209735964|gb|ACI68851.1| C1orf31 [Salmo salar]		13.8263	13.5768	15.2108	14.0303
ASSEMBLY_REP_C4749	1.29006e-08	1.89865	PREDICTED: serine/threonine-protein phosphatase 6 catalytic subunit-like isofor	ppp6c	protein phosphatase catalytic subunit	11.9778	11.9732	13.9347	12.0361
ASSEMBLY_REP_C4762	3.47632e-05	-1.02305	60S ribosomal protein L27	rpl27	60s ribosomal protein l27	11.291	11.9084	10.7859	11.8089
ASSEMBLY_REP_C4770	4.73023e-10	2.01983	ML domain	gsk	gsk3-beta interaction	14.7758	14.6018	16.8129	14.7931
ASSEMBLY_REP_C4861	7.88298e-06	1.39773	serine/arginine-rich splicing factor 11	serine/arginine-rich splicing factor 11		14.3348	14.3579	15.3212	13.9235
ASSEMBLY_REP_C487	0.0151431	-0.170367	Ribosomal protein S28e	Ribosomal protein S28e		18.3854	18.3974	18.2598	18.4302
ASSEMBLY_REP_C4888	1.81101e-11	4.38718	novel zona pellucida-like domain containg protein	zpax	si:dkeyp- protein	8.08675	8.11254	12.6861	8.29893
ASSEMBLY_REP_C4939	4.17044e-07	3.77848	unnamed protein product	unnamed protein product		9.01216	9.21792	12.6785	8.90006
ASSEMBLY_REP_C497	1.83666e-05	0.84905	Proteasome subunit beta type-7 precursor	psmb7	proteasome subunit beta type-7 precursor	14.5192	14.3734	15.458	14.609
ASSEMBLY_REP_C4987	4.39261e-08	-1.82668	Caspase recruitment domain	Caspase recruitment domain		7.99265	8.74686	7.05025	8.87694
ASSEMBLY_REP_C5012	8.00096e-09	2.17235	Replication protein A 32 kDa subunit	rpa2	replication protein a 32 kda subunit	7.41111	7.63267	9.484	7.31169
ASSEMBLY_REP_C504	1.83287e-06	-1.54558	Ribosomal protein L29	rpl29	ribosomal protein l29	16.0114	16.4365	14.7951	16.3407
ASSEMBLY_REP_C51	1.01148e-10	2.86597	40S ribosomal protein S27	40S ribosomal protein S27		13.5173	13.5196	16.6526	13.7867
ASSEMBLY_REP_C518	3.37031e-09	1.68472	EMI5 homolog, mitochondrial precursor	sdhaf2	succinate dehydrogenase assembly factor mitochondrial-like	14.7527	13.6094	15.3924	13.7077
ASSEMBLY_REP_C5188	4.52635e-07	1.43717	dCMP deaminase	dCMP deaminase		10.9189	10.3607	12.1793	10.7421
ASSEMBLY_REP_C52	7.59088e-05	-0.380933	40S ribosomal protein S16 [Salmo salar]	rps16	40s ribosomal protein s16	17.8728	17.9652	17.5647	17.9457
ASSEMBLY_REP_C5215	1.97811e-09	2.65078	Enhancer of yellow 2 transcription factor homolog B	eny2	enhancer of yellow 2 transcription factor homolog	13.2633	12.6969	15.3007	12.65
ASSEMBLY_REP_C5247	1.07218e-07	-0.94615	PREDICTED: si:ch73-381f5.3 isoform 2 [Danio rerio]	fkbp4	peptidyl-prolyl cis-trans isomerase fkbp4-like	12.5398	12.8799	12.2894	13.2355
ASSEMBLY_REP_C5307	7.3447e-10	3.0194	PREDICTED: similar to ELOVL family member 7, elongation of long chain fatty aci	elov	elongation of very long chain fatty acids protein 7	8.20176	8.32634	11.4264	8.40694
ASSEMBLY_REP_C5352	0.000311031	1.14547	ATP-binding cassette transporter A1	abca1	atp-binding cassette sub-family a member 1-like	8.64508	8.66456	9.38148	8.23604
ASSEMBLY_REP_C5364	4.8395e-09	1.77893	aurora kinase B [Oryzias latipes]	ctps1b	ctp synthase 1-like	7.94663	7.86174	10.0097	8.23076
ASSEMBLY_REP_C537	1.88464e-07	1.07998	Thioesterase superfamily member 2 [Salmo salar]	tdp	tyrosyl-dna phosphodiesterase 2-like	7.32107	7.12986	8.36402	7.28404
ASSEMBLY_REP_C5404	0.0101065	-0.507667	PREDICTED: deoxyribonucleoside 5'-monophosphate N-glycosidase-like	dnph1	deoxyribonucleoside 5 -monophosphate n-glycosidase-like	9.8729	10.2781	9.56592	10.0736
ASSEMBLY_REP_C5507	4.65721e-07	-2.10858	cdna:novel group:BROADS1:groupIX:16108685:16114247:1 gene:ENSGACG00000019246	rnf1	ring finger protein 122-like	9.88575	10.8682	7.67485	9.78341
ASSEMBLY_REP_C554	1.06554e-07	5.56792	ZPC2	zonapellucidasperm-bindingprotein3-like	zona pellucida sperm-binding protein 3-like	13.4417	10.015	19.2163	13.6484
ASSEMBLY_REP_C556	4.45312e-06	-0.614683	40S ribosomal protein S3	rps3	40s ribosomal protein s3	17.8827	17.8718	17.1792	17.7939
ASSEMBLY_REP_C5575	8.34208e-08	3.51552	histone H3, putative [Pediculus humanus corporis]	histone H3, putative [Pediculus humanus corporis]		11.188	11.1381	14.9832	11.4676
ASSEMBLY_REP_C5591	1.78069e-07	1.51968	harbinger transposase derived 1	tma20	translation machinery-associated protein 20	8.27635	8.44496	9.97221	8.45251
ASSEMBLY_REP_C5625	1.51987e-08	3.43432	cdna:novel group:BROADS1:groupXXI:3882173:3884823:-1 gene:ENSGACG00000002321	ociad1	ocia domain-containing protein 1	8.76399	8.86394	12.937	9.50271
ASSEMBLY_REP_C5686	0.00615901	-0.46285	60S ribosomal protein L23a	rl23a	60s ribosomal protein l23a	10.4205	10.9512	10.0412	10.504
ASSEMBLY_REP_C569	2.02906e-08	1.585	transmembrane protein 93 [Xenopus laevis]	transmembrane protein 93 [Xenopus laevis]		13.9171	13.5783	15.544	13.959
ASSEMBLY_REP_C5718	4.73023e-10	2.38163	odorant receptor	or115-10	olfactory receptor family f subfamily 600 member 1	7.31108	7.30647	10.054	7.67239
ASSEMBLY_REP_C5742	9.485e-05	0.864	telomeric repeat-binding factor 2-interacting protein 1	terf2ip	telomeric repeat-binding factor 2-interacting protein 1	8.10929	8.30403	8.82965	7.96565
ASSEMBLY_REP_C579	1.31884e-08	1.54752	stress-induced-phosphoprotein 1	mios	wd repeat-containing protein mio-like	8.97256	9.18844	10.4354	8.8879
ASSEMBLY_REP_C585	1.76243e-06	-1.10808	chromosome 3 open reading frame 10	chromosome 3 open reading frame 10		13.5215	14.0993	12.5556	13.6637
ASSEMBLY_REP_C5887	1.00371e-07	-1.84662	eukaryotic translation initiation factor 5A	eukaryotic translation initiation factor 5A		9.29014	9.73619	7.52271	9.36935
ASSEMBLY_REP_C589	1.66719e-08	1.72185	Arginyl-tRNA synthetase	rars	arginine--trna cytoplasmic	8.34236	8.54888	9.99483	8.27299
ASSEMBLY_REP_C592	5.39042e-06	-1.09067	PREDICTED: similar to HSPC005	lamp2	lysosome-associated membrane glycoprotein 2-like	15.2774	15.7593	14.5269	15.6176
ASSEMBLY_REP_C599	2.49863e-06	-1.19773	p8 transcription factor	sp8		14.7027	15.384	13.9439	15.1416
ASSEMBLY_REP_C6004	3.996e-09	-2.36775	Eukaryotic translation initiation factor 4H	eif4h		10.0934	10.544	8.18291	10.5507
ASSEMBLY_REP_C6185	2.39914e-09	1.89668	Adenylate kinase isoenzyme 6	taf9	adenylate kinase isoenzyme 6-like	10.9597	10.6766	12.9794	11.0827
ASSEMBLY_REP_C619	5.76639e-08	1.96532	novel protein similar to H.sapiens DNAJC19, DnaJ (Hsp40) homolog, subfamily C,	dnajc15	dnaj homolog subfamily c member 15	11.388	10.8001	12.896	10.9306
ASSEMBLY_REP_C6209	5.6296e-06	1.4995	tRNA-yW synthesizing protein 1 homolog	tyw1	trna wybutosine-synthesizing protein 1 homolog	10.2658	9.90769	11.6351	10.1355
ASSEMBLY_REP_C625	6.36217e-07	0.733633	39S ribosomal protein L18, mitochondrial precursor [Salmo salar]	ifi44	interferon-induced protein 44-like	15.3874	14.9102	16.0245	15.2909
ASSEMBLY_REP_C63	0.000707247	-1.8438	ribosomal protein L14	rpl14	60s ribosomal protein l14	13.9613	14.2721	12.6247	14.4685
ASSEMBLY_REP_C634	1.72649e-08	2.02915	Coiled-coil domain-containing protein 58	ccd58	coiled-coil domain-containing protein 58	10.7138	10.316	12.4414	10.4123
ASSEMBLY_REP_C6372	3.80569e-09	3.26313	Renbp protein	mrpl20	39s ribosomal protein mitochondrial-like	8.39554	8.11668	11.2572	7.99411
ASSEMBLY_REP_C6473	7.06562e-08	-1.4065	rCG54023, isoform CRA_a [Rattus norvegicus]	cid	cell death activator cide-b	13.1107	13.8063	12.5455	13.9521
ASSEMBLY_REP_C6511	2.41531e-08	-1.52357	translationally-controlled tumor protein [Oryzias latipes]	tpt1	translationally-controlled tumor protein	14.9934	15.662	13.8976	15.4212
ASSEMBLY_REP_C652	9.49986e-05	-0.897267	Lactoylglutathione lyase	glo1	lactoylglutathione lyase	14.6651	15.164	14.6342	15.5315
ASSEMBLY_REP_C6557	1.16846e-05	-0.973267	Activated RNA polymerase II transcriptional coactivator p15	npdc1	neural proliferation differentiation and control protein 1-like	14.1624	14.3542	13.8412	14.8144
ASSEMBLY_REP_C6586	2.33372e-07	1.55443	mitochondrial import inner membrane translocase subunit Tim16	pdgfrl	platelet-derived growth factor receptor-like	11.1925	10.7362	13.043	11.4886
ASSEMBLY_REP_C6711	8.02824e-08	1.30032	PREDICTED: glucosamine-6-phosphate isomerase 1-like, partial	gnpda1	glucosamine-6-phosphate isomerase 1-like	10.0004	9.53563	11.2003	9.9
ASSEMBLY_REP_C672	1.62223e-07	-2.2018	zinc finger protein 593	zn593	zinc finger protein 593	14.729	15.4253	13.6799	15.8817
ASSEMBLY_REP_C683	1.95446e-06	-0.586367	Eukaryotic family of unknown function (DUF1754)	fa32a	fam32a-like	14.3456	14.3948	13.9039	14.4903
ASSEMBLY_REP_C684	8.78664e-10	2.09563	Non-structural maintenance of chromosomes element 1 homolog	gapdh	glyceraldehyde-3-phosphate dehydrogenase	11.6428	11.2631	14.081	11.9853
ASSEMBLY_REP_C6950	3.27847e-07	-0.965517	Prefoldin subunit	pfdn5	prefoldin subunit 5	9.56088	9.47576	8.41351	9.37902
ASSEMBLY_REP_C703	1.26435e-08	3.30485	Tumor-associated calcium signal transducer 2 [Salmo salar]	epcam	tumor-associated calcium signal transducer 2 precursor	16.1331	15.0486	16.7038	13.399
ASSEMBLY_REP_C7104	9.3575e-08	1.48117	tRNA-specific adenosine deaminase-like protein 3 [Ictalurus punctatus]	osgepl1	probable trna threonylcarbamoyladenosine biosynthesis protein osgepl1-like	8.23014	8.18324	9.76505	8.28386
ASSEMBLY_REP_C719	2.81225e-08	2.78053	CDGSH iron sulfur domain 3 [Xenopus (Silurana) tropicalis]	parp14	poly	9.75509	8.91346	12.1182	9.33766
ASSEMBLY_REP_C7254	3.02266e-06	1.24083	PREDICTED: UPF0533 protein C5orf44 homolog	trappc13	upf0533 protein c5orf44 homolog isoform 1	8.42898	8.30117	9.33039	8.08957
ASSEMBLY_REP_C733	9.68999e-11	4.068	sphingolipid delta(4)-desaturase/c4-hydroxylase des2	degs2	sphingolipid delta -desaturase c4-hydroxylase des2-like	9.33535	8.391	13.0534	8.98533
ASSEMBLY_REP_C738	1.4279e-06	1.08687	PREDICTED: UPF0723 protein C11orf83 homolog	PREDICTED: UPF0723 protein C11orf83 homolog		13.5939	13.1568	14.2328	13.1459
ASSEMBLY_REP_C739	6.70237e-10	2.9728	FAM60A	fam60al	protein fam60a-like	11.7406	11.7295	15.0956	12.1227
ASSEMBLY_REP_C7399	2.79649e-07	-1.32583	chromosome 7 open reading frame 59	c4h7orf59	upf0539 protein c7orf59 homolog	14.4362	14.7038	13.0033	14.3291
ASSEMBLY_REP_C74	1.08882e-09	1.44178	Epididymal secretory protein E1 precursor [Osmerus mordax]	slc25a45	solute carrier family 25 member 45-like	16.5281	16.4526	18.232	16.7902
ASSEMBLY_REP_C740	8.57655e-09	2.79575	Enhancer of yellow 2 transcription factor homolog B	Enhancer of yellow 2 transcription factor homolog B		11.5937	11.0814	13.8265	11.0308
ASSEMBLY_REP_C753	4.26647e-07	1.3246	LSM domain	LSM domain		9.98257	9.63417	11.6597	10.3351
ASSEMBLY_REP_C767	8.23021e-09	-1.15355	signal sequence receptor beta [Salmo salar]	ssr2	translocon-associated protein subunit beta precursor	14.8044	15.3164	13.983	15.1366
ASSEMBLY_REP_C77	4.84152e-08	1.1801	Mitochondrial ribosomal protein S23	transposableelementtcb1transposase	transposable element tcb1 transposase	14.8859	14.3558	15.8514	14.6713
ASSEMBLY_REP_C772	0.000299248	-0.441383	PREDICTED: ADP-ribosylation factor-like 6 interacting protein	cript	cysteine-rich pdz-binding protein	18.006	18.0143	17.5685	18.0099
ASSEMBLY_REP_C7747	3.06203e-06	0.749217	Proteasome subunit A N-terminal signature	ephx1	epoxide hydrolase 1	11.0063	10.8752	11.8302	11.081
ASSEMBLY_REP_C7848	2.40364e-06	-1.14107	60S ribosomal protein L26	rl26	60s ribosomal protein l26	16.1816	16.6574	15.739	16.8801
ASSEMBLY_REP_C7860	1.27139e-06	1.70838	Dolichol-phosphate mannosyltransferase subunit 3	Dolichol-phosphate mannosyltransferase subunit 3		7.5269	7.55029	9.28599	7.57761
ASSEMBLY_REP_C788	6.26346e-07	-1.80387	Prothymosin/parathymosin family	prothymosinalpha-b-like	prothymosin alpha-b-like	16.2486	16.441	14.5087	16.3126
ASSEMBLY_REP_C8	8.72955e-09	2.22667	dehydrodolichyl diphosphate synthase [Oncorhynchus mykiss]	dhdds	dehydrodolichyl diphosphate synthase	10.2293	10.1258	13.1541	10.9274
ASSEMBLY_REP_C8026	1.93058e-09	3.10853	Deoxynucleoside kinase	dck	deoxycytidine kinase	9.61522	9.27835	13.1543	10.0458
ASSEMBLY_REP_C812	7.5527e-10	2.6015	Uncharacterized protein	ca050	uncharacterized protein c1orf50 homolog	10.5936	9.67006	12.011	9.40953
ASSEMBLY_REP_C8136	6.97898e-07	4.54962	fatty acid-binding protein liver-type [Ictalurus punctatus]	fabp1b.1	fatty acid binding protein 1b	16.8262	13.5306	18.7381	14.1885
ASSEMBLY_REP_C8162	8.56186e-09	1.9373	DNA-directed RNA polymerase I subunit RPA12	rpa12	dna-directed rna polymerase i subunit rpa12	11.6525	11.2137	13.3535	11.4162
ASSEMBLY_REP_C819	1.47146e-08	-1.49387	small EDRK-rich factor 2	smalledrk-richfactor2	small edrk-rich factor 2	15.631	16.1431	14.4753	15.9691
ASSEMBLY_REP_C8247	4.25733e-08	1.62885	mitochondrial ribosomal protein L15	c11h3orf37	upf0361 protein c3orf37 homolog isoform 1	11.8495	11.4474	12.7591	11.1303
ASSEMBLY_REP_C8248	8.46056e-11	2.30422	Enhancer of yellow 2 transcription factor homolog B	ip6k2	inositol hexakisphosphate kinase 2-like	13.2355	12.8122	15.1256	12.8214
ASSEMBLY_REP_C8398	4.98722e-07	-1.42402	14-3-3 protein	1433b	14-3-3 protein beta alpha	13.7342	14.4466	12.6687	14.0928
ASSEMBLY_REP_C8426	3.94723e-07	0.907917	mitochondrial uncharacterized protein f13e9.13 [Ictalurus punctatus]	ysmu	uncharacterized protein mitochondrial-like	7.90991	7.41626	8.7242	7.81628
ASSEMBLY_REP_C844	2.29131e-05	0.55355	Mitochondrial 39S ribosomal protein L3	mrpl3	mitochondrial ribosomal protein l3	12.706	12.1049	12.86	12.3064
ASSEMBLY_REP_C868	5.32417e-08	1.86785	Mitosis protein DIM1	Mitosis protein DIM1		7.34565	7.36747	9.40907	7.54125
ASSEMBLY_REP_C8705	2.15747e-07	2.17797	phosphoserine phosphatase [Ictalurus punctatus]	serb	phosphoserine phosphatase	10.0949	9.79439	12.6372	10.4592
ASSEMBLY_REP_C8722	1.58943e-08	1.83598	Ribosomal protein L17	phrf1	phd and ring finger domain-containing protein 1-like	10.9777	10.6518	12.8427	11.0067
ASSEMBLY_REP_C8728	2.62886e-09	3.2951	chromosome 1 open reading frame 19, isoform CRA_a	rassf8	ras association domain-containing protein 8	8.57137	8.59365	12.5057	9.2106
ASSEMBLY_REP_C8729	8.48144e-07	1.40573	chromosome 5 open reading frame 25	fbxo	f-box only protein 31	11.8561	12.0475	13.5243	12.1186
ASSEMBLY_REP_C876	5.46072e-06	-1.41968	ribosomal protein L37	ribosomal protein L37		16.4811	16.8798	15.7355	17.1552
ASSEMBLY_REP_C88	0.000263245	-0.33685	40S ribosomal protein S14	rps14	40s ribosomal protein s14	18.4802	18.5234	18.2885	18.6253
ASSEMBLY_REP_C8807	7.96404e-05	1.19073	SEC62 homolog (S. cerevisiae)	sec62	translocation protein sec62-like	7.34002	7.30033	8.43121	7.24048
ASSEMBLY_REP_C89	1.4235e-05	-1.09225	40S ribosomal protein S17 [Salmo salar]	rs17	40s ribosomal protein s17	16.998	17.0635	16.249	17.3412
ASSEMBLY_REP_C8919	1.68565e-09	-1.7315	cdna:novel chromosome:TETRAODON8:5:10226511:10228894:-1 gene:ENSTNIG00000009539	tubb6	tubulin beta-5 chain-like	15.5973	16.3544	14.2742	16.0057
ASSEMBLY_REP_C895	1.78986e-06	0.904117	26S proteasome non-ATPase regulatory subunit 14 [Ictalurus punctatus]	psmd14	26s proteasome non-atpase regulatory subunit 14	14.5164	14.3886	15.7394	14.8353
ASSEMBLY_REP_C904	1.42537e-07	-1.14678	Translocator protein	ralgapb	ral gtpase-activating protein subunit beta-like	15.0282	15.1294	14.1727	15.3195
ASSEMBLY_REP_C9042	1.23345e-05	1.16533	Smith-Magenis syndrome chromosome region, candidate 7	smcr7l	mitochondrial dynamic protein mid51	7.81028	7.60236	8.73592	7.57063
ASSEMBLY_REP_C9075	6.18287e-07	1.06733	ribosomal protein L18	rpl18	60s ribosomal protein l18	7.28093	7.35236	8.42229	7.35495
ASSEMBLY_REP_C9140	6.4197e-10	3.77045	TRNA-intron endonuclease catalytic domain	tsen15	trna-splicing endonuclease subunit sen15-like	9.34523	9.23745	14.2023	10.4319
ASSEMBLY_REP_C93	7.59636e-11	4.40058	Tetraspanin-13	tspan13a	tetraspanin-13-like isoform x1	13.1736	11.8245	16.2816	11.881
ASSEMBLY_REP_C938	3.21781e-09	3.19845	Neighbor of COX4	emc8	neighbor of cox4	10.2775	9.7972	14.1588	10.9604
ASSEMBLY_REP_C9740	2.9042e-08	1.93152	Ribosomal protein S11	rps11		7.67324	7.65948	9.83053	7.89901
ASSEMBLY_REP_C9778	1.35524e-06	1.96962	Immunoglobulin C1-set domain	oncmyk-d	mhc class ii alpha partial	10.0177	8.16457	10.4407	8.47107
ASSEMBLY_REP_C980	1.13894e-08	3.39677	PREDICTED: histone H4-like	hist1h4a	h4 histone	7.90883	8.18943	11.5058	8.10905
ASSEMBLY_REP_C985	7.85024e-10	3.61658	Vesicle transport protein SFT2B [Salmo salar]	sft2b	vesicle transport protein sft2b-like	7.82418	7.81536	11.7961	8.17949
ASSEMBLY_REP_C989	5.56275e-08	1.59232	RWD domain-containing protein 4A	rwdd4	rwd domain-containing protein 4-like	13.134	12.9779	14.7915	13.1992
ASSEMBLY_REP_C9910	2.92642e-07	-4.70875	CD9 antigen	cd9a	cd9 antigen	14.9539	15.0296	11.249	15.9577
ASSEMBLY_REP_C9950	1.11518e-08	-1.54967	reverse transcriptase-like protein [Salmo salar]	reverse transcriptase-like protein [Salmo salar]		13.6817	13.8684	11.8463	13.396
ASSEMBLY_REP_C9962	2.70269e-10	5.71238	importin alpha	kpna7	importin subunit alpha-2-like	9.08031	9.20766	16.1923	10.4799
AY247000.1	9.03451e-06	-1.2164	Dicentrarchus labrax HMG box protein Sox 9-1 mRNA, partial cds	sox9	transcription factor sox9	8.28324	9.07884	7.61186	8.82828
AY619996.1	2.16803e-06	-2.22495	D. labrax glucocorticoid receptor mRNA, complete cds	D. labrax glucocorticoid receptor mRNA, complete cds		10.8886	11.1537	8.47412	10.6991
cDN22P0001D05.F.ab1	1.37933e-06	-1.42985	TSA: Oncorhynchus mykiss 11396.Onmycontig mRNA sequence	zfx	zinc finger x-chromosomal	11.7501	11.8865	10.2315	11.6614
cDN22P0001E24.F.ab1	6.83583e-08	-2.80255	filamin A interacting protein 1	filip1	filamin-a-interacting protein 1	9.93511	11.5372	8.52054	11.3231
cDN22P0001G02.F.ab1	1.29066e-08	-2.00018	cdna:novel scaffold:BROADS1:scaffold_150:20075:24948:-1 gene:ENSGACG00000001066	ppp2cb	serine threonine-protein phosphatase 2a catalytic subunit beta isoform-like	14.6208	14.8319	12.7532	14.7534
cDN22P0001H03.F.ab1	5.93154e-08	-1.3698	D. labrax chromosome sequence corresponding to linkage group 18, complete seque	chia.3	acidic mammalian chitinase-like	9.7948	10.0722	8.19941	9.56921
cDN22P0001J10.F.ab1	2.36774e-09	-5.1751	TSA: Oncorhynchus mykiss 2666.Onmycontig mRNA sequence	samd9l	sterile alpha motif domain-containing protein 9-like	14.9733	14.3213	10.5671	15.7422
cDN22P0001L21.F.ab1	2.45291e-08	-2.13277	D. labrax chromosome sequence corresponding to linkage group 1, bottom part, co	bcar1	breast cancer anti-estrogen resistance 1	10.8221	11.2665	8.47803	10.6108
cDN22P0001N08.F.ab1	6.23236e-09	-1.98172	Lithognathus mormyrus clone lmos2p02b08 mRNA sequence	yap1	yes-associated protein 1	13.4795	13.956	11.7678	13.7495
cDN22P0002D11.F.ab1	3.77854e-08	-5.07573	D. labrax chromosome sequence corresponding to linkage group 1, top part, compl	cd209	c-type lectin domain family 4 member e	9.62327	10.9828	8.23035	13.3061
cDN22P0002G18.F.ab1	6.12355e-06	1.67513	peptidoglycan recognition protein L1	peptidoglycan recognition protein L1		7.17857	7.1848	8.8981	7.22299
cDN22P0002J22.F.ab1	3.18591e-07	-2.64705	D. labrax chromosome sequence corresponding to linkage group 18, complete seque	ndst2	bifunctional heparan sulfate n-deacetylase n-sulfotransferase 2-like	13.2741	12.8142	10.412	13.059
cDN22P0003F08.F.ab1	4.01365e-07	1.01427	Paralichthys olivaceus DNA, contains MHC class Ia chain, clone: BAC-55I6	kif23	kinesin-like protein kif23-like	7.32713	7.51399	8.23115	7.21684
cDN22P0003H01.F.ab1	2.18686e-08	-1.75365	Seriola quinqueradiata SN4TDR mRNA for 4SNc-Tudor protein, partial cds	snd1	4snc-tudor domain protein	13.5065	13.7833	11.89	13.6436
cDN22P0003I19.F.ab1	2.43086e-06	-3.03377	D. labrax chromosome sequence corresponding to linkage group 1, bottom part, co	rpusd1	rna pseudouridylate synthase domain-containing protein 1-like	11.528	13.2263	9.11878	12.1525
cDN22P0004A04.F.ab1	5.92366e-06	-0.819317	churchill domain containing 1	churc1	protein churchill-like	13.6295	14.3158	13.5295	14.3488
cDN22P0004C11.F.ab1	1.17436e-07	-3.15563	pancreatic progenitor cell differentiation and proliferation factor homolog (ze	ppdpfa	pancreatic progenitor cell differentiation and proliferation factor b	13.8234	14.3809	11.153	14.3086
cDN22P0004E17.F.ab1	0.000183792	1.68845	Siniperca chuatsi clone HE-12 immunoglobulin heavy chain mRNA, partial cds	Siniperca chuatsi clone HE-12 immunoglobulin heavy chain mRNA, partial cds		7.26033	7.3129	9.11595	7.42751
cDN22P0004J05.F.ab1	1.96197e-07	-3.03343	D. labrax chromosome sequence corresponding to linkage group 18, complete seque	D. labrax chromosome sequence corresponding to linkage group 18, complete seque		11.8235	11.7509	9.56559	12.599
cDN22P0005A21.F.ab1	4.39851e-09	1.87802	elaC homolog 2 (E. coli)	elac2	zinc phosphodiesterase elac protein 2	9.87056	9.71717	12.1085	10.2305
cDN22P0005G03.F.ab1	1.30828e-06	-2.25852	Zea mays clone Contig123.F mRNA sequence	cdk2a	cyclin-dependent kinase 2-associated protein 2	14.1784	14.7675	12.6379	14.8965
cDN22P0005M05.F.ab1	3.80758e-08	-1.78547	chromosome 10 open reading frame 125	chromosome 10 open reading frame 125		11.6596	11.4395	10.568	12.3535
cDN22P0005N15.F.ab1	1.70157e-06	1.50567	PREDICTED: tumor suppressor candidate 3-like [Xenopus (Silurana) tropicalis]	tusc3	tumor suppressor candidate 3	9.16602	9.02482	10.6443	9.13865
cDN22P0006H17.F.ab1	2.80021e-09	-3.00453	Lithognathus mormyrus clone lithmor856 mRNA sequence	errfi1	erbb receptor feedback inhibitor 1	11.8183	12.4828	9.23395	12.2385
cDN22P0006O24.F.ab1	8.11809e-09	-3.25688	TSA: Oncorhynchus mykiss 101426.Onmycontig mRNA sequence	nrp1a	neuropilin 1a	11.6281	12.3536	8.59476	11.8517
cDN23P0002F03.F.ab1	3.02248e-06	0.6357	D. labrax chromosome sequence corresponding to linkage group 1, bottom part, co	cadm2	cell adhesion molecule 2-like	7.03747	7.06169	7.59227	6.95662
cDN23P0003E02.F.ab1	5.50529e-07	2.12725	cat eye syndrome chromosome region, candidate 1	cecr1a	adenosine deaminase cecr1-a-like	7.59189	7.44423	9.66592	7.53865
cDN23P0004B24.F.ab1	3.58571e-07	0.915017	GDP-mannose pyrophosphorylase A	gmppaa	mannose-1-phosphate guanyltransferase alpha-a-like	7.99852	8.11813	9.06087	8.14585
cDN23P0004N01.F.ab1	2.33931e-05	-1.07873	diacylglycerol lipase, beta	daglb	sn1-specific diacylglycerol lipase beta	10.7079	10.9023	10.0636	11.1423
cDN23P0005G20.F.ab1	2.35416e-05	0.920433	vacuolar H+-ATPase A subunit	atp6v1a	v-type proton atpase catalytic subunit a-like	9.0045	8.44655	9.64795	8.72749
cDN23P0005O03.F.ab1	1.82022e-07	2.07563	myosin regulatory light chain interacting protein	mylip	e3 ubiquitin-protein ligase mylip	9.75529	8.42379	10.261	8.18536
cDN23P0006J18.F.ab1	2.14817e-06	1.25405	D. labrax chromosome sequence corresponding to linkage group 18, complete seque	D. labrax chromosome sequence corresponding to linkage group 18, complete seque		7.27241	7.29292	8.5686	7.31456
cDN23P0006M18.F.ab1	2.5361e-09	2.41605	S-acyl fatty acid synthase thioesterase, medium chain	sast	s-acyl fatty acid synthase medium chain	9.37047	9.16549	11.8831	9.46702
cDN23P0006O03.F.ab1	6.15748e-07	-1.65827	Leukocyte elastase inhibitor	leukocyteelastaseinhibitor	leukocyte elastase inhibitor	9.62109	10.5306	8.32544	9.98372
cDN23P0007C18.F.ab1	0.0004888	0.41685	cdna:pseudogene group:BROADS1:groupXIV:2930609:2932203:-1 gene:ENSGACG000000160	try	trypsinogen 2	7.49825	7.19666	7.89325	7.47641
cDN23P0007E06.F.ab1	1.34169e-06	-3.01178	D. labrax chromosome sequence corresponding to linkage group 1, bottom part, co	smarcd2	swi snf-related matrix-associated actin-dependent regulator of chromatin subfamily d member 2-like	10.2806	11.6346	8.75528	11.7671
cDN23P0007E19.F.ab1	1.95057e-06	1.1413	D. labrax chromosome sequence corresponding to linkage group 1, top part, compl	gns	n-acetylglucosamine-6-sulfatase-like	11.5758	11.1	12.4008	11.2596
cDN23P0007J01.F.ab1	1.46727e-07	1.6441	Rab9 effector protein with kelch motifs	rabepk	rab9 effector protein with kelch motifs	7.97651	7.98819	9.69102	8.04692
cDN24P0001J13.F.ab1	1.37042e-07	-4.63573	E3 ubiquitin-protein ligase LINCR	neurl3	e3 ubiquitin-protein ligase neurl3-like	9.82521	10.1276	7.83327	12.469
cDN24P0001L19.F.ab1	4.68243e-07	1.53093	PREDICTED: similar to FZR1 protein	fzr1	fizzy-related protein homolog isoform 1	7.87821	7.97365	9.51991	7.98898
cDN24P0002B08.F.ab1	3.17872e-06	0.659667	DEAH (Asp-Glu-Ala-His) box polypeptide 40	dhx40	probable atp-dependent rna helicase dhx40	7.27842	7.3504	7.94247	7.28281
cDN24P0002I05.F.ab1	5.50847e-10	-3.35078	D. labrax chromosome sequence corresponding to linkage group 18, complete seque	nrbp2	nuclear receptor-binding protein 2	10.9483	11.7684	8.62212	11.9729
cDN24P0002J18.F.ab1	1.2055e-07	-4.6791	D. labrax chromosome sequence corresponding to linkage group 1, bottom part, co	D. labrax chromosome sequence corresponding to linkage group 1, bottom part, co		13.9272	15.0023	10.2232	14.9022
cDN24P0002L13.F.ab1	2.33767e-08	-3.7238	tropomodulin 1	tmod1	tropomodulin-1	11.2753	12.9579	8.95965	12.6834
cDN24P0002N07.F.ab1	1.30305e-07	-3.02965	smoothened, frizzled family receptor	smo	smoothened homolog	11.3176	11.64	9.20121	12.2308
cDN24P0003D12.F.ab1	7.87898e-08	-1.80512	D. labrax chromosome sequence corresponding to linkage group 18, complete seque	zswim8	zinc finger swim domain-containing protein 8	11.492	11.8765	10.4756	12.2807
cDN24P0003L15.F.ab1	7.78361e-06	-1.38755	Cynoscion nebulosus microsatellite Cne_93A sequence	golph3	golgi phosphoprotein 3	12.5207	12.5002	11.5819	12.9694
cDN24P0003L21.F.ab1	3.29755e-07	-2.26005	phosphoinositide-3-kinase, regulatory subunit, polypeptide 3 (p55, gamma)	phosphoinositide-3-kinase, regulatory subunit, polypeptide 3 (p55, gamma)		9.32834	11.1905	7.85537	10.1154
cDN24P0004F09.F.ab1	3.03531e-07	-2.50523	D. labrax chromosome sequence corresponding to linkage group 1, top part, compl	ogfod3	pkhd domain-containing transmembrane protein c17orf101 homolog	9.92029	10.1394	7.65449	10.1597
cDN24P0004I11.F.ab1	8.40416e-09	2.70822	chromosome 5 open reading frame 49	chromosome 5 open reading frame 49		7.80883	7.47418	10.8659	8.15768
cDN24P0004M18.F.ab1	1.18636e-07	-1.68262	suppressor of Ty 6 homolog (S. cerevisiae)	supt6h	transcription elongation factor spt6	12.4331	12.7623	10.8344	12.517
cDN24P0005C18.F.ab1	1.54294e-08	2.21678	Rac GTPase activating protein 1	Rac GTPase activating protein 1		11.6283	11.5745	14.1533	11.9365
cDN24P0005I06.F.ab1	1.79637e-05	-2.99548	pep:novel scaffold:FUGU4:scaffold_9:427289:429140:1 gene:ENSTRUG00000005771	fcrl2	high affinity immunoglobulin gamma fc receptor i precursor	12.891	13.8506	11.0659	14.0614
cDN24P0005I16.F.ab1	1.22928e-05	-1.55433	tripartite motif containing 29	e3ubiquitinisg15ligasetrim25-like	e3 ubiquitin isg15 ligase trim25-like	8.58297	8.67168	7.7369	9.29121
cDN24P0005O05.F.ab1	1.48718e-07	1.93442	dipeptidyl-peptidase 9	dpp9	dipeptidyl peptidase 9-like	11.0251	11.2117	12.7935	10.8591
cDN24P0006H07.F.ab1	0.000181062	0.571883	Sad1 and UNC84 domain containing 1	sun1	sun domain-containing protein 1-like	7.80048	7.81572	8.21255	7.64067
cDN25P0001K09.F.ab1	1.22323e-09	2.1952	cysteine-rich protein 2	crip2	cysteine-rich protein 2	9.35715	9.62954	11.2451	9.0499
cDN25P0002A18.F.ab1	5.83027e-09	-4.48208	TSA: Oncorhynchus mykiss 23339.Onmycontig mRNA sequence	hdac4	histone deacetylase 4-like	11.9633	12.841	8.82309	13.3052
cDN25P0002B02.F.ab1	1.08469e-05	-1.00023	D. labrax chromosome sequence corresponding to linkage group 1, bottom part, co	ra	ras-related c3 botulinum toxin substrate 1-like	13.2033	14.0866	12.6747	13.6749
cDN25P0002B05.F.ab1	1.66192e-06	-1.86753	c-Maf inducing protein	cmip	c-maf-inducing protein	9.9883	10.3955	7.77012	9.63767
cDN25P0002H22.F.ab1	1.75101e-07	-3.77445	Morone saxatilis FBP32II precursor, mRNA, complete cds	f-typelectin	f-type lectin	12.7787	14.1374	10.1222	13.8966
cDN25P0002J05.F.ab1	6.33992e-06	-2.72958	insulin-like growth factor binding protein-related protein 1	igfbp7	insulin-like growth factor-binding protein 7-like	13.2572	13.5871	9.91548	12.6451
cDN25P0003F01.F.ab1	1.88526e-08	-1.98308	D. labrax chromosome sequence corresponding to linkage group 18, complete seque	csrnp1	cysteine serine-rich nuclear protein 1-like	12.0973	12.9109	10.2268	12.2099
cDN25P0003F20.F.ab1	4.18855e-07	-3.23623	connexin 43	cx43	connexin 43	12.2743	13.1456	8.95431	12.1906
cDN25P0003N23.F.ab1	8.86744e-08	-1.84915	D. labrax chromosome sequence corresponding to linkage group 1, bottom part, co	qki-b	protein quaking-b	8.15099	9.494	7.01259	8.86175
cDN25P0004A12.F.ab1	3.28073e-07	-1.1732	c-fos induced growth factor (vascular endothelial growth factor D)	c-fos induced growth factor (vascular endothelial growth factor D)		8.62012	8.69461	7.58323	8.75642
cDN25P0004E03.F.ab1	3.73256e-09	-2.53448	D. labrax chromosome sequence corresponding to linkage group 18, complete seque	ypel1	protein yippee-like 1	9.9073	10.4623	8.08183	10.6163
cDN25P0004E22.F.ab1	2.12273e-05	-3.16263	D. labrax chromosome sequence corresponding to linkage group 1, bottom part, co	D. labrax chromosome sequence corresponding to linkage group 1, bottom part, co		12.0477	13.1574	9.89662	13.0592
cDN25P0004I06.F.ab1	1.18783e-06	-3.01397	Sillago sihama clone Z493 microsatellite sequence	sulf2	extracellular sulfatase sulf-2	11.4953	12.6089	8.6445	11.6585
cDN25P0004K06.F.ab1	3.3819e-05	-0.915083	TSA: Ictalurus furcatus Contig11732.Icfu mRNA sequence	TSA: Ictalurus furcatus Contig11732.Icfu mRNA sequence		8.13987	8.21924	7.02826	7.94334
cDN25P0004O08.F.ab1	7.14471e-06	-1.70118	family with sequence similarity 179, member B	fam179b	protein fam179b	9.7818	9.58131	7.95538	9.65656
cDN25P0004O14.F.ab1	1.27479e-07	-1.78135	PREDICTED: desmoplakin a	cdc42e	cdc42 effector protein 1	8.97642	9.54002	7.18104	8.96234
cDN25P0005H07.F.ab1	4.56827e-09	-2.42845	cdna:novel group:BROADS1:groupIX:14500778:14506050:-1 gene:ENSGACG00000018790	cdna:novel group:BROADS1:groupIX:14500778:14506050:-1 gene:ENSGACG00000018790		8.12876	8.81515	7.20561	9.63405
cDN25P0005I15.F.ab1	4.62697e-07	1.04378	D. labrax chromosome sequence corresponding to linkage group 1, bottom part, co	rtkn2	rhotekin 2	7.16879	7.1676	8.43857	7.39477
cDN25P0006I09.F.ab1	2.10877e-07	1.70843	serine peptidase inhibitor, Kunitz type 1	kunitz-typeproteaseinhibitor1-like	kunitz-type protease inhibitor 1-like	8.84832	7.83162	9.37142	7.66298
cDN25P0006M18.F.ab1	2.21614e-07	-1.98908	D. labrax chromosome sequence corresponding to linkage group 1, top part, compl	piezo1	piezo-type mechanosensitive ion channel component 1	8.27738	9.75276	7.46397	9.45302
cDN25P0006P12.F.ab1	1.65694e-06	-3.3812	TSA: Oncorhynchus mykiss 20805.Onmycontig mRNA sequence	s1pr2	sphingosine 1-phosphate receptor 2	11.8713	13.0381	9.67604	13.0572
cDN26P0001G03.F.ab1	4.34843e-08	1.78612	B-cell translocation gene 4	btg4	b-cell translocation gene 4	8.52968	7.33167	9.32986	7.54373
cDN26P0001I11.F.ab1	3.20127e-09	-2.56428	cyclooxygenase-1	ptgs1	prostaglandin g h synthase 1-like	9.45174	11.547	7.8827	10.447
cDN26P0002C10.F.ab1	1.80023e-07	-1.6035	D. labrax chromosome sequence corresponding to linkage group 1, bottom part, co	D. labrax chromosome sequence corresponding to linkage group 1, bottom part, co	---NA---	8.12862	9.13166	7.25265	8.85616
cDN26P0002K17.F.ab1	0.000118019	0.755633	D. labrax chromosome sequence corresponding to linkage group 18, complete seque	ube3a	ubiquitin-protein ligase e3a-like	7.25182	7.29831	8.12791	7.37225
cDN26P0003F15.F.ab1	8.08132e-08	-3.25947	TSA: Oncorhynchus mykiss 25824.Onmycontig mRNA sequence	tubgcp4	gamma-tubulin complex component 4	11.5221	12.2636	8.20146	11.461
cDN26P0003K18.F.ab1	8.29909e-09	-2.88763	F-box and WD repeat domain containing 11	dpysl3	dihydropyrimidinase-related protein 3 isoform 1	9.44652	10.7266	7.48113	10.3688
cDN26P0003L15.F.ab1	4.44516e-08	-1.12803	TSA: Oncorhynchus nerka 66440.Onmycontig mRNA sequence	fbxo28	f-box only protein 28-like	12.0531	12.017	10.7563	11.8844
cDN26P0003N17.F.ab1	1.28515e-05	-1.01933	ubiquitin-conjugating enzyme E2 variant 2	ubiquitin-conjugating enzyme E2 variant 2		13.1783	13.049	11.8747	12.8941
cDN26P0003N20.F.ab1	6.6418e-07	-2.18813	TSA: Oncorhynchus mykiss 41722.Onmycontig mRNA sequence	TSA: Oncorhynchus mykiss 41722.Onmycontig mRNA sequence		10.4529	11.4568	8.61947	10.8076
cDN26P0004P05.F.ab1	5.60104e-07	-1.46958	TSA: Oncorhynchus mykiss 33228.Onmycontig mRNA sequence	cdh2	cadherin-2 isoform 1	10.9138	11.6547	10.4056	11.8752
cDN26P0006A12.F.ab1	1.07474e-06	-0.973117	proline rich 12	proline rich 12		8.09007	8.67207	7.21531	8.1884
cDN26P0006B02.F.ab1	8.67484e-07	-3.36535	D. labrax chromosome sequence corresponding to linkage group 18, complete seque	bves	blood vessel epicardial substance-like	11.9298	12.4757	8.68392	12.0493
cDN26P0006B11.F.ab1	1.54804e-06	-3.83357	cdna:novel group:BROADS1:groupIV:3066826:3068986:1 gene:ENSGACG00000016692	nano1	nanos homolog 1-like	13.0469	13.8398	10.7667	14.6002
cDN26P0006C03.F.ab1	1.38743e-06	-3.74715	TSA: Oncorhynchus mykiss 747.Onmycontig mRNA sequence	muscleblind-likeprotein1-likeisoform7	muscleblind-like protein 1-like isoform 7	14.1669	15.1618	10.6161	14.3633
cDN26P0006M01.F.ab1	1.92413e-06	-2.05775	TSA: Oncorhynchus mykiss 11166.Onmycontig mRNA sequence	samd4a	protein smaug homolog 1 isoform 1	11.8271	13.3815	10.0448	12.1026
cDN27P0001I06.F.ab1	1.15776e-05	0.813117	transmembrane and coiled-coil domains 1	tmco1	transmembrane and coiled-coil domains 1	12.0219	11.7179	12.3995	11.5864
cDN27P0002C12.F.ab1	2.27348e-06	4.2858	cdna:novel scaffold:BROADS1:scaffold_224:27088:27459:-1 gene:ENSGACG00000001265	histonepartial	histone partial	9.74107	10.2555	13.7516	9.46585
cDN27P0002F12.F.ab1	8.69949e-06	-2.88912	D. labrax chromosome sequence corresponding to linkage group 1, top part, compl	arhgef10l	rho guanine nucleotide exchange factor 10-like protein	10.4664	11.6085	8.95575	11.8449
cDN27P0002I15.F.ab1	1.58055e-06	-1.43478	caspase-1	caspase-1		10.4477	11.403	10.3426	11.7774
cDN27P0002L01.F.ab1	2.35001e-08	-1.18158	ubiquitin specific peptidase 33	usp33	ubiquitin carboxyl-terminal hydrolase 33-like	9.60542	9.78302	8.4278	9.6094
cDN27P0002P11.F.ab1	5.02925e-07	-1.90977	D. labrax chromosome sequence corresponding to linkage group 1, bottom part, co	rpab3	dna-directed rna polymerases and iii subunit rpabc3	8.76327	9.75168	7.63839	9.54817
cDN27P0003D10.F.ab1	1.29124e-07	-1.72533	D. labrax chromosome sequence corresponding to linkage group 1, bottom part, co	D. labrax chromosome sequence corresponding to linkage group 1, bottom part, co		7.64806	8.9514	6.81591	8.54127
cDN27P0004A08.F.ab1	1.63202e-10	4.14855	ribonucleoside-diphosphate reductase subunit M2	rrm2	ribonucleoside-diphosphate reductase subunit m2-like isoform 1	9.07927	9.14088	13.7375	9.58892
cDN27P0004N19.F.ab1	1.71584e-06	-3.28585	D. labrax chromosome sequence corresponding to linkage group 1, top part, compl	mov	helicase mov-10- -like	11.1396	11.3191	9.23261	12.5185
cDN27P0005D06.F.ab1	6.10638e-08	-3.48125	TSA: Oncorhynchus mykiss 95744.Onmycontig mRNA sequence	spry4	protein sprouty homolog 4	11.4885	11.995	8.15077	11.632
cDN27P0005E21.F.ab1	1.26978e-06	-1.96078	TSA: Oncorhynchus nerka 67709.Onmycontig mRNA sequence	rc3h1	low quality protein: roquin-like	12.0141	12.0467	9.85529	11.8161
cDN27P0005H01.F.ab1	2.26009e-06	-1.07225	D. labrax chromosome sequence corresponding to linkage group 1, bottom part, co	glt8d1	glycosyltransferase 8 domain-containing protein 1-like	7.98183	8.84193	7.1597	8.23195
cDN27P0005P24.F.ab1	7.62091e-07	-1.471	TSA: Oncorhynchus mykiss 4329.Onmycontig mRNA sequence	utp3	something about silencing protein 10	9.4645	9.79436	7.74849	9.21946
cDN27P0006B21.F.ab1	3.33e-07	-2.35273	D. labrax chromosome sequence corresponding to linkage group 1, top part, compl	sfmbt1	scm-like with four mbt domains protein 1-like	10.2282	11.1097	8.23184	10.5846
cDN27P0006D14.F.ab1	4.44283e-09	-2.09182	calcium binding protein 39	cab39	calcium-binding protein 39	12.1063	12.5441	10.571	12.6629
cDN27P0006I19.F.ab1	4.50372e-06	-1.17937	TSA: Oncorhynchus mykiss 16739.Onmycontig mRNA sequence	foxo3	forkhead box protein o3	7.89616	8.49273	7.14777	8.32714
cDN27P0006K14.F.ab1	7.96061e-07	-1.74043	F-actin-capping protein subunit alpha-2	cttnbp2nl	cttnbp2 n-terminal-like	14.5913	14.9775	13.2623	15.0027
cDN27P0006O17.F.ab1	2.2307e-07	-2.77778	TSA: Oncorhynchus nerka 70665.Onmycontig mRNA sequence	lpp2	lipid phosphate phosphohydrolase 2-like	10.1713	11.3564	8.25728	11.0351
cDN27P0007D06.F.ab1	0.00273403	0.696917	hook homolog 2 (Drosophila)	hook2	protein hook homolog 2-like	8.49194	8.39135	9.02314	8.32623
cDN27P0007N11.F.ab1	1.73928e-06	-3.4906	D. labrax chromosome sequence corresponding to linkage group 1, top part, compl	lrp5	low-density lipoprotein receptor-related protein 5	13.2245	13.6765	9.57302	13.0636
cDN27P0007P06.F.ab1	1.8723e-08	-2.40832	Cynoscion nebulosus clone Cneb_7 microsatellite sequence	rnf130	e3 ubiquitin-protein ligase rnf130-like	11.0744	11.8329	9.27355	11.6819
cDN28P0001I13.F.ab1	9.72959e-09	-1.8454	layilin	pigp	phosphatidylinositol n-acetylglucosaminyltransferase subunit p	8.80299	9.76072	7.05507	8.90046
cDN28P0001J01.F.ab1	1.30844e-08	-2.39568	RAB5A, member RAS oncogene family, a	rab5a	ras-related protein rab-5a-like	12.3131	12.9799	9.70356	12.0992
cDN28P0001K01.F.ab1	3.9507e-05	-0.910917	TBC1 domain family, member 7	phact	phosphatase and actin regulator 1	12.283	12.7057	11.6275	12.5385
cDN28P0001K04.F.ab1	4.3983e-06	-0.662383	ethylmalonic encephalopathy 1	ethylmalonic encephalopathy 1		7.61814	7.73317	7.09959	7.76197
cDN28P0002P03.F.ab1	1.49473e-08	-2.20833	Tetraodon nigroviridis BAC sequence	pik3r2	phosphatidylinositol 3-kinase regulatory subunit beta	11.1119	11.5401	8.58438	10.7927
cDN28P0002P08.F.ab1	2.73199e-07	-1.81743	ubiquitin-conjugating enzyme E2Q family member 2	ube2q2	ubiquitin-conjugating enzyme e2 q2-like isoform 1	13.1548	13.5558	11.7874	13.6049
[truncated: 962 more rows]

## Sheet: Pink DEGs
Gene Name	adjusted P Value	log Fold Change	Description	Gene Symbol	genome description	mean expression Females 110	mean expression Males 110	mean expression Females 250	mean expression Males 250
[truncated: 365 more rows]
