# Supplementary material for: Improved biomarker discovery through a plot twist in transcriptomic data analysis
Source: BMC Biol. 2022 Sep 24;20:208. doi: 10.1186/s12915-022-01398-w (PMC9509653; doi:10.1186/s12915-022-01398-w)
Supplement: Supplementary file 4 — Additional file 4. Table of co-expressed DEGs in the differentiating gonads of the mouse between males and females. [file 12915_2022_1398_MOESM4_ESM.xlsx]

## Sheet: DEGsModuleGenes_Mouse_M4
Gene ID	log Fold Change	Average expression	t	P Value	adjusted P Value
ENSMUSG00000000001	0.281141	7.71449	4.05748	0.00430929	0.014669
ENSMUSG00000000031	1.85146	10.8187	22.9832	3.83792e-08	1.20964e-05
ENSMUSG00000000085	0.796424	6.28146	10.5097	1.05055e-05	0.000253914
ENSMUSG00000000088	0.665908	6.00549	5.73643	0.000583241	0.00343997
ENSMUSG00000000126	1.57113	3.00676	5.15971	0.00110865	0.00546535
ENSMUSG00000000131	0.561057	7.18906	6.6742	0.000224224	0.00175598
ENSMUSG00000000134	0.303067	5.70266	2.92773	0.0208063	0.0494464
ENSMUSG00000000142	1.72119	5.66892	12.9424	2.42341e-06	0.000108355
ENSMUSG00000000149	-0.457736	7.33752	-6.04714	0.000420024	0.00273001
ENSMUSG00000000223	1.91588	5.38803	18.0575	2.21665e-07	3.0441e-05
ENSMUSG00000000244	2.28781	2.36792	9.74411	1.77603e-05	0.000346309
ENSMUSG00000000282	0.352061	5.33151	3.21238	0.0137694	0.0357648
ENSMUSG00000000359	-2.27239	3.11458	-7.26777	0.000128747	0.00121553
ENSMUSG00000000402	2.9149	4.12093	23.5463	3.21649e-08	1.10325e-05
ENSMUSG00000000420	0.303738	7.38186	4.60024	0.00215989	0.00883813
ENSMUSG00000000489	-1.12548	4.28626	-4.2259	0.00346165	0.0125169
ENSMUSG00000000530	-1.03052	5.92487	-7.90823	7.3528e-05	0.000834665
ENSMUSG00000000563	0.929465	7.41271	11.1739	6.84288e-06	0.000194179
ENSMUSG00000000594	-1.17433	6.85582	-7.69468	8.82592e-05	0.00094323
ENSMUSG00000000631	-1.35883	6.87051	-9.62873	1.92828e-05	0.000364177
ENSMUSG00000000706	-2.15739	2.41611	-5.55233	0.000712554	0.00397434
ENSMUSG00000000730	-8.85007	2.13436	-8.70554	3.84642e-05	0.000556024
ENSMUSG00000000753	0.448579	5.57604	3.6361	0.00759315	0.022567
ENSMUSG00000000782	-1.38948	6.17753	-11.1209	7.07499e-06	0.000198836
ENSMUSG00000000794	-1.10284	3.61643	-3.45783	0.00972454	0.027298
ENSMUSG00000000881	0.683285	5.05407	7.02434	0.000160936	0.00140771
ENSMUSG00000000958	0.675121	3.29653	3.03933	0.0176773	0.0434886
ENSMUSG00000001095	-7.48575	0.957339	-9.13384	2.77143e-05	0.000452707
ENSMUSG00000001143	0.790873	5.62349	7.54564	0.0001005	0.0010245
ENSMUSG00000001151	-0.843924	7.11834	-10.8676	8.31407e-06	0.000217478
ENSMUSG00000001229	-0.693794	6.18251	-6.04855	0.000419407	0.00273001
ENSMUSG00000001280	-0.298005	7.83972	-4.42394	0.00269017	0.0103837
ENSMUSG00000001288	-0.466006	4.52045	-4.05619	0.00431661	0.0146824
ENSMUSG00000001467	-2.48629	7.05532	-14.0123	1.37573e-06	8.13054e-05
ENSMUSG00000001473	-1.47202	5.62467	-13.6767	1.63579e-06	8.67313e-05
ENSMUSG00000001507	0.958522	5.42207	8.84588	3.44962e-05	0.000518107
ENSMUSG00000001517	-0.853484	6.49637	-10.3951	1.13395e-05	0.00026652
ENSMUSG00000001524	0.486474	4.40233	4.27752	0.00323965	0.0119333
ENSMUSG00000001604	0.977293	3.48538	5.92337	0.000478018	0.00299361
ENSMUSG00000001627	-0.530138	5.55142	-5.729	0.000587923	0.00346199
ENSMUSG00000001642	-1.18068	6.63745	-9.98337	1.50156e-05	0.000313484
ENSMUSG00000001739	0.844253	2.01974	3.33094	0.0116284	0.031326
ENSMUSG00000001768	0.397669	6.57513	5.1193	0.00116163	0.00564121
ENSMUSG00000001829	-1.054	5.88315	-7.85235	7.70969e-05	0.000858132
ENSMUSG00000001870	1.29421	6.98558	13.9291	1.43552e-06	8.28807e-05
ENSMUSG00000001909	0.381908	6.28226	3.45493	0.0097641	0.0273847
ENSMUSG00000001930	-2.62002	5.11645	-6.93903	0.000174276	0.00148061
ENSMUSG00000001985	3.42703	1.55139	10.4479	1.09466e-05	0.000259826
ENSMUSG00000001995	0.590448	6.4099	5.27325	0.000973522	0.00500989
ENSMUSG00000002017	-0.37355	5.92795	-3.60585	0.0079162	0.0233181
ENSMUSG00000002028	0.315315	8.09985	3.48218	0.00939889	0.026574
ENSMUSG00000002100	-3.06687	4.81919	-16.625	4.02881e-07	4.35156e-05
ENSMUSG00000002190	-2.97898	2.7666	-8.34969	5.10375e-05	0.000666155
ENSMUSG00000002222	0.490752	7.1464	7.05844	0.000155928	0.0013796
ENSMUSG00000002250	-0.356034	4.74241	-3.03451	0.0178017	0.0437052
ENSMUSG00000002266	0.549436	8.20029	5.88027	0.00050026	0.0030946
ENSMUSG00000002324	3.88552	4.97324	22.8397	4.01739e-08	1.226e-05
ENSMUSG00000002395	0.367603	5.49315	3.74103	0.00657809	0.0201707
ENSMUSG00000002455	-0.732728	6.81977	-7.26214	0.000129405	0.00121719
ENSMUSG00000002550	0.37698	4.88852	3.8501	0.00567621	0.0180249
ENSMUSG00000002603	-0.861233	4.77718	-6.35079	0.0003082	0.00220032
ENSMUSG00000002731	-0.689265	5.37884	-6.26455	0.000336153	0.00233984
ENSMUSG00000002732	-0.489339	4.41853	-3.87508	0.00548908	0.0176211
ENSMUSG00000002781	0.793786	3.85994	6.27319	0.00033323	0.00232379
ENSMUSG00000002804	0.685757	3.70523	3.62601	0.0076993	0.022826
ENSMUSG00000002833	0.884973	6.65177	9.45996	2.17817e-05	0.000390649
ENSMUSG00000002881	-0.476924	6.09388	-3.33356	0.0115853	0.0312484
ENSMUSG00000002885	0.510722	5.56973	6.11821	0.000390283	0.00258388
ENSMUSG00000002900	-0.928424	9.12131	-12.2659	3.54652e-06	0.000134488
ENSMUSG00000002948	-0.47814	6.41045	-6.32874	0.000315091	0.00223277
ENSMUSG00000002957	-0.74713	7.37879	-6.95348	0.000171931	0.00147175
ENSMUSG00000002997	-2.07254	7.9036	-28.2712	8.44276e-09	6.26306e-06
ENSMUSG00000003031	2.47563	7.35982	27.8865	9.33403e-09	6.26306e-06
ENSMUSG00000003068	-0.329548	6.79344	-4.6261	0.00209224	0.00865436
ENSMUSG00000003119	0.915306	6.8888	12.029	4.07094e-06	0.000145143
ENSMUSG00000003198	-0.431931	3.55498	-3.08907	0.0164463	0.0410644
ENSMUSG00000003228	-0.899113	6.16797	-6.70322	0.000218037	0.00172081
ENSMUSG00000003279	-1.7901	3.51918	-7.18619	0.000138655	0.00127876
ENSMUSG00000003283	-2.37969	2.11199	-5.36335	0.00087922	0.00464392
ENSMUSG00000003528	-0.454505	5.81441	-4.75119	0.00179623	0.00772578
ENSMUSG00000003534	-0.629979	7.05276	-8.4552	4.68837e-05	0.000631665
ENSMUSG00000003555	-9.25921	7.37865	-39.4839	7.26471e-10	3.49178e-06
ENSMUSG00000003665	-1.09353	2.25251	-3.99725	0.00466521	0.0155502
ENSMUSG00000003680	0.497502	4.74686	3.28207	0.0124645	0.0331319
ENSMUSG00000003746	0.956469	6.09076	4.24046	0.00339739	0.0123428
ENSMUSG00000003762	1.02674	4.41251	9.91633	1.57331e-05	0.000323126
ENSMUSG00000003948	0.518966	5.34917	4.96919	0.00138437	0.00641151
ENSMUSG00000003992	-0.632678	5.85279	-5.80841	0.000539948	0.00326526
ENSMUSG00000004044	-1.09621	7.68442	-7.55338	9.98194e-05	0.00102027
ENSMUSG00000004098	-2.40041	3.0808	-3.67592	0.00718929	0.0216275
ENSMUSG00000004110	-2.66406	1.98067	-5.25109	0.000998398	0.0050894
ENSMUSG00000004347	-1.71177	2.94366	-5.71029	0.0005999	0.00351808
ENSMUSG00000004383	0.428181	5.57431	3.97475	0.00480621	0.0159
ENSMUSG00000004535	-0.454944	7.61616	-6.14646	0.000379122	0.0025309
ENSMUSG00000004562	-0.649766	7.24593	-7.22141	0.000134277	0.00124776
ENSMUSG00000004665	-1.32703	6.56371	-12.5958	2.93845e-06	0.000123369
ENSMUSG00000004698	-0.613525	3.89681	-3.21137	0.0137893	0.0358115
ENSMUSG00000004748	-0.859005	2.91216	-3.92503	0.00513461	0.016766
ENSMUSG00000004791	-2.01341	2.85455	-7.51661	0.0001031	0.00104052
ENSMUSG00000004892	-5.96011	4.14259	-15.3222	7.25046e-07	5.90666e-05
ENSMUSG00000004952	1.30516	5.05032	12.4797	3.13796e-06	0.000125881
ENSMUSG00000005045	-1.59624	5.20357	-4.41537	0.00271937	0.010467
ENSMUSG00000005057	-2.05761	3.87337	-7.73379	8.53308e-05	0.000919454
ENSMUSG00000005225	-0.456723	6.51483	-5.56404	0.000703443	0.00393037
ENSMUSG00000005251	-1.75205	3.42897	-7.95771	7.05223e-05	0.000811893
ENSMUSG00000005267	-0.725813	3.79025	-5.0502	0.00125883	0.00597291
ENSMUSG00000005320	-1.30614	3.79395	-3.69236	0.00702941	0.0212596
ENSMUSG00000005397	-1.18114	8.83973	-11.3585	6.09889e-06	0.000181348
ENSMUSG00000005514	-0.393627	6.44132	-3.58816	0.00811197	0.0237564
ENSMUSG00000005575	0.318894	6.00702	3.72517	0.0067216	0.0205159
ENSMUSG00000005583	-1.82719	5.74496	-12.3867	3.30866e-06	0.000130079
ENSMUSG00000005628	0.765317	2.08045	3.42345	0.0102051	0.028304
ENSMUSG00000005667	-0.969588	4.67318	-5.88506	0.000497731	0.00308391
ENSMUSG00000005774	1.16407	5.33884	12.6127	2.91072e-06	0.000122723
ENSMUSG00000005804	0.466782	5.11196	5.24158	0.00100929	0.00512535
ENSMUSG00000005836	1.19513	6.45152	12.2814	3.51484e-06	0.00013355
ENSMUSG00000005907	-0.422817	5.41041	-4.29982	0.00314859	0.0116984
ENSMUSG00000006273	-0.377158	6.78553	-2.95237	0.0200685	0.0480494
ENSMUSG00000006304	0.361848	7.16953	5.00444	0.00132812	0.00621103
ENSMUSG00000006369	-0.461484	7.27063	-6.16588	0.000371653	0.0025054
ENSMUSG00000006445	-2.40357	4.49856	-10.5166	1.04573e-05	0.000253854
ENSMUSG00000006517	-1.93863	5.02376	-7.25063	0.000130762	0.00122411
ENSMUSG00000006519	0.564627	4.34056	4.59118	0.00218414	0.00890601
ENSMUSG00000006576	1.11846	6.60942	13.6751	1.63717e-06	8.67313e-05
ENSMUSG00000006642	-2.06424	4.58824	-10.964	7.81579e-06	0.000210715
ENSMUSG00000006673	0.502586	7.34448	6.71923	0.000214705	0.00170083
ENSMUSG00000006930	-1.21905	3.72911	-4.66989	0.00198292	0.00831688
ENSMUSG00000007097	-2.05832	5.24907	-5.20565	0.00105162	0.0052776
ENSMUSG00000007589	0.321873	6.00616	3.34234	0.011442	0.0309619
ENSMUSG00000007815	-0.356284	8.39941	-5.34676	0.0008958	0.00470822
ENSMUSG00000007850	0.316724	9.94872	4.24619	0.00337244	0.0122661
ENSMUSG00000007867	-0.501005	4.04027	-3.42868	0.0101304	0.0281617
ENSMUSG00000007987	0.92861	3.89399	7.35845	0.000118654	0.00115214
ENSMUSG00000008090	-0.875892	5.65507	-7.27815	0.000127545	0.00120678
ENSMUSG00000008136	-2.36989	4.43863	-5.69747	0.000608265	0.00354809
ENSMUSG00000008333	0.553305	5.69295	6.98707	0.000166619	0.00144428
ENSMUSG00000008855	-0.252114	6.65201	-3.26634	0.0127472	0.0336968
ENSMUSG00000009350	1.48168	2.83858	3.08265	0.0166001	0.0414001
ENSMUSG00000009418	-1.14705	7.86227	-10.185	1.30702e-05	0.000290171
ENSMUSG00000009545	3.87915	1.33809	12.967	2.39081e-06	0.000107901
ENSMUSG00000009614	0.581065	5.47075	6.36282	0.000304509	0.00218451
ENSMUSG00000009621	0.441236	6.47793	5.70749	0.00060172	0.00352469
ENSMUSG00000009647	0.519751	4.73354	3.68166	0.0071331	0.0214979
ENSMUSG00000009654	1.77168	2.15862	8.75867	3.69045e-05	0.000541623
ENSMUSG00000009687	-1.3529	3.01845	-4.9119	0.00148147	0.00672396
ENSMUSG00000009772	-2.02795	4.27262	-6.23404	0.000346709	0.00238919
ENSMUSG00000009941	-4.24769	4.99739	-6.74251	0.000209963	0.00167153
ENSMUSG00000010080	1.69914	4.55553	6.43613	0.000283064	0.00207558
ENSMUSG00000010095	-0.842287	6.9515	-7.91684	7.29946e-05	0.000830902
ENSMUSG00000010592	0.995527	7.95784	4.32032	0.0030673	0.0114754
ENSMUSG00000010663	-1.30927	8.03622	-18.7464	1.68999e-07	2.82556e-05
ENSMUSG00000010803	-3.02943	2.7376	-9.54641	2.04588e-05	0.000375929
ENSMUSG00000010914	-0.581212	5.09312	-6.23776	0.000345401	0.00238359
ENSMUSG00000011154	3.10065	1.52621	9.84172	1.65776e-05	0.000332346
ENSMUSG00000011589	-2.5572	3.62827	-12.8574	2.53958e-06	0.000111986
ENSMUSG00000011831	0.313543	7.02698	4.51821	0.00239082	0.00950723
ENSMUSG00000011884	-1.68479	5.1154	-8.95869	3.16387e-05	0.000488976
ENSMUSG00000011958	-0.506754	6.83355	-5.62055	0.000661252	0.00376465
ENSMUSG00000012126	0.878922	3.59554	6.57603	0.000246651	0.00186918
ENSMUSG00000013033	-0.57094	9.03168	-8.94158	3.20546e-05	0.000493109
ENSMUSG00000013275	-0.904394	5.76617	-8.02043	6.69078e-05	0.000786289
ENSMUSG00000013367	-2.90287	2.99427	-5.14061	0.00113335	0.00555011
ENSMUSG00000013698	-1.1649	6.4597	-12.3833	3.31524e-06	0.000130079
ENSMUSG00000013787	-1.02436	8.17391	-9.93146	1.55679e-05	0.000322184
ENSMUSG00000014426	-0.736936	6.70212	-9.51251	2.09666e-05	0.000383476
ENSMUSG00000014444	-0.759389	7.76956	-10.1281	1.35889e-05	0.000297406
ENSMUSG00000014496	0.398489	6.4333	4.60663	0.00214294	0.00878855
ENSMUSG00000014769	-0.451815	6.9392	-6.09423	0.000400049	0.00263212
ENSMUSG00000014786	-0.576414	4.82754	-5.27885	0.00096735	0.00498747
ENSMUSG00000014813	-2.71583	5.19822	-15.2018	7.67323e-07	5.98336e-05
ENSMUSG00000014859	0.666822	5.85959	7.04607	0.000157725	0.0013891
ENSMUSG00000014867	-0.54549	7.85439	-6.14986	0.000377801	0.00252559
ENSMUSG00000014907	0.391016	4.70672	3.6742	0.00720625	0.021665
ENSMUSG00000015090	-6.12257	4.51011	-14.9668	8.58129e-07	6.3393e-05
ENSMUSG00000015133	0.705771	5.05107	7.92264	7.2638e-05	0.000828531
ENSMUSG00000015134	0.883393	3.04185	4.01628	0.00454942	0.0152461
ENSMUSG00000015222	-1.76884	5.80107	-9.06195	2.92548e-05	0.000466765
ENSMUSG00000015247	-0.376101	4.45091	-2.94156	0.0203889	0.048671
ENSMUSG00000015357	0.346825	5.5866	4.10023	0.00407459	0.0140972
ENSMUSG00000015396	1.59331	2.37035	6.30983	0.00032114	0.00226245
ENSMUSG00000015501	-1.06528	4.37214	-6.23311	0.000347036	0.00238973
ENSMUSG00000015748	-0.514633	6.26799	-4.06338	0.00427605	0.0145915
ENSMUSG00000015776	0.429304	6.35015	4.72871	0.00184584	0.00788975
ENSMUSG00000015837	-0.478361	7.67784	-6.39887	0.000293746	0.00213357
ENSMUSG00000015846	-0.33267	6.65473	-4.10317	0.00405898	0.0140659
ENSMUSG00000015879	-1.08472	3.69341	-4.3174	0.00307875	0.0115025
ENSMUSG00000015882	0.495334	6.29725	5.50613	0.000749797	0.00413173
ENSMUSG00000015932	-0.531518	7.81081	-7.35288	0.000119248	0.00115383
ENSMUSG00000015944	-0.754696	5.17127	-3.80987	0.00599228	0.0187971
ENSMUSG00000015961	0.744601	6.46293	9.01891	3.0223e-05	0.000476282
ENSMUSG00000015968	1.6801	5.52606	8.48258	4.58687e-05	0.000621912
ENSMUSG00000015970	-2.19531	3.78255	-9.11271	2.81574e-05	0.000456839
ENSMUSG00000015994	0.249858	5.8011	2.99571	0.018837	0.0457042
ENSMUSG00000016018	-0.316944	7.2686	-4.17559	0.00369408	0.013111
ENSMUSG00000016128	-0.732412	3.91626	-4.36016	0.00291588	0.011048
ENSMUSG00000016253	-0.472743	6.53292	-3.85193	0.00566224	0.0179997
ENSMUSG00000016409	0.315056	5.13699	3.17626	0.014502	0.0372396
ENSMUSG00000016458	1.13736	7.86587	17.3847	2.91754e-07	3.66619e-05
ENSMUSG00000016520	0.368221	4.67098	3.78899	0.00616377	0.0192079
ENSMUSG00000016559	-0.39767	9.69654	-5.57281	0.000696703	0.00390889
ENSMUSG00000016757	0.71375	5.99513	4.58985	0.00218772	0.00891692
ENSMUSG00000016918	2.03846	7.65737	23.1462	3.64512e-08	1.16802e-05
ENSMUSG00000017167	-0.602561	5.27444	-4.3442	0.00297555	0.01122
ENSMUSG00000017210	-0.64033	6.65411	-4.98491	0.00135897	0.00631404
ENSMUSG00000017376	1.16506	5.72868	11.5615	5.38421e-06	0.000167571
ENSMUSG00000017485	0.429716	8.03317	6.04812	0.000419597	0.00273001
ENSMUSG00000017631	0.351292	6.73291	3.77064	0.00631884	0.019585
ENSMUSG00000017765	-0.620035	6.07541	-6.69538	0.00021969	0.00172792
ENSMUSG00000017778	0.37172	5.98464	3.14554	0.0151578	0.0385723
ENSMUSG00000017802	-0.563174	6.65597	-6.34463	0.000310106	0.00221064
ENSMUSG00000017837	0.471761	5.58927	4.93051	0.00144912	0.00661159
ENSMUSG00000017858	0.417946	5.234	4.79767	0.00169823	0.00738693
ENSMUSG00000017929	0.669616	6.23248	5.78415	0.000554125	0.00331888
ENSMUSG00000018068	0.503349	6.28572	5.78795	0.000551882	0.0033139
ENSMUSG00000018102	-1.52189	2.44614	-5.81852	0.00053416	0.00323967
ENSMUSG00000018143	-1.43285	4.75225	-8.56246	4.30458e-05	0.000598841
ENSMUSG00000018322	-1.30599	6.3932	-11.7125	4.91385e-06	0.000159086
ENSMUSG00000018411	-2.99891	3.46846	-8.84431	3.4538e-05	0.000518107
ENSMUSG00000018451	-0.345647	5.49907	-3.46533	0.00962301	0.0270683
ENSMUSG00000018470	-0.704086	2.6052	-3.43544	0.0100347	0.0279807
ENSMUSG00000018481	-0.346436	7.57179	-4.81061	0.001672	0.00730753
ENSMUSG00000018570	0.825303	3.07639	4.34973	0.00295474	0.0111541
ENSMUSG00000018581	-1.23509	3.38134	-7.23318	0.000132848	0.00123747
ENSMUSG00000018585	0.590743	4.68408	5.24214	0.00100864	0.0051241
ENSMUSG00000018593	-0.898233	10.4179	-5.89087	0.000494685	0.00306899
ENSMUSG00000018634	-9.05345	1.09242	-10.1216	1.36495e-05	0.000297871
ENSMUSG00000018672	-1.16255	5.13451	-11.913	4.35924e-06	0.000149662
ENSMUSG00000018736	-0.58468	6.11955	-7.61126	9.48909e-05	0.000991664
ENSMUSG00000018740	-1.28817	3.82262	-6.60082	0.000240761	0.0018405
ENSMUSG00000018761	-0.410215	5.6345	-4.27744	0.00323997	0.0119333
ENSMUSG00000018819	-1.39236	7.36683	-8.82226	3.51304e-05	0.000523579
ENSMUSG00000018841	0.743266	4.05657	5.44081	0.000806185	0.00436272
ENSMUSG00000018861	-1.54691	7.04861	-19.2468	1.39599e-07	2.46231e-05
ENSMUSG00000018865	-3.57963	2.42596	-4.19078	0.00362214	0.0129249
ENSMUSG00000018882	-0.735723	5.50425	-5.31628	0.000927163	0.00482391
ENSMUSG00000018919	0.843053	1.89071	3.80864	0.00600219	0.0188221
ENSMUSG00000019039	0.430761	5.63218	5.15523	0.00111438	0.00548257
ENSMUSG00000019054	0.334977	5.67591	3.08551	0.0165313	0.04125
ENSMUSG00000019124	-1.86048	4.9974	-7.62597	9.36823e-05	0.000982617
ENSMUSG00000019173	0.295923	6.5455	3.51799	0.00894109	0.0256454
ENSMUSG00000019188	-0.378116	6.7068	-4.64492	0.00204447	0.00850984
ENSMUSG00000019214	1.35837	5.38438	8.98708	3.09622e-05	0.000481855
ENSMUSG00000019301	-5.9834	3.90204	-6.77436	0.000203662	0.00163491
ENSMUSG00000019359	3.75422	2.96052	13.5105	1.78479e-06	9.06385e-05
ENSMUSG00000019370	-0.305155	7.9973	-4.00807	0.00459896	0.0153747
ENSMUSG00000019428	0.362222	7.02907	4.61266	0.00212709	0.00875331
ENSMUSG00000019461	0.520945	6.06977	6.97769	0.000168084	0.00145239
ENSMUSG00000019467	-0.328757	6.87583	-4.14439	0.00384671	0.0135081
ENSMUSG00000019470	-0.382983	6.33025	-3.75026	0.00649602	0.0199732
ENSMUSG00000019539	-0.458284	7.46411	-6.83711	0.000191856	0.00157499
ENSMUSG00000019558	-1.00687	5.95879	-8.0414	6.57464e-05	0.000775961
ENSMUSG00000019715	-1.13793	6.32566	-12.8876	2.49758e-06	0.000110461
ENSMUSG00000019737	1.28652	2.91086	5.40356	0.00084043	0.00450087
ENSMUSG00000019767	1.56869	2.27583	5.57275	0.000696753	0.00390889
ENSMUSG00000019789	-1.67042	2.3605	-6.14676	0.000379006	0.0025309
ENSMUSG00000019817	-1.38263	8.60346	-13.7082	1.60913e-06	8.67313e-05
ENSMUSG00000019818	-0.685282	8.43427	-7.70484	8.74882e-05	0.000937597
ENSMUSG00000019823	-0.880912	5.61201	-7.88522	7.49749e-05	0.000847922
ENSMUSG00000019831	0.78338	5.95118	6.30322	0.000323282	0.00227004
ENSMUSG00000019838	2.35945	3.34613	15.3382	7.19629e-07	5.90666e-05
ENSMUSG00000019846	-0.817984	6.89424	-7.15387	0.000142813	0.00130129
ENSMUSG00000019852	-1.75591	2.66834	-7.86562	7.62323e-05	0.000853607
ENSMUSG00000019891	1.43324	4.40741	12.233	3.61455e-06	0.000135729
ENSMUSG00000019894	-3.90728	2.32612	-10.7256	9.11526e-06	0.00023241
ENSMUSG00000019948	1.44896	4.80519	14.3825	1.14161e-06	7.33521e-05
ENSMUSG00000019951	0.697785	7.0637	9.60508	1.96127e-05	0.000368597
ENSMUSG00000019966	2.3524	8.43039	20.5345	8.72024e-08	1.96874e-05
ENSMUSG00000019975	-0.529749	5.5959	-5.48401	0.000768386	0.00421003
ENSMUSG00000019984	-0.347028	6.87849	-3.26081	0.012848	0.0339131
ENSMUSG00000019986	-1.76054	5.81852	-12.8864	2.49924e-06	0.000110461
ENSMUSG00000019988	0.663809	5.60225	8.07216	6.4083e-05	0.000762948
ENSMUSG00000019997	-2.09897	4.47608	-5.5634	0.000703939	0.00393086
ENSMUSG00000020023	-3.14433	4.67123	-5.79669	0.000546748	0.00329616
ENSMUSG00000020027	-2.57967	5.87306	-9.41784	2.24609e-05	0.000395214
ENSMUSG00000020044	-0.326839	8.19204	-4.52514	0.0023703	0.00944679
ENSMUSG00000020077	1.03956	2.09132	3.79595	0.00610602	0.0190575
ENSMUSG00000020078	0.456508	6.46567	6.2861	0.00032891	0.00230201
ENSMUSG00000020088	-0.366899	7.46166	-4.67258	0.00197642	0.00829984
ENSMUSG00000020092	-0.890557	6.93539	-6.60205	0.000240472	0.00183976
ENSMUSG00000020098	1.4297	2.39134	5.49045	0.000762925	0.00418846
ENSMUSG00000020102	-2.09127	3.43348	-9.99414	1.49038e-05	0.000312428
ENSMUSG00000020105	-0.892915	4.76678	-5.46901	0.000781282	0.00425884
ENSMUSG00000020121	1.26313	5.55537	8.07014	6.41909e-05	0.000763697
ENSMUSG00000020130	-0.503626	6.22233	-6.19414	0.000361078	0.00245044
ENSMUSG00000020134	0.564621	5.55031	5.91885	0.0004803	0.00300496
ENSMUSG00000020137	-0.477595	4.97673	-4.57863	0.00221825	0.00900491
ENSMUSG00000020140	2.81269	5.09082	22.6808	4.2273e-08	1.26991e-05
ENSMUSG00000020186	-1.4992	4.35019	-8.14696	6.02322e-05	0.000734787
ENSMUSG00000020228	-0.437812	4.75876	-4.10676	0.00404	0.0140128
ENSMUSG00000020230	-0.350738	5.68393	-3.49886	0.00918271	0.026148
ENSMUSG00000020260	-0.584973	6.48938	-7.02898	0.000160245	0.00140455
ENSMUSG00000020265	-0.862085	6.90344	-6.31849	0.000318353	0.0022519
ENSMUSG00000020272	-0.998557	4.83392	-6.8781	0.000184558	0.00153673
ENSMUSG00000020280	0.674717	5.39004	7.19616	0.000137399	0.00127124
ENSMUSG00000020288	0.268894	6.87366	3.5069	0.00908027	0.025944
ENSMUSG00000020340	1.60744	5.17415	16.4809	4.28975e-07	4.45809e-05
ENSMUSG00000020354	-1.1139	2.82848	-5.02499	0.0012965	0.00610047
ENSMUSG00000020363	-1.27155	2.87535	-5.12958	0.00114789	0.00559827
ENSMUSG00000020374	-7.24473	1.17772	-9.58086	1.99572e-05	0.000372159
ENSMUSG00000020375	-0.364549	4.83776	-3.61167	0.00785294	0.0231636
ENSMUSG00000020390	-0.238422	6.95215	-3.04696	0.0174823	0.0431359
ENSMUSG00000020393	0.636449	5.52735	6.8432	0.000190752	0.00157129
ENSMUSG00000020422	0.930934	8.5619	9.77411	1.7387e-05	0.000342152
ENSMUSG00000020441	0.326606	4.33154	2.93508	0.0205832	0.0490315
ENSMUSG00000020473	-1.38759	7.73698	-16.3347	4.57448e-07	4.58068e-05
ENSMUSG00000020484	-0.383322	6.32653	-3.71589	0.00680721	0.0207311
ENSMUSG00000020513	0.735503	3.09293	3.61011	0.00786984	0.0232028
ENSMUSG00000020520	-1.61277	5.57955	-12.5569	3.00362e-06	0.000124725
ENSMUSG00000020525	-0.881517	5.21896	-7.72803	8.57548e-05	0.000923137
ENSMUSG00000020538	-0.370873	6.33754	-3.53842	0.00869067	0.0250505
ENSMUSG00000020542	-1.51067	3.65687	-7.56215	9.90546e-05	0.00101569
ENSMUSG00000020610	-0.225558	6.28823	-2.98588	0.0191091	0.0462476
ENSMUSG00000020611	-1.00486	6.79791	-10.2104	1.28463e-05	0.000286855
ENSMUSG00000020620	-0.996353	3.67384	-4.67338	0.0019745	0.008294
ENSMUSG00000020638	-1.51994	3.51778	-7.97091	6.97438e-05	0.000807103
ENSMUSG00000020644	1.65485	5.95689	20.5676	8.61861e-08	1.96874e-05
ENSMUSG00000020668	-0.31723	5.77283	-3.53695	0.00870851	0.0250831
ENSMUSG00000020671	-0.264428	7.409	-3.48655	0.00934177	0.0264709
ENSMUSG00000020681	-2.86939	2.65548	-3.9685	0.00484627	0.0160066
ENSMUSG00000020697	0.325186	6.71875	3.61356	0.00783242	0.0231209
ENSMUSG00000020700	0.343653	6.40127	4.3561	0.00293094	0.011086
ENSMUSG00000020705	0.300284	7.38976	3.78643	0.00618515	0.0192545
ENSMUSG00000020723	-1.2891	4.27353	-8.52592	4.4312e-05	0.000611108
ENSMUSG00000020773	-4.08685	5.10446	-14.2213	1.23752e-06	7.62579e-05
ENSMUSG00000020776	0.365489	6.35093	4.83207	0.00162948	0.00717883
ENSMUSG00000020785	-0.657593	3.14579	-3.46767	0.00959156	0.0270036
ENSMUSG00000020788	-0.509272	4.74181	-3.57651	0.00824371	0.0240142
ENSMUSG00000020790	0.349118	7.04009	3.75745	0.00643292	0.0198268
ENSMUSG00000020802	-0.341707	6.65203	-3.66009	0.00734706	0.0219954
ENSMUSG00000020814	-1.04155	4.99916	-9.14251	2.75349e-05	0.000450542
ENSMUSG00000020841	0.284917	7.6612	3.82226	0.00589296	0.0185613
ENSMUSG00000020877	-0.438125	4.85917	-3.42502	0.0101826	0.028262
ENSMUSG00000020889	-0.744635	5.15471	-5.5365	0.000725081	0.00403309
ENSMUSG00000020917	-1.75324	8.45001	-20.3072	9.4555e-08	2.00335e-05
ENSMUSG00000020961	-0.98119	5.18986	-4.98135	0.00136468	0.00633446
ENSMUSG00000020988	0.347991	4.43154	3.15041	0.0150517	0.0383545
ENSMUSG00000021055	-1.643	2.05247	-3.83192	0.00581678	0.0183786
ENSMUSG00000021068	0.514622	6.45712	5.44359	0.000803695	0.00435386
ENSMUSG00000021090	-1.80874	3.16045	-6.79596	0.000199509	0.00161846
ENSMUSG00000021102	0.678242	4.7087	5.44431	0.000803045	0.00435156
ENSMUSG00000021127	0.622657	8.41921	8.31019	5.26977e-05	0.000676798
ENSMUSG00000021176	-1.06728	2.84286	-4.62954	0.0020834	0.00862336
ENSMUSG00000021179	-0.960867	5.95849	-3.2781	0.0125352	0.0332877
ENSMUSG00000021190	-0.355005	5.87917	-4.34785	0.00296177	0.0111784
ENSMUSG00000021221	0.992226	3.30675	6.46875	0.000274065	0.00202686
ENSMUSG00000021223	1.55836	5.06678	11.3096	6.28666e-06	0.000184813
ENSMUSG00000021224	0.771903	6.54268	10.0818	1.40278e-05	0.000302353
ENSMUSG00000021226	0.506559	3.2354	3.35742	0.0112005	0.0304583
ENSMUSG00000021252	-0.95314	5.41303	-8.83576	3.47664e-05	0.000520576
ENSMUSG00000021264	0.229979	6.99123	3.25106	0.0130281	0.0342886
ENSMUSG00000021268	-0.489947	10.1303	-3.97224	0.00482227	0.015941
ENSMUSG00000021273	-1.76372	6.27677	-13.6103	1.69359e-06	8.81336e-05
ENSMUSG00000021286	-0.526869	5.58129	-4.99562	0.00134195	0.00625159
ENSMUSG00000021313	2.73205	5.0761	26.7225	1.27541e-08	6.28746e-06
ENSMUSG00000021319	-2.99337	2.18209	-7.9793	6.92541e-05	0.000806468
ENSMUSG00000021338	-0.994827	5.48275	-6.96291	0.000170421	0.001466
ENSMUSG00000021367	-2.45443	2.64281	-6.3106	0.00032089	0.00226235
ENSMUSG00000021373	0.761104	3.60859	4.14962	0.00382067	0.0134486
ENSMUSG00000021384	-1.89658	4.24057	-7.55124	0.000100007	0.00102111
ENSMUSG00000021392	0.792971	5.75054	8.6471	4.02657e-05	0.000571785
ENSMUSG00000021395	-0.349892	7.9226	-4.97136	0.00138084	0.00640172
ENSMUSG00000021417	0.309077	6.04405	4.14322	0.00385258	0.0135188
ENSMUSG00000021460	0.402981	4.51585	3.31188	0.0119472	0.0320136
ENSMUSG00000021477	-2.45842	8.29966	-30.8638	4.43722e-09	5.1443e-06
ENSMUSG00000021485	-0.466232	4.61281	-4.03843	0.00441857	0.0149431
ENSMUSG00000021493	-0.742579	6.13855	-6.38773	0.000297024	0.0021503
ENSMUSG00000021495	0.597002	6.90997	7.2907	0.000126108	0.00119554
ENSMUSG00000021540	0.933853	7.79625	8.33616	5.15994e-05	0.000668918
ENSMUSG00000021550	0.697789	4.64433	5.92858	0.000475405	0.00298375
ENSMUSG00000021559	0.735681	7.22931	8.94145	3.20577e-05	0.000493109
ENSMUSG00000021591	0.583743	4.30052	3.7792	0.00624603	0.0194094
ENSMUSG00000021594	-0.819882	3.17802	-4.64377	0.00204735	0.00852
ENSMUSG00000021611	0.741978	4.56151	6.23914	0.000344921	0.00238113
ENSMUSG00000021636	-1.17128	3.10797	-5.69058	0.000612813	0.00356511
ENSMUSG00000021670	-1.83652	7.55942	-14.6411	1.00479e-06	6.80215e-05
ENSMUSG00000021671	-0.448235	5.13808	-4.1287	0.00392603	0.0137165
ENSMUSG00000021676	-2.67965	5.44998	-17.1412	3.23067e-07	3.83412e-05
ENSMUSG00000021686	0.286916	6.67834	3.89037	0.00537781	0.0173683
ENSMUSG00000021703	-0.504256	7.4079	-3.99917	0.00465338	0.0155188
ENSMUSG00000021711	-0.588165	5.64493	-5.97731	0.000451714	0.00287191
ENSMUSG00000021720	-0.968131	3.09489	-5.33266	0.000910157	0.00476284
ENSMUSG00000021754	-0.359892	7.0483	-4.5346	0.0023426	0.00936366
ENSMUSG00000021765	5.94956	4.41626	24.0784	2.73219e-08	1.07202e-05
ENSMUSG00000021767	0.554328	6.89612	7.47312	0.000107136	0.00107113
ENSMUSG00000021792	-1.19451	5.36366	-8.44451	4.72865e-05	0.000633179
ENSMUSG00000021810	0.404781	5.45717	4.74295	0.00181423	0.00778109
ENSMUSG00000021815	-0.644382	2.61623	-3.18514	0.0143182	0.0368763
ENSMUSG00000021820	-0.49795	6.3577	-5.73606	0.000583468	0.00343997
ENSMUSG00000021838	-1.23862	4.75196	-6.60482	0.000239826	0.00183555
ENSMUSG00000021846	-1.64543	4.89658	-10.9354	7.96024e-06	0.000211679
ENSMUSG00000021866	-1.40977	5.68774	-8.93168	3.22979e-05	0.000495068
ENSMUSG00000021900	-0.54715	4.94703	-5.30851	0.000935353	0.00484459
ENSMUSG00000021906	0.37712	5.18881	3.97939	0.00477676	0.0158341
ENSMUSG00000021908	0.478185	3.91911	3.59963	0.00798443	0.0234866
ENSMUSG00000021929	0.399632	6.47216	4.32759	0.00303904	0.0113918
ENSMUSG00000021945	0.22373	7.28673	3.15182	0.0150212	0.038287
ENSMUSG00000021948	1.10715	6.73137	8.1329	6.09359e-05	0.00073915
ENSMUSG00000021957	1.25081	8.3869	18.8981	1.59401e-07	2.71208e-05
ENSMUSG00000021959	-0.745498	5.2606	-6.55888	0.00025082	0.00189109
ENSMUSG00000021983	-1.61793	3.49982	-6.96118	0.000170697	0.00146742
ENSMUSG00000021986	1.22359	2.35538	4.45277	0.00259451	0.0100996
ENSMUSG00000022012	0.58102	3.6658	4.18957	0.00362783	0.0129404
ENSMUSG00000022026	-1.19902	2.76152	-5.83649	0.000524036	0.00319744
ENSMUSG00000022033	-1.4174	5.48969	-10.9432	7.9203e-06	0.000211201
ENSMUSG00000022090	-1.30266	4.24044	-10.0282	1.45561e-05	0.000306859
ENSMUSG00000022095	0.309529	5.58475	3.37737	0.0108892	0.0298227
ENSMUSG00000022100	0.242273	7.4905	3.58631	0.00813274	0.0237991
ENSMUSG00000022109	-0.314708	5.54058	-3.23828	0.0132683	0.034759
ENSMUSG00000022131	-0.355801	5.09114	-3.10362	0.0161037	0.0404031
ENSMUSG00000022144	-5.88907	3.12645	-11.9142	4.35626e-06	0.000149662
ENSMUSG00000022151	-0.476057	4.86872	-3.79913	0.00607982	0.0190004
ENSMUSG00000022159	-0.552272	5.11289	-4.37149	0.00287433	0.0109213
ENSMUSG00000022180	-1.32935	5.3437	-7.722	8.62022e-05	0.000927434
ENSMUSG00000022186	-0.637157	7.38798	-6.02013	0.000431978	0.00279073
ENSMUSG00000022206	-2.00696	4.67875	-7.28598	0.000126645	0.00120004
ENSMUSG00000022223	0.42416	5.20304	4.01756	0.00454172	0.0152389
ENSMUSG00000022240	-2.07209	2.02666	-5.37757	0.000865277	0.00459426
ENSMUSG00000022246	-0.80371	7.1899	-10.9871	7.70124e-06	0.000209426
ENSMUSG00000022257	2.04202	6.60701	26.7515	1.26534e-08	6.28746e-06
ENSMUSG00000022280	-0.488123	6.7866	-5.7672	0.00056428	0.00335462
ENSMUSG00000022286	-3.89981	2.28582	-8.27261	5.43337e-05	0.000689518
ENSMUSG00000022300	-0.429035	5.95961	-3.75624	0.00644355	0.0198436
ENSMUSG00000022312	-0.470311	7.59557	-6.53247	0.000257396	0.00193233
ENSMUSG00000022330	-3.66023	4.68849	-11	7.63819e-06	0.000208301
ENSMUSG00000022335	0.471439	4.00197	3.57899	0.00821538	0.0239643
ENSMUSG00000022336	0.270249	7.55215	3.94246	0.00501683	0.0164653
ENSMUSG00000022340	1.90175	3.3075	7.80138	8.05225e-05	0.000885149
ENSMUSG00000022351	-1.80608	6.72887	-15.2109	7.64027e-07	5.98336e-05
ENSMUSG00000022358	-2.72051	3.93278	-5.48609	0.000766619	0.00420514
ENSMUSG00000022359	-0.487675	4.8397	-4.17515	0.00369618	0.0131161
ENSMUSG00000022378	0.467031	5.9866	5.23647	0.00101519	0.00514308
ENSMUSG00000022390	-0.942906	8.17212	-8.9052	3.29589e-05	0.000502911
ENSMUSG00000022394	0.45992	5.03048	3.84632	0.00570515	0.0180942
ENSMUSG00000022416	2.77387	2.68226	11.893	4.41138e-06	0.000150726
ENSMUSG00000022438	2.67047	5.39224	30.4213	4.93312e-09	5.1443e-06
ENSMUSG00000022443	-1.27904	8.78531	-16.0264	5.2477e-07	4.92158e-05
ENSMUSG00000022449	-1.56862	3.83352	-10.0602	1.42385e-05	0.000304504
ENSMUSG00000022479	0.955701	3.8925	7.97194	6.96833e-05	0.000807103
ENSMUSG00000022487	-2.39904	2.89944	-5.82297	0.000531634	0.00322889
ENSMUSG00000022503	-0.460981	5.57833	-3.82732	0.0058529	0.0184669
ENSMUSG00000022536	-0.311757	7.76293	-3.6267	0.00769197	0.0228113
ENSMUSG00000022537	0.656112	5.11197	6.93007	0.000175746	0.00148784
ENSMUSG00000022553	0.288724	6.07213	3.56333	0.00839543	0.0243749
ENSMUSG00000022558	0.751659	5.70024	7.64724	9.19645e-05	0.000971515
ENSMUSG00000022577	-1.12636	3.3885	-4.58708	0.00219523	0.00894183
ENSMUSG00000022580	-1.75509	2.95645	-8.44992	4.70823e-05	0.000632125
ENSMUSG00000022587	-1.06812	6.79146	-6.93195	0.000175436	0.00148718
ENSMUSG00000022594	-2.05077	3.15749	-7.37873	0.00011652	0.00113371
ENSMUSG00000022614	-0.355326	5.85345	-4.42208	0.00269649	0.0104
ENSMUSG00000022629	-1.51984	4.40088	-5.42038	0.000824772	0.00443554
ENSMUSG00000022639	-1.14888	3.88381	-6.05487	0.000416668	0.00271875
ENSMUSG00000022652	-3.8374	4.51991	-4.27248	0.00326062	0.011991
ENSMUSG00000022665	0.75431	6.20666	4.72358	0.00185737	0.0079267
ENSMUSG00000022724	-0.867169	5.59961	-4.15249	0.00380643	0.0134058
ENSMUSG00000022744	-0.301444	5.92472	-3.30701	0.01203	0.032204
ENSMUSG00000022748	-0.644364	3.76709	-3.00842	0.0184909	0.0450463
ENSMUSG00000022750	0.735693	6.28936	10.2366	1.26193e-05	0.000283766
ENSMUSG00000022754	-1.21256	4.23946	-5.53637	0.000725185	0.00403309
ENSMUSG00000022800	-0.545656	7.46928	-6.31275	0.000320197	0.00226103
ENSMUSG00000022802	-0.920709	4.86219	-6.9109	0.000178941	0.00150627
ENSMUSG00000022807	-0.713138	6.43284	-8.27024	5.44389e-05	0.000690336
ENSMUSG00000022844	-0.846542	4.70754	-7.56866	9.84911e-05	0.00101498
ENSMUSG00000022868	-5.07873	0.923693	-5.66107	0.000632733	0.00364656
ENSMUSG00000022887	-2.49492	4.49459	-12.5381	3.03579e-06	0.000125349
ENSMUSG00000022889	-0.416051	5.30079	-3.69686	0.00698629	0.0211592
ENSMUSG00000022893	-0.824254	6.68997	-3.2392	0.0132508	0.0347226
ENSMUSG00000022894	-3.49235	5.88138	-5.89668	0.000491662	0.00305625
ENSMUSG00000022897	-0.265345	6.88098	-3.10517	0.0160676	0.0403232
ENSMUSG00000022912	-0.881263	5.66335	-4.45084	0.00260077	0.0101158
ENSMUSG00000022952	4.46119	3.62708	23.4364	3.32822e-08	1.10325e-05
ENSMUSG00000022961	0.221885	9.744	2.99314	0.0189075	0.04582
ENSMUSG00000022967	0.976643	7.5376	13.8726	1.47781e-06	8.44405e-05
ENSMUSG00000023020	0.377632	4.89494	3.03153	0.017879	0.0438783
ENSMUSG00000023030	0.881361	5.98099	10.6991	9.27451e-06	0.000234456
ENSMUSG00000023033	1.04518	3.35645	3.85003	0.00567674	0.0180249
ENSMUSG00000023039	1.33268	4.14351	10.1309	1.35627e-05	0.000297406
ENSMUSG00000023043	1.76104	4.49005	7.40724	0.000113592	0.00111538
ENSMUSG00000023047	1.81182	6.54809	19.4151	1.31049e-07	2.42265e-05
ENSMUSG00000023067	2.57544	2.73039	14.0501	1.34948e-06	8.05748e-05
ENSMUSG00000023345	-0.602745	3.86397	-4.44977	0.00260428	0.0101213
ENSMUSG00000023353	-0.697113	6.52656	-8.52723	4.42659e-05	0.000610952
ENSMUSG00000023393	2.69312	2.08815	12.4756	3.14525e-06	0.000125881
ENSMUSG00000023791	-0.525399	4.78059	-5.1552	0.00111442	0.00548257
ENSMUSG00000023800	-0.418586	4.89784	-3.76389	0.00637695	0.019708
ENSMUSG00000023832	-1.50311	5.54191	-5.23999	0.00101112	0.00512923
ENSMUSG00000023905	-2.43923	2.69271	-9.23225	2.57515e-05	0.000432023
ENSMUSG00000023911	0.843554	1.99007	3.65988	0.0073491	0.0219955
ENSMUSG00000023942	-0.872545	6.74103	-5.97059	0.000454903	0.00288836
ENSMUSG00000023953	-0.358887	5.03406	-3.69041	0.00704814	0.0213029
ENSMUSG00000023968	2.96001	2.60425	13.9703	1.40553e-06	8.1887e-05
ENSMUSG00000024006	0.442476	7.13779	5.27522	0.000971351	0.00500139
ENSMUSG00000024008	-1.22572	4.56632	-8.34263	5.13298e-05	0.000667918
ENSMUSG00000024033	-1.37766	2.62767	-4.18203	0.00366339	0.0130377
ENSMUSG00000024045	0.224584	7.71443	3.24748	0.013095	0.0344269
ENSMUSG00000024052	-0.695306	6.8142	-9.79329	1.71529e-05	0.000340331
ENSMUSG00000024068	0.234444	6.66347	2.96138	0.0198057	0.0475801
ENSMUSG00000024074	-0.501467	5.51463	-3.77373	0.00629244	0.0195252
ENSMUSG00000024096	-0.306194	6.659	-3.33253	0.0116023	0.0312812
ENSMUSG00000024104	-0.333153	7.11384	-4.74515	0.00180942	0.00777145
ENSMUSG00000024107	-2.93359	5.91609	-28.5667	7.82335e-09	6.26306e-06
ENSMUSG00000024140	-0.630715	5.75076	-6.48476	0.000269766	0.00200406
ENSMUSG00000024142	-0.418417	5.65958	-3.62398	0.00772083	0.0228734
ENSMUSG00000024176	-4.03002	4.3723	-8.6332	4.07081e-05	0.000576753
ENSMUSG00000024182	0.37474	6.45263	5.11609	0.00116596	0.00565079
ENSMUSG00000024188	0.284501	7.54082	4.30508	0.0031275	0.0116417
ENSMUSG00000024206	1.306	3.49211	8.22695	5.63989e-05	0.000705007
ENSMUSG00000024232	0.924272	5.29687	7.70398	8.7553e-05	0.000937768
ENSMUSG00000024236	-0.782118	7.68195	-9.73997	1.78125e-05	0.000346974
ENSMUSG00000024266	-1.8589	3.73151	-4.35467	0.00293627	0.0111018
ENSMUSG00000024270	-0.330471	6.29942	-4.03844	0.00441848	0.0149431
ENSMUSG00000024294	0.47765	7.84208	6.96433	0.000170194	0.00146533
ENSMUSG00000024302	-4.87858	4.37859	-9.04813	2.95619e-05	0.000468625
ENSMUSG00000024319	0.362663	5.70949	4.58476	0.00220151	0.00895263
ENSMUSG00000024331	1.66725	3.86735	7.85449	7.69567e-05	0.00085784
ENSMUSG00000024335	-0.382309	8.36898	-4.33913	0.00299476	0.0112742
ENSMUSG00000024346	-0.341404	5.94028	-3.24416	0.0131573	0.034534
ENSMUSG00000024378	-1.5268	6.03248	-9.93377	1.55429e-05	0.000322012
ENSMUSG00000024381	-0.546665	6.35607	-6.67811	0.00022338	0.00175051
ENSMUSG00000024387	0.440332	6.12704	4.6997	0.00191211	0.00809561
ENSMUSG00000024424	-0.816105	4.93559	-7.70168	8.77269e-05	0.000938616
ENSMUSG00000024442	-0.355104	6.12198	-4.07144	0.00423107	0.0145003
ENSMUSG00000024491	0.668043	6.50017	8.35183	5.09491e-05	0.000665454
ENSMUSG00000024502	-7.2718	1.19525	-8.99132	3.08627e-05	0.000480847
ENSMUSG00000024534	-1.48442	5.61331	-10.9941	7.66719e-06	0.000208795
ENSMUSG00000024544	-0.871636	5.79862	-6.72421	0.000213681	0.00169482
ENSMUSG00000024560	-0.292093	6.62239	-3.93849	0.00504336	0.0165326
ENSMUSG00000024563	-0.450103	6.805	-6.28155	0.000330426	0.00230922
ENSMUSG00000024570	-0.470591	4.92345	-4.39735	0.00278187	0.0106521
ENSMUSG00000024589	-0.855325	5.05616	-6.42528	0.000286128	0.00209358
ENSMUSG00000024593	-5.1773	1.66525	-8.9403	3.20857e-05	0.000493109
ENSMUSG00000024600	-0.694566	4.80311	-5.08818	0.00120433	0.00578574
ENSMUSG00000024617	-1.08834	2.74471	-4.26898	0.00327526	0.0120356
ENSMUSG00000024661	0.409511	8.55716	6.45601	0.000277541	0.00204673
ENSMUSG00000024664	-1.09228	5.61589	-9.55896	2.02745e-05	0.000374445
ENSMUSG00000024665	-2.02942	8.44124	-27.1265	1.14275e-08	6.28746e-06
ENSMUSG00000024683	-0.766896	4.65678	-7.33014	0.000121707	0.00116764
ENSMUSG00000024743	-1.23563	5.96714	-9.7329	1.79021e-05	0.000348367
ENSMUSG00000024750	0.299991	7.24106	3.96675	0.00485748	0.0160353
ENSMUSG00000024772	-0.714688	6.37233	-9.00769	3.04813e-05	0.000478005
ENSMUSG00000024777	-0.95574	5.05951	-9.64197	1.91009e-05	0.000362892
ENSMUSG00000024799	-1.92921	5.2025	-9.74602	1.77363e-05	0.000346191
ENSMUSG00000024807	0.449536	6.00496	5.7515	0.000573868	0.00339483
ENSMUSG00000024885	-1.50378	4.8326	-8.11078	6.20616e-05	0.000747617
ENSMUSG00000024899	-0.829767	4.61536	-3.80652	0.00601942	0.0188638
ENSMUSG00000024911	0.395989	5.11442	4.34298	0.00298015	0.0112344
ENSMUSG00000024955	0.443556	4.03095	3.48683	0.00933811	0.0264683
ENSMUSG00000024959	0.744688	4.22221	6.77615	0.000203313	0.00163347
ENSMUSG00000024965	1.78102	2.87763	9.22691	2.58539e-05	0.000432608
ENSMUSG00000024976	0.374449	6.05053	4.23386	0.00342635	0.0124183
ENSMUSG00000024998	-1.54998	5.28567	-7.87992	7.53125e-05	0.00084978
ENSMUSG00000025001	1.20519	7.42347	11.3368	6.18134e-06	0.000182835
ENSMUSG00000025007	-0.449384	5.87985	-4.42662	0.00268114	0.0103613
ENSMUSG00000025008	-0.417577	4.38301	-3.73248	0.00665501	0.0203514
ENSMUSG00000025017	-1.24302	2.83832	-4.02531	0.00449559	0.0151264
ENSMUSG00000025019	-0.846853	6.0652	-4.21228	0.00352295	0.0126745
ENSMUSG00000025034	0.499761	5.78825	6.24991	0.000341173	0.00236119
ENSMUSG00000025040	0.527235	5.13739	5.62784	0.000656015	0.00374371
ENSMUSG00000025047	-0.771432	7.19787	-5.14198	0.00113155	0.00554273
ENSMUSG00000025050	0.694561	5.23938	7.49094	0.000105461	0.00105824
ENSMUSG00000025077	0.406309	4.68723	3.8736	0.0055	0.0176385
ENSMUSG00000025081	-3.10966	5.41003	-8.33988	5.14443e-05	0.000667918
ENSMUSG00000025083	-0.92837	5.46746	-7.86212	7.6459e-05	0.000854952
ENSMUSG00000025092	-1.73484	6.13398	-16.5863	4.09711e-07	4.35733e-05
ENSMUSG00000025105	0.84789	4.81721	7.32423	0.000122355	0.00117143
ENSMUSG00000025137	-0.984162	5.96518	-6.46325	0.00027556	0.00203688
ENSMUSG00000025145	0.755276	6.15532	7.94462	7.13036e-05	0.0008185
ENSMUSG00000025151	-0.602028	9.75201	-7.76258	8.32446e-05	0.000906776
ENSMUSG00000025157	-0.308599	5.48746	-3.67236	0.00722444	0.0216993
ENSMUSG00000025171	-0.680147	3.4285	-3.97274	0.00481907	0.0159387
ENSMUSG00000025203	-1.08447	10.3136	-11.4526	5.75503e-06	0.000174797
ENSMUSG00000025207	1.75126	5.5951	15.2991	7.32952e-07	5.94588e-05
ENSMUSG00000025209	0.564248	6.02873	4.40326	0.0027612	0.0105919
ENSMUSG00000025223	0.531276	7.63937	4.83534	0.00162311	0.00715731
ENSMUSG00000025232	-0.640216	6.24428	-7.76178	8.33013e-05	0.00090688
ENSMUSG00000025236	1.02806	6.34115	10.8036	8.66501e-06	0.000222719
ENSMUSG00000025255	0.712577	5.56686	7.80165	8.05034e-05	0.000885149
ENSMUSG00000025261	0.463962	9.89879	4.31063	0.00310543	0.011581
ENSMUSG00000025287	-1.80622	4.94482	-10.3675	1.15516e-05	0.000270183
ENSMUSG00000025289	-0.383979	6.25592	-4.39351	0.00279538	0.0106932
ENSMUSG00000025321	-1.35234	5.83158	-13.634	1.67267e-06	8.78654e-05
ENSMUSG00000025328	-3.38839	2.7443	-7.31897	0.000122935	0.00117497
ENSMUSG00000025332	0.537899	7.46655	7.71115	8.70125e-05	0.000934583
ENSMUSG00000025352	0.699094	4.72514	6.33416	0.000313382	0.00222492
ENSMUSG00000025402	-0.465763	6.29565	-3.06508	0.0170283	0.0422761
ENSMUSG00000025413	0.458827	6.09117	5.64815	0.000641673	0.00368044
ENSMUSG00000025422	-0.789053	3.37986	-4.39566	0.00278782	0.0106685
ENSMUSG00000025427	-1.36736	2.59327	-3.39961	0.0105531	0.0290719
ENSMUSG00000025451	0.278494	6.68343	3.43256	0.0100753	0.0280605
ENSMUSG00000025465	-0.304025	6.85231	-4.30833	0.00311456	0.011607
ENSMUSG00000025478	-0.6934	4.22942	-3.30446	0.0120739	0.0322764
ENSMUSG00000025491	1.71082	5.41507	12.5117	3.08153e-06	0.000125395
ENSMUSG00000025521	-0.743626	3.20077	-3.17783	0.0144694	0.0371799
ENSMUSG00000025534	-0.823236	6.13504	-8.89971	3.30981e-05	0.000504634
ENSMUSG00000025558	0.832077	6.5791	11.0523	7.38868e-06	0.000203809
ENSMUSG00000025572	0.820866	5.20139	7.22196	0.000134209	0.00124773
ENSMUSG00000025586	2.07456	5.11495	8.22507	5.64854e-05	0.000705187
ENSMUSG00000025608	2.87672	7.74839	15.8094	5.78902e-07	5.15938e-05
ENSMUSG00000025647	-0.388953	5.47624	-3.88566	0.0054118	0.0174342
ENSMUSG00000025656	-0.493986	5.14303	-4.95193	0.00141286	0.00650473
ENSMUSG00000025665	1.27251	5.05738	11.6249	5.18095e-06	0.000164916
ENSMUSG00000025732	-1.99969	3.68051	-7.49626	0.000104966	0.00105493
ENSMUSG00000025739	3.53443	3.48798	21.8587	5.53295e-08	1.56436e-05
ENSMUSG00000025790	-1.55716	3.93407	-4.86699	0.00156282	0.00696494
ENSMUSG00000025795	-0.506355	5.31528	-4.28188	0.00322162	0.0118908
ENSMUSG00000025809	-0.392582	9.01561	-4.28691	0.00320093	0.0118439
ENSMUSG00000025815	0.516101	4.94105	5.16369	0.00110358	0.00545153
ENSMUSG00000025856	-1.72149	5.4585	-7.0978	0.000150363	0.00134647
ENSMUSG00000025860	-0.258818	7.51423	-3.21862	0.0136469	0.0354859
ENSMUSG00000025867	-0.614277	5.90176	-7.08399	0.000152289	0.00135641
ENSMUSG00000025885	2.09135	5.85664	22.4404	4.56883e-08	1.31105e-05
ENSMUSG00000025892	-1.32689	4.386	-7.59812	9.59857e-05	0.000996986
ENSMUSG00000025915	-0.978874	5.8374	-8.04391	6.56088e-05	0.000775766
ENSMUSG00000025934	-3.85274	3.14998	-13.9941	1.38859e-06	8.14953e-05
ENSMUSG00000025935	-0.739915	6.89509	-8.7086	3.83723e-05	0.000555531
ENSMUSG00000025955	-1.98849	7.72022	-13.7586	1.56749e-06	8.67313e-05
ENSMUSG00000025964	-2.90193	5.11624	-18.6146	1.77865e-07	2.89799e-05
ENSMUSG00000025968	0.260002	6.92238	3.06262	0.0170892	0.0423834
ENSMUSG00000025978	-0.730954	4.44345	-5.84463	0.000519524	0.00317494
ENSMUSG00000025979	-1.00613	6.32292	-6.18103	0.000365941	0.00247906
ENSMUSG00000025981	-1.28527	4.06736	-8.32429	5.20982e-05	0.000672462
ENSMUSG00000026024	-1.08461	6.53201	-7.01337	0.000162586	0.00141892
ENSMUSG00000026080	-1.12788	3.95315	-4.41428	0.00272311	0.0104772
ENSMUSG00000026090	-2.17299	2.79357	-6.38134	0.000298924	0.00215976
ENSMUSG00000026097	0.441743	4.10955	3.9176	0.00518571	0.0168955
ENSMUSG00000026109	-2.23526	2.19454	-6.80936	0.00019698	0.00160404
ENSMUSG00000026110	-0.831164	3.93667	-5.99876	0.000441704	0.00283074
ENSMUSG00000026112	0.304176	6.30096	3.94378	0.00500802	0.016442
ENSMUSG00000026113	-0.465548	5.74009	-3.45393	0.0097778	0.0274115
ENSMUSG00000026116	0.266208	7.55975	3.81718	0.00593346	0.0186583
ENSMUSG00000026123	-0.59167	4.27628	-4.29499	0.00316804	0.0117494
ENSMUSG00000026131	-1.01518	8.60817	-10.2855	1.22077e-05	0.00027941
ENSMUSG00000026155	0.308672	6.26147	3.97143	0.00482743	0.0159553
ENSMUSG00000026156	0.295691	5.64615	3.46229	0.00966404	0.0271626
ENSMUSG00000026193	-1.36399	9.50615	-14.631	1.00977e-06	6.80579e-05
ENSMUSG00000026201	0.319936	5.66549	3.88674	0.00540403	0.0174238
ENSMUSG00000026241	-4.286	1.00692	-3.22306	0.0135603	0.0353284
ENSMUSG00000026249	-2.81526	7.02285	-23.7401	3.02961e-08	1.10325e-05
ENSMUSG00000026255	-2.80077	3.98657	-6.76459	0.000205573	0.00164407
ENSMUSG00000026273	0.691106	5.9148	7.26579	0.000128979	0.00121616
ENSMUSG00000026274	-0.253163	5.94163	-3.03859	0.0176964	0.04353
ENSMUSG00000026280	0.495044	6.25046	5.90413	0.00048781	0.00303811
ENSMUSG00000026335	0.737825	7.38076	6.55922	0.000250737	0.00189109
ENSMUSG00000026360	1.51029	6.27982	18.4885	1.86853e-07	2.92068e-05
ENSMUSG00000026374	-0.798321	7.28618	-7.32866	0.000121868	0.0011686
ENSMUSG00000026384	1.26924	6.66108	16.8563	3.6464e-07	4.15006e-05
ENSMUSG00000026385	-1.13524	5.95145	-6.35308	0.000307491	0.00219607
ENSMUSG00000026393	0.27706	6.17783	3.48049	0.00942119	0.0266096
ENSMUSG00000026421	-0.771087	7.06128	-7.66773	9.03436e-05	0.000959972
ENSMUSG00000026430	-3.48632	4.3767	-17.9756	2.29085e-07	3.12368e-05
ENSMUSG00000026435	-3.32475	3.84696	-11.0792	7.26353e-06	0.000201223
ENSMUSG00000026463	-1.07262	8.39685	-13.9306	1.43441e-06	8.28807e-05
ENSMUSG00000026473	-0.782374	7.27915	-5.20306	0.00105475	0.0052864
ENSMUSG00000026479	-0.658213	3.37284	-2.99302	0.018911	0.04582
ENSMUSG00000026483	-1.15211	6.98853	-6.09214	0.000400912	0.00263519
ENSMUSG00000026519	-1.43882	4.01024	-7.69665	8.81095e-05	0.000942154
ENSMUSG00000026547	-1.9474	6.10762	-12.2254	3.63037e-06	0.000136057
ENSMUSG00000026575	0.948937	5.17819	10.3452	1.17264e-05	0.000271301
ENSMUSG00000026576	1.89868	6.5437	25.3183	1.89303e-08	8.46403e-06
ENSMUSG00000026589	-0.676257	3.21466	-3.61085	0.00786183	0.0231827
ENSMUSG00000026600	1.07891	7.74186	13.4104	1.88197e-06	9.27762e-05
ENSMUSG00000026604	0.860606	6.23964	9.01784	3.02476e-05	0.000476282
ENSMUSG00000026608	0.851153	6.23133	10.865	8.32821e-06	0.000217552
ENSMUSG00000026623	0.429456	6.46311	4.50181	0.00244018	0.00964938
ENSMUSG00000026638	-1.68322	2.5491	-2.98829	0.0190418	0.0461081
ENSMUSG00000026640	1.10038	5.86548	10.2612	1.24101e-05	0.00028194
ENSMUSG00000026674	-1.14486	6.08294	-5.93556	0.000471928	0.00297192
ENSMUSG00000026675	-1.67283	5.64409	-7.9951	6.83421e-05	0.000799237
ENSMUSG00000026678	-1.50207	5.38749	-6.1642	0.000372293	0.0025062
ENSMUSG00000026718	0.291747	5.93245	3.4901	0.00929561	0.0263829
ENSMUSG00000026727	-0.510405	5.90155	-6.25408	0.000339735	0.00235633
ENSMUSG00000026743	0.349541	6.5314	3.63477	0.00760705	0.0225978
ENSMUSG00000026765	4.55775	1.16184	12.9359	2.43196e-06	0.000108465
ENSMUSG00000026782	0.375055	6.45567	4.63175	0.00207775	0.00860837
ENSMUSG00000026788	-1.74556	6.38813	-7.40548	0.00011377	0.0011156
ENSMUSG00000026814	-0.6485	6.63618	-3.9322	0.00508576	0.0166375
ENSMUSG00000026824	-1.05567	3.77531	-4.66788	0.0019878	0.00832987
ENSMUSG00000026827	0.684863	4.43278	2.93376	0.0206231	0.0491203
ENSMUSG00000026833	2.0485	5.34516	20.1801	9.89726e-08	2.00335e-05
ENSMUSG00000026837	-0.650145	9.22362	-6.36852	0.000302777	0.00217696
ENSMUSG00000026840	-3.53307	4.83745	-6.05575	0.000416291	0.00271769
ENSMUSG00000026848	-0.392471	6.03416	-4.47175	0.00253354	0.00992257
ENSMUSG00000026860	0.493594	5.55029	3.88798	0.00539507	0.0174037
ENSMUSG00000026872	-1.24747	7.40394	-9.37751	2.31336e-05	0.000402882
ENSMUSG00000026888	-1.61129	4.89838	-6.24694	0.000342201	0.00236677
ENSMUSG00000026939	0.789297	3.16645	5.27252	0.000974328	0.00501269
ENSMUSG00000026950	-1.67839	4.74473	-9.01534	3.0305e-05	0.000476795
ENSMUSG00000026969	-0.750675	3.8415	-5.3161	0.000927346	0.00482391
ENSMUSG00000026974	0.345979	5.73699	3.56243	0.00840595	0.0243944
ENSMUSG00000027007	-0.372353	6.09702	-4.09792	0.00408693	0.0141297
ENSMUSG00000027009	-1.99843	7.00238	-20.8147	7.90147e-08	1.87582e-05
ENSMUSG00000027018	-0.439708	7.02098	-3.09633	0.0162744	0.0407093
ENSMUSG00000027035	-1.24499	6.10605	-8.02498	6.66539e-05	0.000783785
ENSMUSG00000027082	-0.420508	6.22325	-5.19938	0.00105921	0.00530047
ENSMUSG00000027102	-0.87834	5.75482	-9.32829	2.39855e-05	0.000413213
ENSMUSG00000027173	-0.75252	2.6868	-3.30605	0.0120465	0.0322391
ENSMUSG00000027195	-0.883129	6.2258	-11.3575	6.10278e-06	0.000181348
ENSMUSG00000027200	0.660783	7.21638	8.81051	3.5451e-05	0.000525506
ENSMUSG00000027201	-0.848784	7.76027	-11.1441	6.97239e-06	0.000197134
ENSMUSG00000027204	-1.67417	8.73601	-18.0974	2.1815e-07	3.0441e-05
ENSMUSG00000027220	-3.0412	4.75659	-16.2895	4.66679e-07	4.58326e-05
ENSMUSG00000027230	-0.554087	6.6356	-3.18672	0.0142858	0.0368323
ENSMUSG00000027247	0.271475	6.78545	3.33095	0.0116282	0.031326
ENSMUSG00000027254	-0.59584	6.32938	-5.06717	0.00123415	0.0058907
ENSMUSG00000027276	-2.32139	5.63799	-16.2695	4.70827e-07	4.59498e-05
ENSMUSG00000027293	-0.641205	5.10854	-3.99583	0.00467399	0.0155579
ENSMUSG00000027298	-1.19821	7.45507	-11.785	4.70467e-06	0.000156491
ENSMUSG00000027326	-0.337949	6.35551	-4.37734	0.00285311	0.0108579
ENSMUSG00000027327	-0.717105	5.70565	-5.08557	0.001208	0.00580045
ENSMUSG00000027332	0.515091	6.43661	5.06602	0.00123581	0.00589426
ENSMUSG00000027333	0.396017	4.51895	3.94058	0.00502933	0.0164922
ENSMUSG00000027346	1.20143	6.38278	14.1374	1.29105e-06	7.80557e-05
ENSMUSG00000027347	3.28459	3.29527	13.5477	1.75016e-06	8.98715e-05
ENSMUSG00000027358	2.50106	3.76525	16.6793	3.93499e-07	4.32309e-05
ENSMUSG00000027365	0.30803	7.75546	4.36908	0.0028831	0.0109503
ENSMUSG00000027397	-0.992409	6.86261	-10.8549	8.38256e-06	0.000218084
ENSMUSG00000027400	-5.45126	4.14249	-18.3174	1.99873e-07	2.94647e-05
ENSMUSG00000027422	-0.577935	8.70004	-4.58662	0.00219647	0.0089431
ENSMUSG00000027438	-1.61702	4.55217	-7.82691	7.87855e-05	0.000871536
ENSMUSG00000027442	-1.04605	5.36363	-6.43879	0.000282316	0.00207247
ENSMUSG00000027444	-5.16462	1.68421	-3.92526	0.00513304	0.0167637
ENSMUSG00000027447	-0.503257	6.63938	-6.17379	0.000368658	0.00249133
ENSMUSG00000027463	-2.87087	2.58646	-8.86518	3.39875e-05	0.000513309
ENSMUSG00000027489	2.70092	2.49055	13.0794	2.24859e-06	0.000103921
ENSMUSG00000027499	-1.14426	4.69566	-7.98128	6.91391e-05	0.000806106
ENSMUSG00000027510	-0.855965	5.62047	-4.42206	0.00269656	0.0104
ENSMUSG00000027536	-0.792533	4.00689	-5.50896	0.000747458	0.00412054
ENSMUSG00000027624	0.474643	6.53358	5.51178	0.000745128	0.00411523
ENSMUSG00000027655	-0.613549	5.68354	-5.23489	0.00101703	0.00514436
ENSMUSG00000027669	-0.385353	6.06694	-4.82123	0.0016508	0.00724753
ENSMUSG00000027698	-1.50711	3.7112	-5.80008	0.000544774	0.00328745
ENSMUSG00000027708	0.487892	5.61603	5.48536	0.000767236	0.00420594
ENSMUSG00000027712	-1.2594	7.36211	-11.6388	5.13753e-06	0.000164077
ENSMUSG00000027716	-1.92599	3.43263	-7.42646	0.000111664	0.00110208
ENSMUSG00000027765	-1.80865	2.14767	-4.30725	0.00311887	0.0116163
ENSMUSG00000027794	2.96176	2.91213	7.60983	9.50091e-05	0.000991664
ENSMUSG00000027797	3.69728	5.61166	31.5105	3.81101e-09	5.1443e-06
ENSMUSG00000027803	0.607881	6.98228	6.65554	0.000228306	0.00177853
ENSMUSG00000027811	-0.998552	3.68262	-4.96862	0.0013853	0.00641315
ENSMUSG00000027820	-1.15958	7.32901	-5.23444	0.00101755	0.00514436
ENSMUSG00000027840	2.47144	5.27081	17.7005	2.56132e-07	3.34992e-05
ENSMUSG00000027848	-1.90139	6.89238	-11.5465	5.43358e-06	0.000168494
ENSMUSG00000027860	-0.800845	4.92666	-5.95288	0.000463425	0.00293182
ENSMUSG00000027861	-7.08106	3.17472	-5.40253	0.000841402	0.00450356
ENSMUSG00000027870	-3.5136	4.18501	-7.53173	0.000101737	0.00103164
ENSMUSG00000027871	-3.46388	8.10956	-33.517	2.42228e-09	5.1443e-06
ENSMUSG00000027875	3.10242	6.33733	10.6721	9.43969e-06	0.000236687
ENSMUSG00000027884	-0.301772	5.48428	-2.9565	0.0199477	0.0478435
ENSMUSG00000027890	0.659276	3.0056	4.10798	0.00403359	0.0139982
ENSMUSG00000027931	0.62798	6.89938	3.80273	0.00605036	0.0189318
ENSMUSG00000027932	-0.658507	5.25047	-3.25199	0.0130108	0.0342664
ENSMUSG00000027952	-1.37576	4.74923	-9.85879	1.63799e-05	0.000329415
ENSMUSG00000027954	1.64927	4.11343	13.7484	1.57583e-06	8.67313e-05
ENSMUSG00000027956	-0.966498	2.63504	-3.3169	0.0118624	0.0318394
ENSMUSG00000028005	-0.776201	5.25068	-7.44031	0.000110298	0.00109422
ENSMUSG00000028007	-1.35597	3.40335	-7.13881	0.000144797	0.00131315
ENSMUSG00000028032	-0.464679	6.61224	-6.24687	0.000342226	0.00236677
ENSMUSG00000028064	-0.646464	3.94374	-4.53175	0.00235091	0.00937998
ENSMUSG00000028072	-3.18244	3.03949	-8.89029	3.33379e-05	0.000507088
ENSMUSG00000028073	-0.896387	6.12191	-8.50608	4.5017e-05	0.00061645
ENSMUSG00000028088	0.904098	3.05822	5.07916	0.00121704	0.00583004
ENSMUSG00000028089	-0.617774	5.4986	-3.91522	0.00520224	0.0169293
ENSMUSG00000028099	0.347394	5.27246	3.70443	0.00691448	0.020988
ENSMUSG00000028121	-0.777476	5.01971	-7.17494	0.000140086	0.00128804
ENSMUSG00000028125	1.96236	3.07931	7.38279	0.000116098	0.00113075
ENSMUSG00000028128	-1.04562	2.23369	-4.34141	0.00298611	0.0112504
ENSMUSG00000028134	0.490378	6.83144	6.0473	0.000419951	0.00273001
ENSMUSG00000028149	-0.223347	6.28467	-3.03462	0.0177988	0.0437037
ENSMUSG00000028152	0.706149	5.85012	8.77221	3.65184e-05	0.000537186
ENSMUSG00000028164	-0.525099	5.61304	-5.56865	0.000699893	0.00392079
ENSMUSG00000028172	-4.12264	3.87019	-14.5371	1.05747e-06	7.01065e-05
ENSMUSG00000028179	1.74977	2.08651	8.69802	3.86908e-05	0.000557623
ENSMUSG00000028184	0.651062	7.67227	7.15931	0.000142103	0.00129789
ENSMUSG00000028197	-2.5482	3.10522	-4.34416	0.00297569	0.01122
ENSMUSG00000028211	1.2517	6.2681	11.9161	4.35144e-06	0.000149662
ENSMUSG00000028214	-2.24079	3.74963	-12.2427	3.59431e-06	0.000135233
ENSMUSG00000028222	7.17861	1.7697	17.2307	3.11138e-07	3.74097e-05
ENSMUSG00000028266	-1.59305	5.1216	-13.7262	1.59417e-06	8.67313e-05
ENSMUSG00000028278	-1.10674	4.87734	-8.36221	5.05235e-05	0.000661242
ENSMUSG00000028289	1.92306	5.12055	18.4547	1.89347e-07	2.9358e-05
ENSMUSG00000028339	-1.71079	7.16111	-12.7633	2.67549e-06	0.000116115
ENSMUSG00000028370	-2.09192	4.95757	-10.5631	1.01407e-05	0.000249315
ENSMUSG00000028385	-0.355109	5.25688	-3.01929	0.0182004	0.0444682
ENSMUSG00000028399	0.551558	7.76385	6.96981	0.000169326	0.00145919
ENSMUSG00000028412	-0.614595	6.88928	-7.50802	0.000103883	0.00104502
ENSMUSG00000028413	-0.418415	7.03719	-4.78309	0.00172832	0.00748899
ENSMUSG00000028436	-0.843083	6.93706	-9.5712	2.00964e-05	0.00037238
ENSMUSG00000028464	-1.69425	5.51927	-14.5972	1.02667e-06	6.87762e-05
ENSMUSG00000028479	-1.10126	5.226	-11.2991	6.32764e-06	0.000185168
ENSMUSG00000028480	-1.85059	5.12046	-14.7913	9.33894e-07	6.63421e-05
ENSMUSG00000028488	-2.9943	3.60609	-11.6635	5.06119e-06	0.000162178
ENSMUSG00000028514	0.379432	6.98088	4.8749	0.00154814	0.00693037
ENSMUSG00000028519	1.48384	3.88831	12.5101	3.08422e-06	0.000125395
ENSMUSG00000028532	0.936833	5.90411	8.076	6.38788e-05	0.00076187
ENSMUSG00000028578	0.437116	4.11836	3.54586	0.00860132	0.0248414
ENSMUSG00000028583	-0.557534	5.97369	-4.66677	0.0019905	0.00833754
ENSMUSG00000028587	1.2882	4.43142	9.92861	1.55989e-05	0.000322287
ENSMUSG00000028591	-5.33697	2.37937	-4.57614	0.00222508	0.0090195
ENSMUSG00000028597	-0.719769	4.87663	-5.99515	0.000443371	0.00283763
ENSMUSG00000028613	-1.05142	3.19945	-5.14461	0.00112812	0.00553014
ENSMUSG00000028634	-1.99279	4.30843	-10.9724	7.77409e-06	0.000210514
ENSMUSG00000028637	1.36874	2.99271	8.49298	4.54897e-05	0.000618956
ENSMUSG00000028641	-0.292226	6.46636	-3.44585	0.00988919	0.0276549
ENSMUSG00000028645	0.565565	5.96376	4.53882	0.00233036	0.00933017
ENSMUSG00000028664	1.06558	6.01579	10.0661	1.41809e-05	0.000303905
ENSMUSG00000028669	0.712729	4.56671	6.51432	0.000262027	0.00196173
ENSMUSG00000028700	0.346793	6.01241	4.21138	0.00352705	0.0126821
ENSMUSG00000028780	-1.35181	6.08477	-13.4851	1.8089e-06	9.07437e-05
ENSMUSG00000028784	-8.92741	3.58863	-7.03923	0.000158728	0.0013944
ENSMUSG00000028803	0.923778	4.27724	6.95007	0.000172481	0.00147318
ENSMUSG00000028822	-0.397593	5.9202	-4.40479	0.00275589	0.0105748
ENSMUSG00000028836	-1.21258	4.87396	-10.9491	7.89043e-06	0.000211201
ENSMUSG00000028838	-1.31492	2.94913	-5.84628	0.000518616	0.00317343
ENSMUSG00000028871	2.41102	4.91808	16.6321	4.01629e-07	4.35156e-05
ENSMUSG00000028878	-0.562738	5.40009	-6.17487	0.000368252	0.00249033
ENSMUSG00000028883	1.81845	4.91007	6.80851	0.000197139	0.00160465
ENSMUSG00000028885	0.657656	4.94841	4.74426	0.00181135	0.00777692
ENSMUSG00000028889	0.695679	4.57615	6.28121	0.000330541	0.00230922
ENSMUSG00000028906	0.753196	7.24961	8.197	5.78012e-05	0.000717065
ENSMUSG00000028914	-0.708172	6.12567	-3.42118	0.0102376	0.0283819
ENSMUSG00000028954	0.397808	6.32632	4.68736	0.00194107	0.00818222
ENSMUSG00000028960	-0.675877	7.93073	-5.85201	0.00051547	0.00316122
ENSMUSG00000028969	0.82237	5.76968	8.19282	5.79997e-05	0.000717065
ENSMUSG00000028991	-0.608755	7.36371	-7.01524	0.000162304	0.0014171
ENSMUSG00000029012	0.687471	5.16893	6.61466	0.000237541	0.00182679
ENSMUSG00000029076	-0.356524	7.03473	-5.19201	0.0010682	0.00532882
ENSMUSG00000029090	-0.652592	7.4798	-7.17154	0.000140522	0.00129089
ENSMUSG00000029093	-1.23045	7.18303	-11.5927	5.28304e-06	0.00016645
ENSMUSG00000029094	-0.377995	6.58903	-4.57405	0.00223085	0.00903715
ENSMUSG00000029098	-0.505827	5.00596	-3.95096	0.00496044	0.0163136
ENSMUSG00000029101	0.482326	6.63561	4.71557	0.00187554	0.00798298
ENSMUSG00000029126	0.6263	5.13638	5.91445	0.000482529	0.003014
ENSMUSG00000029165	-0.390368	6.81387	-5.30422	0.000939901	0.0048629
ENSMUSG00000029168	-2.56565	4.44379	-13.2341	2.06805e-06	9.81835e-05
ENSMUSG00000029211	2.09619	4.85367	13.4554	1.83757e-06	9.12896e-05
ENSMUSG00000029212	2.30499	3.78539	18.3833	1.94737e-07	2.94647e-05
ENSMUSG00000029223	-2.97712	5.36054	-7.92233	7.2657e-05	0.000828531
ENSMUSG00000029231	-1.39457	9.0187	-13.7092	1.6083e-06	8.67313e-05
ENSMUSG00000029265	0.256597	6.21537	3.37359	0.0109476	0.0299357
ENSMUSG00000029270	0.404545	5.04589	3.81762	0.00592994	0.0186555
ENSMUSG00000029290	0.33695	6.48948	4.75144	0.00179568	0.00772514
ENSMUSG00000029311	0.812585	5.86741	5.95474	0.000462522	0.002929
ENSMUSG00000029314	3.0245	2.15937	11.7121	4.91507e-06	0.000159086
ENSMUSG00000029338	-0.524764	5.45008	-3.64938	0.00745586	0.0222271
ENSMUSG00000029344	0.869637	4.65553	7.72048	8.6315e-05	0.000928127
ENSMUSG00000029348	-2.1038	3.18787	-4.93293	0.00144498	0.0065957
ENSMUSG00000029364	-0.967989	6.68438	-9.87916	1.61476e-05	0.000327829
ENSMUSG00000029366	0.436649	5.32772	3.14389	0.0151939	0.0386296
ENSMUSG00000029377	3.7351	1.24984	9.54551	2.04722e-05	0.000375929
ENSMUSG00000029406	-1.17893	6.70542	-13.7923	1.5404e-06	8.60924e-05
ENSMUSG00000029413	1.48356	4.5751	10.0151	1.46888e-05	0.000308642
ENSMUSG00000029423	-3.6727	2.42607	-5.95546	0.000462172	0.00292775
ENSMUSG00000029436	-0.783204	2.86867	-3.46222	0.009665	0.0271626
ENSMUSG00000029449	-0.778979	2.50224	-3.75339	0.00646853	0.0199014
ENSMUSG00000029455	0.508134	7.43069	4.91118	0.00148273	0.00672492
ENSMUSG00000029471	-1.56372	7.09513	-18.5176	1.84734e-07	2.92068e-05
ENSMUSG00000029475	0.45871	6.21191	3.84226	0.00573637	0.0181693
ENSMUSG00000029478	-0.552547	8.29343	-6.33997	0.000311559	0.00221622
ENSMUSG00000029482	-0.698891	5.44629	-4.48738	0.00248451	0.00977434
ENSMUSG00000029510	0.762659	4.86866	5.24824	0.00100165	0.00509946
ENSMUSG00000029518	-0.249498	5.97143	-3.17201	0.0145909	0.0374232
ENSMUSG00000029544	-3.00367	3.16098	-13.496	1.79858e-06	9.06385e-05
ENSMUSG00000029570	-1.27079	3.90186	-8.3213	5.22249e-05	0.000672518
ENSMUSG00000029575	-0.474908	5.52466	-4.46967	0.00254015	0.00994642
ENSMUSG00000029576	-1.22967	3.27308	-4.56309	0.0022613	0.00912207
ENSMUSG00000029592	0.371575	5.25891	3.90643	0.00526364	0.0170742
ENSMUSG00000029617	0.374571	5.53032	4.27657	0.00324356	0.0119442
ENSMUSG00000029629	0.734644	6.80622	8.82511	3.50532e-05	0.00052324
ENSMUSG00000029632	0.458278	6.334	4.51944	0.00238715	0.00949896
ENSMUSG00000029669	1.11122	4.0705	7.59853	9.59512e-05	0.000996986
ENSMUSG00000029674	-0.840147	6.08353	-7.85433	7.69673e-05	0.00085784
ENSMUSG00000029686	0.412124	7.64981	5.69856	0.000607549	0.00354807
ENSMUSG00000029699	2.04024	2.37845	10.8115	8.62113e-06	0.000222179
ENSMUSG00000029705	0.44976	7.24805	5.48273	0.000769475	0.00421239
ENSMUSG00000029710	0.504162	7.19332	6.10857	0.000394176	0.00260242
ENSMUSG00000029713	-0.221167	7.57289	-3.13833	0.0153161	0.0388378
ENSMUSG00000029718	-1.48098	7.64846	-21.24	6.81989e-08	1.80041e-05
ENSMUSG00000029722	-0.470769	5.09497	-4.71753	0.00187107	0.00796927
ENSMUSG00000029735	0.864963	3.67899	6.39348	0.000295326	0.002141
ENSMUSG00000029759	-1.05248	4.10593	-6.85014	0.000189501	0.00156367
ENSMUSG00000029761	-0.575391	8.75589	-6.68653	0.000221573	0.00174018
ENSMUSG00000029762	-1.56477	6.22006	-15.7494	5.94958e-07	5.27128e-05
ENSMUSG00000029765	2.58	5.85598	22.4992	4.48256e-08	1.30578e-05
ENSMUSG00000029771	0.504319	5.23021	3.98325	0.00475243	0.0157752
ENSMUSG00000029778	-1.77209	6.40554	-17.8108	2.44877e-07	3.26945e-05
ENSMUSG00000029781	0.660064	8.30958	9.54651	2.04574e-05	0.000375929
ENSMUSG00000029782	0.397784	6.08689	3.98368	0.00474975	0.0157691
ENSMUSG00000029822	0.536546	4.06627	3.17894	0.0144463	0.0371365
ENSMUSG00000029860	-0.578813	7.43484	-4.56796	0.00224772	0.00908252
ENSMUSG00000029992	-0.310556	7.09985	-3.87725	0.00547315	0.0175788
ENSMUSG00000030019	0.313433	5.02523	3.11346	0.0158761	0.0399516
ENSMUSG00000030020	-1.12395	5.48532	-6.77824	0.000202909	0.00163338
ENSMUSG00000030035	0.782066	5.42086	8.12173	6.15014e-05	0.000743516
ENSMUSG00000030062	-0.662411	8.00707	-8.87226	3.38029e-05	0.000511728
ENSMUSG00000030067	0.701006	5.64475	6.27403	0.000332944	0.00232264
ENSMUSG00000030074	2.91766	5.27206	15.563	6.48166e-07	5.58818e-05
ENSMUSG00000030082	-0.456336	7.85865	-6.8882	0.000182807	0.00153077
ENSMUSG00000030084	-0.838534	8.13571	-6.60601	0.000239547	0.00183487
ENSMUSG00000030088	-2.86374	3.91554	-10.8822	8.23673e-06	0.000216043
ENSMUSG00000030091	1.81428	5.67985	10.9452	7.91009e-06	0.000211201
ENSMUSG00000030096	-0.840909	7.04777	-6.6195	0.000236425	0.00182112
ENSMUSG00000030103	-2.49731	4.78193	-11.1728	6.84766e-06	0.000194179
ENSMUSG00000030105	0.316854	6.63011	3.43382	0.0100575	0.0280239
ENSMUSG00000030122	-0.471625	7.9511	-6.15852	0.000374463	0.00251114
ENSMUSG00000030126	-0.477159	6.46882	-5.45844	0.000790516	0.00429578
ENSMUSG00000030138	-0.520106	7.39454	-4.39261	0.00279856	0.0106983
ENSMUSG00000030157	-0.811135	2.59581	-3.44575	0.00989057	0.0276549
ENSMUSG00000030168	-0.341032	6.81761	-4.35828	0.00292284	0.0110597
ENSMUSG00000030177	-0.394895	5.26071	-4.1675	0.00373302	0.0132132
ENSMUSG00000030208	-0.933972	8.1272	-10.9437	7.91815e-06	0.000211201
ENSMUSG00000030222	-3.04146	3.35736	-9.78131	1.72986e-05	0.000341008
ENSMUSG00000030223	0.910088	5.07129	5.29791	0.000946651	0.00489387
ENSMUSG00000030231	0.25638	6.40692	3.1856	0.0143088	0.0368718
ENSMUSG00000030256	2.92483	4.43626	16.5245	4.20893e-07	4.44621e-05
ENSMUSG00000030269	-0.988869	5.94321	-8.56022	4.31222e-05	0.000599471
ENSMUSG00000030272	-0.32915	5.88105	-3.04045	0.0176486	0.0434514
ENSMUSG00000030276	-0.833174	4.12967	-6.69834	0.000219065	0.0017256
ENSMUSG00000030287	2.72851	5.40459	30.3759	4.98742e-09	5.1443e-06
ENSMUSG00000030301	-0.389645	5.09429	-3.11306	0.0158852	0.0399645
ENSMUSG00000030304	-0.320984	6.63105	-4.31881	0.00307323	0.0114886
ENSMUSG00000030306	-1.28476	5.13544	-11.0432	7.43122e-06	0.000203813
ENSMUSG00000030315	0.414784	5.91251	3.96893	0.00484345	0.016
ENSMUSG00000030342	-0.740016	4.89884	-6.61059	0.000238483	0.00183037
ENSMUSG00000030352	-0.767151	7.61566	-8.06395	6.45224e-05	0.000766692
ENSMUSG00000030411	-0.82724	3.21021	-4.84363	0.00160708	0.00709964
ENSMUSG00000030421	0.427995	6.052	4.69948	0.0019126	0.00809593
ENSMUSG00000030428	-2.91429	4.57941	-12.1172	3.86606e-06	0.000140774
ENSMUSG00000030493	0.539189	2.69779	3.2007	0.0140018	0.0362753
ENSMUSG00000030525	0.734384	2.59951	3.48576	0.00935213	0.0264924
ENSMUSG00000030527	-0.504882	6.6331	-4.69566	0.00192153	0.00811905
ENSMUSG00000030546	-3.73792	3.73844	-16.8415	3.66957e-07	4.15006e-05
ENSMUSG00000030554	-2.80302	5.27776	-17.2963	3.02703e-07	3.70685e-05
ENSMUSG00000030589	0.859322	3.75545	4.56222	0.00226372	0.00912799
ENSMUSG00000030590	0.921884	3.78079	6.92335	0.000176859	0.00149503
ENSMUSG00000030598	-0.565393	3.74477	-3.20466	0.0139227	0.0361092
ENSMUSG00000030616	-2.05119	4.14558	-10.113	1.37302e-05	0.000298772
ENSMUSG00000030641	-0.600916	4.60401	-4.15696	0.00378442	0.0133459
ENSMUSG00000030649	-0.640697	5.51333	-5.00596	0.00132575	0.00620266
ENSMUSG00000030688	1.29283	3.65584	10.0654	1.41872e-05	0.000303905
ENSMUSG00000030726	0.255574	6.27989	2.96672	0.0196517	0.0472929
ENSMUSG00000030739	-1.62111	3.19268	-4.68421	0.00194854	0.0082083
ENSMUSG00000030761	-1.35001	7.39775	-6.81548	0.000195836	0.00160083
ENSMUSG00000030780	0.527227	5.3881	5.19233	0.00106781	0.00532825
ENSMUSG00000030781	0.495807	3.6383	3.45449	0.00977024	0.0273943
ENSMUSG00000030816	-0.979189	7.02143	-11.7127	4.91334e-06	0.000159086
ENSMUSG00000030826	-0.373162	6.04116	-3.21872	0.0136448	0.0354859
ENSMUSG00000030835	0.406483	6.47354	5.25601	0.000992819	0.00507253
ENSMUSG00000030844	-0.480847	3.5001	-2.96309	0.0197562	0.0474909
ENSMUSG00000030847	1.27161	5.5412	13.8909	1.464e-06	8.40203e-05
ENSMUSG00000030849	1.57668	6.72072	15.3655	7.10487e-07	5.88785e-05
ENSMUSG00000030865	-3.023	4.66699	-14.2022	1.24945e-06	7.67476e-05
ENSMUSG00000030879	0.4479	5.44257	3.586	0.00813613	0.0238018
ENSMUSG00000030887	0.355846	4.82966	3.46704	0.00960003	0.0270234
ENSMUSG00000030890	-0.299397	7.27289	-3.49987	0.00916969	0.0261257
ENSMUSG00000030917	-0.621472	3.63006	-4.33163	0.00302346	0.0113573
ENSMUSG00000030980	0.47208	7.21879	5.17467	0.00108971	0.00540805
ENSMUSG00000030987	1.01376	6.69134	7.59473	9.62697e-05	0.000999396
ENSMUSG00000031026	3.85299	2.76166	14.9449	8.67178e-07	6.3393e-05
ENSMUSG00000031075	2.8234	5.1822	24.1376	2.68366e-08	1.07202e-05
ENSMUSG00000031137	-2.38188	3.96326	-12.9615	2.39808e-06	0.000107976
ENSMUSG00000031145	0.444801	4.87063	4.67698	0.00196581	0.00826838
ENSMUSG00000031168	-1.99123	4.24955	-12.221	3.63968e-06	0.000136141
ENSMUSG00000031170	-1.40165	4.107	-3.81464	0.00595383	0.018707
ENSMUSG00000031226	0.784368	5.3116	5.84476	0.000519451	0.00317494
ENSMUSG00000031239	-1.08865	8.15841	-8.49905	4.52699e-05	0.000617714
ENSMUSG00000031257	0.90666	3.26996	4.91212	0.00148107	0.00672373
ENSMUSG00000031274	0.735425	7.28033	7.17654	0.000139882	0.0012874
ENSMUSG00000031278	-1.53061	6.00276	-12.0695	3.97529e-06	0.000143476
ENSMUSG00000031284	-3.09408	5.79913	-14.3615	1.1536e-06	7.33521e-05
ENSMUSG00000031290	0.949704	5.38276	9.90857	1.58187e-05	0.00032362
ENSMUSG00000031303	-0.850021	6.18737	-4.21806	0.00349681	0.0126111
ENSMUSG00000031309	0.540497	7.37654	7.03842	0.000158848	0.00139453
ENSMUSG00000031314	-0.644173	7.55277	-8.757	3.69525e-05	0.000541913
ENSMUSG00000031333	0.447096	5.14166	3.65292	0.00741964	0.0221541
ENSMUSG00000031342	-1.41973	6.78063	-14.5205	1.06613e-06	7.01965e-05
ENSMUSG00000031349	-2.0084	5.46572	-12.5771	2.96966e-06	0.000124389
ENSMUSG00000031355	-1.80926	4.12345	-9.03741	2.98024e-05	0.000470813
ENSMUSG00000031365	-1.01225	6.94241	-9.4579	2.18144e-05	0.00039087
ENSMUSG00000031370	0.48733	6.02307	4.23382	0.00342655	0.0124183
ENSMUSG00000031375	-1.09946	8.81827	-7.75893	8.35055e-05	0.00090776
ENSMUSG00000031376	1.32964	4.18671	8.51355	4.47501e-05	0.000613671
ENSMUSG00000031380	-3.33894	4.6263	-18.0592	2.21514e-07	3.0441e-05
ENSMUSG00000031391	-2.72819	2.3965	-6.44421	0.000280804	0.00206453
ENSMUSG00000031400	-0.537449	5.84109	-6.15055	0.000377536	0.0025247
ENSMUSG00000031409	1.83359	2.2152	9.04083	2.97254e-05	0.000470372
ENSMUSG00000031438	1.85159	4.20657	13.6088	1.69493e-06	8.81336e-05
ENSMUSG00000031502	-1.68078	10.2507	-21.1551	7.02172e-08	1.80651e-05
ENSMUSG00000031503	-1.25228	9.43105	-15.9131	5.52282e-07	5.01232e-05
ENSMUSG00000031504	-3.07913	2.10428	-7.97097	6.974e-05	0.000807103
ENSMUSG00000031511	-0.276851	6.64916	-3.27516	0.0125879	0.0333906
ENSMUSG00000031533	-0.369808	4.68183	-2.96559	0.019684	0.0473588
ENSMUSG00000031537	0.282602	6.06788	3.80594	0.00602416	0.0188728
ENSMUSG00000031539	-0.994293	3.85237	-4.24675	0.00337004	0.012262
ENSMUSG00000031555	-0.381902	6.01575	-3.2466	0.0131113	0.0344463
ENSMUSG00000031557	0.896741	5.16297	4.48635	0.00248771	0.00978492
ENSMUSG00000031570	-0.338468	5.13615	-3.01427	0.0183339	0.0447318
ENSMUSG00000031574	-5.48759	7.14862	-26.7439	1.26798e-08	6.28746e-06
ENSMUSG00000031590	-0.732753	5.76777	-4.35872	0.00292121	0.0110579
ENSMUSG00000031591	-0.78715	7.17671	-6.18251	0.000365387	0.00247618
ENSMUSG00000031596	1.20595	6.85601	6.63584	0.000232706	0.00180248
ENSMUSG00000031604	-2.34217	6.44637	-13.7434	1.57991e-06	8.67313e-05
ENSMUSG00000031616	-1.90847	7.62476	-16.8422	3.66853e-07	4.15006e-05
ENSMUSG00000031622	-0.713678	7.42349	-6.71584	0.000215407	0.00170512
ENSMUSG00000031631	-0.36709	6.05244	-4.57724	0.00222206	0.00901292
ENSMUSG00000031636	-4.87748	5.96772	-12.5056	3.09218e-06	0.000125422
ENSMUSG00000031641	0.369937	4.12078	3.29748	0.0121941	0.0325474
ENSMUSG00000031647	-1.97421	4.89514	-8.33989	5.1444e-05	0.000667918
ENSMUSG00000031659	-2.38981	6.45385	-7.75771	8.35934e-05	0.00090776
ENSMUSG00000031661	2.13093	5.53651	19.9532	1.07449e-07	2.06581e-05
ENSMUSG00000031668	-0.786088	5.10895	-6.09166	0.000401111	0.0026356
ENSMUSG00000031684	-0.816434	4.92288	-6.964	0.000170247	0.00146533
ENSMUSG00000031708	-0.534231	7.31342	-5.99371	0.00044404	0.00283879
ENSMUSG00000031709	-1.21143	4.1791	-6.10343	0.000396273	0.00261184
ENSMUSG00000031714	0.509503	6.70401	6.45771	0.000277076	0.00204493
ENSMUSG00000031734	6.3973	2.9316	17.4768	2.80821e-07	3.57554e-05
ENSMUSG00000031737	4.54712	0.376648	12.458	3.17678e-06	0.000126453
ENSMUSG00000031749	-0.528545	6.46225	-6.2527	0.000340209	0.00235707
ENSMUSG00000031756	-0.500326	5.06115	-4.90127	0.00150029	0.00678378
ENSMUSG00000031778	-1.20465	4.52043	-5.72178	0.000592515	0.00348201
ENSMUSG00000031780	-8.61412	0.850994	-6.41677	0.000288559	0.00210544
ENSMUSG00000031788	-0.878852	4.93307	-5.67741	0.000621615	0.00359867
ENSMUSG00000031790	1.79532	6.0782	18.4964	1.86271e-07	2.92068e-05
ENSMUSG00000031791	-0.787559	4.64111	-6.4179	0.000288235	0.00210544
ENSMUSG00000031816	0.582355	4.98605	5.10652	0.00117897	0.00569789
ENSMUSG00000031825	-1.39856	5.19875	-4.14212	0.00385806	0.0135289
ENSMUSG00000031833	0.269528	5.47208	3.24703	0.0131033	0.03443
ENSMUSG00000031840	-0.734725	3.19873	-4.28233	0.00321975	0.0118891
ENSMUSG00000031851	0.723449	3.64345	4.67338	0.00197447	0.008294
ENSMUSG00000031853	-4.08728	5.14068	-13.2689	2.02975e-06	9.78534e-05
ENSMUSG00000031865	-0.456316	7.69715	-4.95063	0.00141502	0.0065131
ENSMUSG00000031871	-0.995018	7.2888	-4.5607	0.002268	0.00913758
ENSMUSG00000031924	-0.7041	7.06632	-8.441	4.74197e-05	0.000633179
ENSMUSG00000031928	0.534614	5.67644	3.75493	0.00645497	0.0198724
ENSMUSG00000031951	0.666333	3.87298	5.1135	0.00116946	0.0056619
ENSMUSG00000031959	-0.383517	5.64188	-3.57692	0.008239	0.0240077
ENSMUSG00000031971	-0.725866	2.96856	-4.19781	0.00358939	0.0128342
ENSMUSG00000031976	0.538059	5.81097	4.47966	0.00250858	0.00985492
ENSMUSG00000031979	-0.584989	5.76887	-6.81229	0.000196432	0.00160093
ENSMUSG00000031980	-2.39985	2.66394	-9.26597	2.51153e-05	0.000424861
ENSMUSG00000031994	-0.961242	3.1036	-4.3109	0.00310435	0.011581
ENSMUSG00000032009	0.892292	7.69703	6.03103	0.00042711	0.00276485
ENSMUSG00000032010	-1.22925	3.52237	-6.81477	0.000195969	0.00160093
ENSMUSG00000032018	-1.62428	5.73112	-11.3008	6.32098e-06	0.000185168
ENSMUSG00000032030	0.289083	6.23885	3.35229	0.011282	0.0306367
ENSMUSG00000032038	-1.35147	5.91088	-6.28659	0.00032875	0.00230173
ENSMUSG00000032042	-0.251522	6.96774	-3.40052	0.0105395	0.0290542
ENSMUSG00000032047	-0.97303	6.87102	-13.0204	2.32205e-06	0.000106067
ENSMUSG00000032051	-2.77721	6.0072	-16.7086	3.88558e-07	4.29334e-05
ENSMUSG00000032085	-1.86677	5.57949	-15.1403	7.90001e-07	6.08961e-05
ENSMUSG00000032087	-4.29157	2.98827	-7.93357	7.1971e-05	0.000823239
ENSMUSG00000032101	-1.79179	5.17706	-14.3226	1.17623e-06	7.39024e-05
ENSMUSG00000032116	-0.25704	7.4666	-3.7277	0.00669854	0.0204552
ENSMUSG00000032121	0.716912	3.34	3.69932	0.00696284	0.0211081
ENSMUSG00000032135	-1.3673	6.53791	-13.2609	2.03845e-06	9.79782e-05
ENSMUSG00000032192	-0.678645	4.62125	-4.80569	0.00168193	0.00733758
ENSMUSG00000032193	-2.12828	6.20657	-9.90271	1.58836e-05	0.000323971
ENSMUSG00000032194	-0.24415	7.47132	-3.26175	0.0128309	0.0338762
ENSMUSG00000032220	-1.26855	5.01376	-10.1049	1.38067e-05	0.000299017
ENSMUSG00000032228	1.3665	8.26044	18.3147	2.00088e-07	2.94647e-05
ENSMUSG00000032245	0.523111	5.11532	4.35941	0.00291867	0.0110519
ENSMUSG00000032254	-0.564479	6.85437	-4.57222	0.00223589	0.00904993
ENSMUSG00000032258	-1.16491	4.90449	-8.94532	3.19631e-05	0.0004928
ENSMUSG00000032261	-0.967754	5.35274	-4.79375	0.00170626	0.00741178
ENSMUSG00000032267	-1.60998	7.30538	-16.2868	4.67241e-07	4.58326e-05
ENSMUSG00000032281	-2.15523	7.58711	-14.4775	1.08904e-06	7.12176e-05
ENSMUSG00000032320	0.267485	6.69727	3.49288	0.00925959	0.0263039
ENSMUSG00000032323	-9.18135	6.67827	-35.0969	1.72694e-09	5.1443e-06
ENSMUSG00000032332	2.06515	6.84264	12.6799	2.80294e-06	0.000119754
ENSMUSG00000032348	-2.52229	5.61678	-12.0021	4.13583e-06	0.000145759
ENSMUSG00000032349	-0.67319	7.10721	-9.17285	2.69168e-05	0.000444589
ENSMUSG00000032363	-1.44965	6.3827	-15.285	7.37822e-07	5.9584e-05
ENSMUSG00000032370	0.545814	3.46814	3.7621	0.00639244	0.0197336
ENSMUSG00000032384	-0.518866	6.4689	-5.02003	0.00130405	0.00612918
ENSMUSG00000032397	0.522772	5.70918	4.53951	0.00232837	0.00932647
ENSMUSG00000032418	-2.45125	8.07344	-28.0056	9.04726e-09	6.26306e-06
ENSMUSG00000032420	-6.28429	2.87585	-9.2556	2.53091e-05	0.00042721
ENSMUSG00000032437	0.456548	7.77441	6.70702	0.000217242	0.00171598
ENSMUSG00000032482	-0.93978	3.34014	-4.57327	0.002233	0.00904397
ENSMUSG00000032492	-1.26808	4.68475	-7.93344	7.19788e-05	0.000823239
ENSMUSG00000032536	-0.606935	6.62115	-6.43988	0.000282012	0.00207103
ENSMUSG00000032554	0.775196	3.33233	3.03056	0.0179042	0.0439007
ENSMUSG00000032555	0.536975	7.75715	6.84119	0.000191116	0.00157294
ENSMUSG00000032570	0.664573	6.8183	8.09506	6.28755e-05	0.000753644
ENSMUSG00000032590	0.604765	5.63607	7.08645	0.000151943	0.00135557
ENSMUSG00000032595	0.765429	3.37502	4.81106	0.0016711	0.00730527
ENSMUSG00000032599	0.52496	6.67843	5.44075	0.000806238	0.00436272
ENSMUSG00000032606	0.352067	4.96859	2.94987	0.020142	0.0482021
ENSMUSG00000032640	-0.726323	6.72102	-7.87392	7.56967e-05	0.000852076
ENSMUSG00000032666	-0.83706	5.79302	-7.60695	9.52485e-05	0.000992842
ENSMUSG00000032719	1.45614	2.14921	3.46358	0.00964659	0.0271267
ENSMUSG00000032735	2.02255	3.77029	5.82592	0.000529966	0.00322339
ENSMUSG00000032744	-2.82922	6.12152	-24.6462	2.30443e-08	9.84555e-06
ENSMUSG00000032754	-0.969545	3.43045	-5.69778	0.000608065	0.00354807
ENSMUSG00000032786	-2.71774	7.14931	-14.7748	9.41423e-07	6.63421e-05
ENSMUSG00000032802	0.476626	3.61229	3.10572	0.0160547	0.0403013
ENSMUSG00000032812	-0.784783	7.33014	-7.96015	7.03777e-05	0.000810714
ENSMUSG00000032826	-1.41534	4.84514	-6.88452	0.000183443	0.00153209
ENSMUSG00000032902	0.895837	5.48576	9.00121	3.06315e-05	0.000479968
ENSMUSG00000032908	-4.25754	2.9549	-10.7654	8.88236e-06	0.000227393
ENSMUSG00000032911	-1.57213	6.09611	-13.1335	2.18351e-06	0.000101972
ENSMUSG00000032936	-2.47466	2.60313	-9.37628	2.31544e-05	0.000402882
ENSMUSG00000032968	-3.21281	6.94522	-15.6978	6.09176e-07	5.34795e-05
ENSMUSG00000032999	-4.92634	1.95071	-5.88521	0.000497657	0.00308391
ENSMUSG00000033007	-1.70842	2.70184	-5.21264	0.00104323	0.00524783
ENSMUSG00000033033	-0.65919	4.6172	-5.82832	0.000528612	0.00321719
ENSMUSG00000033055	0.624877	4.76822	6.61615	0.000237198	0.00182561
ENSMUSG00000033059	0.595946	7.47569	5.74727	0.000576479	0.00340713
ENSMUSG00000033099	-0.497643	4.66117	-3.8516	0.00566482	0.0180026
ENSMUSG00000033105	-2.65949	6.73087	-10.6716	9.44236e-06	0.000236687
ENSMUSG00000033122	-8.35145	4.03907	-6.99333	0.000165648	0.00143937
ENSMUSG00000033147	-0.633195	3.99942	-4.20902	0.00353781	0.0127089
ENSMUSG00000033186	-0.269168	5.86957	-3.18787	0.0142621	0.0367959
ENSMUSG00000033192	-1.04628	3.77246	-6.49143	0.000268	0.0019948
ENSMUSG00000033214	-2.6879	2.17327	-4.20785	0.00354314	0.0127233
ENSMUSG00000033227	0.580556	6.97826	6.67266	0.000224557	0.00175716
ENSMUSG00000033278	-0.34971	4.97228	-3.17745	0.0144773	0.0371913
ENSMUSG00000033287	-0.408855	5.52719	-3.2112	0.0137928	0.0358157
ENSMUSG00000033335	0.284855	6.61649	3.90149	0.00529845	0.0171594
ENSMUSG00000033356	-1.25711	3.27245	-5.59341	0.000681159	0.00384145
ENSMUSG00000033364	-0.291899	6.95754	-2.97128	0.0195211	0.0470527
ENSMUSG00000033436	-0.920922	8.0686	-13.5	1.79473e-06	9.06385e-05
ENSMUSG00000033491	-2.10366	8.17728	-12.5097	3.08498e-06	0.000125395
ENSMUSG00000033578	0.931393	5.1903	6.8388	0.000191548	0.00157499
ENSMUSG00000033585	-0.290401	6.78983	-3.17457	0.0145374	0.0373009
ENSMUSG00000033628	-0.935067	5.56814	-5.35961	0.000882926	0.0046571
ENSMUSG00000033644	-2.43164	6.87698	-19.2765	1.38048e-07	2.46231e-05
ENSMUSG00000033697	0.556289	5.85041	5.01994	0.0013042	0.00612918
ENSMUSG00000033713	-0.591407	6.8828	-4.86863	0.00155977	0.00695869
ENSMUSG00000033722	-1.15973	7.06368	-9.20228	2.63322e-05	0.000437287
ENSMUSG00000033728	0.450846	4.9942	4.85365	0.00158793	0.00703282
ENSMUSG00000033752	-1.10327	2.90056	-4.47795	0.00251396	0.00987203
ENSMUSG00000033767	0.408179	6.72671	3.58816	0.00811192	0.0237564
ENSMUSG00000033768	-0.656925	3.82355	-3.20248	0.0139662	0.0362109
ENSMUSG00000033781	0.553	3.57204	3.63884	0.00756459	0.0224926
ENSMUSG00000033788	-1.57513	5.00657	-8.91882	3.2617e-05	0.000498485
ENSMUSG00000033790	0.491895	5.84559	5.24036	0.0010107	0.00512844
ENSMUSG00000033819	0.381517	5.25309	3.97974	0.00477454	0.0158305
ENSMUSG00000033855	-0.708828	5.85012	-7.35376	0.000119154	0.0011535
ENSMUSG00000033857	0.54479	3.07981	3.24979	0.0130519	0.0343418
ENSMUSG00000033918	-0.502529	5.11259	-5.00862	0.00132162	0.00618987
ENSMUSG00000033931	0.370381	4.92484	3.85817	0.005615	0.0179043
ENSMUSG00000033965	-0.775001	6.36589	-3.91154	0.00522782	0.0169809
ENSMUSG00000034031	5.7616	0.13582	7.78458	8.16885e-05	0.000895407
ENSMUSG00000034101	0.609218	6.11149	7.73566	8.51934e-05	0.000918636
ENSMUSG00000034121	0.425583	4.62641	3.90409	0.00528006	0.017113
ENSMUSG00000034135	-0.589217	6.48458	-4.45829	0.00257661	0.0100506
ENSMUSG00000034156	-2.20899	3.65949	-11.5906	5.28977e-06	0.00016645
ENSMUSG00000034158	-1.36586	7.74559	-11.7997	4.6635e-06	0.000155931
ENSMUSG00000034161	-1.18696	2.42825	-4.51482	0.00240092	0.00953919
ENSMUSG00000034177	3.55135	3.20125	20.0441	1.03956e-07	2.03688e-05
ENSMUSG00000034205	-1.48647	6.86142	-12.0581	4.00191e-06	0.000144084
ENSMUSG00000034212	-1.28069	3.97531	-6.79475	0.000199738	0.00161964
ENSMUSG00000034220	-1.44997	7.28863	-20.3094	9.44821e-08	2.00335e-05
ENSMUSG00000034245	0.693537	4.99762	6.57189	0.000247651	0.00187159
ENSMUSG00000034269	-0.234149	8.79603	-3.05381	0.0173092	0.0427967
ENSMUSG00000034271	-0.782127	2.94354	-3.84837	0.00568944	0.0180474
ENSMUSG00000034275	-2.09281	5.12364	-6.71436	0.000215712	0.00170604
ENSMUSG00000034285	0.857328	4.98398	6.64726	0.000230143	0.00178747
ENSMUSG00000034295	1.45733	3.47331	7.04765	0.000157493	0.00138834
ENSMUSG00000034320	-0.993756	5.26013	-7.55812	9.94058e-05	0.00101821
ENSMUSG00000034324	2.33208	3.90781	13.5447	1.75293e-06	8.98715e-05
ENSMUSG00000034341	-0.64343	6.20333	-6.96039	0.000170824	0.00146742
ENSMUSG00000034343	0.368538	5.05032	3.77454	0.00628558	0.0195103
ENSMUSG00000034403	-0.92567	7.3125	-12.799	2.62304e-06	0.000114876
ENSMUSG00000034424	-0.586546	5.42352	-5.77847	0.000557506	0.00332876
ENSMUSG00000034485	-1.258	6.37442	-7.98382	6.89919e-05	0.000805723
ENSMUSG00000034573	0.984451	7.30621	9.6078	1.95743e-05	0.000368235
ENSMUSG00000034575	-0.587806	6.16777	-6.80578	0.000197652	0.00160679
ENSMUSG00000034648	3.84046	5.55408	30.8801	4.42009e-09	5.1443e-06
ENSMUSG00000034656	-1.21364	4.21032	-8.85003	3.4386e-05	0.000517296
ENSMUSG00000034659	-0.614637	5.73834	-5.94152	0.000468984	0.00296018
ENSMUSG00000034685	0.508817	5.54285	3.35019	0.0113156	0.0307062
ENSMUSG00000034731	-0.456894	5.03688	-4.0962	0.00409611	0.0141538
ENSMUSG00000034780	-0.922405	3.61172	-5.28869	0.000956598	0.00493866
ENSMUSG00000034789	0.319842	5.52559	3.70618	0.00689798	0.0209445
ENSMUSG00000034810	-2.05148	2.5348	-6.51215	0.000262585	0.00196486
ENSMUSG00000034813	1.79138	3.83401	12.9555	2.40603e-06	0.00010808
ENSMUSG00000034848	-0.604788	5.73247	-5.45981	0.000789311	0.00429287
ENSMUSG00000034881	-1.42614	3.47375	-7.67915	8.94536e-05	0.000953345
ENSMUSG00000034898	-1.10028	3.5818	-5.06817	0.00123271	0.00588677
ENSMUSG00000034903	-1.53652	5.1138	-6.5427	0.000254827	0.00191659
ENSMUSG00000034908	-0.46887	7.80782	-5.84713	0.000518148	0.00317249
ENSMUSG00000034910	0.400123	5.81473	3.62394	0.00772124	0.0228734
ENSMUSG00000034926	-0.776725	7.25547	-7.82203	7.91143e-05	0.000874116
ENSMUSG00000034936	1.47556	2.51432	6.15192	0.000377005	0.00252226
ENSMUSG00000034957	-2.61329	3.80637	-12.7193	2.74191e-06	0.000117669
ENSMUSG00000034993	-0.413689	7.03374	-4.64282	0.00204973	0.00852482
ENSMUSG00000035024	-0.765987	6.69327	-10.2582	1.24355e-05	0.00028194
ENSMUSG00000035049	-1.34351	5.795	-14.7016	9.75552e-07	6.69612e-05
ENSMUSG00000035069	0.565004	4.01999	4.1508	0.00381477	0.0134303
ENSMUSG00000035107	-1.15918	7.37276	-7.80614	8.01955e-05	0.000882564
ENSMUSG00000035142	0.627121	3.32072	4.3347	0.00301168	0.0113332
ENSMUSG00000035173	-0.327585	6.24888	-3.64819	0.00746801	0.022257
ENSMUSG00000035183	-0.878989	6.26154	-9.04936	2.95344e-05	0.000468625
ENSMUSG00000035189	-0.759323	2.88534	-4.1565	0.00378667	0.0133484
ENSMUSG00000035226	-4.50108	4.75616	-12.7566	2.68545e-06	0.000116285
ENSMUSG00000035237	-0.78833	2.22106	-3.20243	0.0139672	0.0362109
ENSMUSG00000035239	1.73629	4.05032	12.5682	2.98463e-06	0.000124474
ENSMUSG00000035247	0.456046	7.94358	5.64901	0.000641071	0.00368027
ENSMUSG00000035268	0.300403	5.74659	3.29153	0.0122977	0.0327883
ENSMUSG00000035275	-0.539337	5.19214	-3.29193	0.0122908	0.0327788
ENSMUSG00000035277	-1.88883	6.44378	-21.6432	5.94708e-08	1.65708e-05
ENSMUSG00000035399	-0.648699	4.47509	-5.81387	0.000536814	0.00325064
ENSMUSG00000035476	0.931352	5.67177	9.23266	2.57437e-05	0.000432023
ENSMUSG00000035495	0.399216	5.95508	5.26732	0.000980108	0.00503166
ENSMUSG00000035498	1.98011	2.59725	8.99649	3.07415e-05	0.000480278
ENSMUSG00000035504	-2.04355	4.149	-10.9517	7.87749e-06	0.000211201
ENSMUSG00000035578	0.4176	6.05996	5.15147	0.00111923	0.00550058
ENSMUSG00000035620	-0.292606	5.64462	-3.35593	0.0112242	0.0305055
ENSMUSG00000035623	0.312884	6.99438	3.76946	0.00632898	0.019607
ENSMUSG00000035653	-1.10101	4.14253	-4.56174	0.00226506	0.00912958
ENSMUSG00000035666	0.277614	6.81506	3.22215	0.013578	0.0353632
ENSMUSG00000035671	1.3327	5.59703	8.28989	5.35746e-05	0.000683748
ENSMUSG00000035770	-0.228384	7.35406	-3.34514	0.0113968	0.0308875
ENSMUSG00000035783	-2.57595	7.25075	-26.5115	1.35161e-08	6.49653e-06
ENSMUSG00000035799	-1.99615	4.21307	-11.4432	5.78847e-06	0.000175493
ENSMUSG00000035863	0.327965	6.0853	4.16039	0.0037676	0.0133081
ENSMUSG00000035891	-0.815864	5.86555	-8.439	4.7496e-05	0.000633179
ENSMUSG00000035900	0.877395	5.92264	10.0168	1.46718e-05	0.000308622
ENSMUSG00000035934	-0.972845	6.15619	-9.46317	2.17308e-05	0.000390328
ENSMUSG00000035948	-2.4306	3.00636	-3.4473	0.0098691	0.0276191
ENSMUSG00000036006	-3.79763	3.57021	-4.26821	0.00327849	0.0120428
ENSMUSG00000036019	-1.07631	4.87558	-6.31662	0.000318954	0.00225532
ENSMUSG00000036026	-0.362076	6.1501	-4.10334	0.00405811	0.0140655
ENSMUSG00000036040	-1.50353	3.45466	-5.2481	0.0010018	0.00509946
ENSMUSG00000036052	-0.733383	3.44246	-4.53464	0.00234249	0.00936366
ENSMUSG00000036073	0.449766	4.27347	3.66351	0.00731268	0.0218993
ENSMUSG00000036103	1.78936	6.95692	24.0088	2.7906e-08	1.07304e-05
ENSMUSG00000036109	2.7601	4.9627	20.0196	1.04884e-07	2.03688e-05
ENSMUSG00000036167	0.254817	6.13949	2.95711	0.0199299	0.0478129
ENSMUSG00000036169	-5.31044	3.90324	-11.9903	4.16469e-06	0.000146298
ENSMUSG00000036256	-2.85297	5.7518	-12.6327	2.8781e-06	0.000121882
ENSMUSG00000036295	-1.1268	4.26173	-4.90682	0.00149043	0.00675028
ENSMUSG00000036298	-0.901976	3.11644	-4.66075	0.00200521	0.00837992
ENSMUSG00000036306	2.13126	4.81839	13.7438	1.57959e-06	8.67313e-05
ENSMUSG00000036356	3.50426	3.94594	22.9111	3.92701e-08	1.21775e-05
ENSMUSG00000036368	-0.600938	5.71309	-6.88051	0.000184138	0.00153656
ENSMUSG00000036390	0.906253	3.26834	5.91292	0.00048331	0.0030179
ENSMUSG00000036402	-0.582592	6.7959	-5.01497	0.00131182	0.00615746
ENSMUSG00000036432	-0.814339	3.78647	-4.59716	0.0021681	0.00885009
ENSMUSG00000036550	0.553943	8.85482	8.50187	4.51685e-05	0.000617714
ENSMUSG00000036555	-0.441604	5.91374	-3.4816	0.00940654	0.0265878
ENSMUSG00000036611	-1.14298	4.29782	-8.22675	5.64079e-05	0.000705007
ENSMUSG00000036617	-0.686502	7.89996	-7.22535	0.000133796	0.00124509
ENSMUSG00000036655	-2.45081	2.1461	-4.14323	0.00385252	0.0135188
ENSMUSG00000036687	-3.1306	6.07885	-13.8633	1.48496e-06	8.44405e-05
ENSMUSG00000036752	-0.836202	7.95673	-12.4834	3.13135e-06	0.000125881
ENSMUSG00000036764	-0.778005	2.60835	-4.0604	0.00429278	0.0146313
ENSMUSG00000036775	0.726677	5.07065	7.31687	0.000123167	0.00117519
ENSMUSG00000036782	0.73597	6.16522	8.20922	5.72241e-05	0.000711176
ENSMUSG00000036815	2.83352	1.66044	8.27321	5.43072e-05	0.000689518
ENSMUSG00000036833	-1.36863	5.83949	-5.6274	0.000656334	0.00374442
ENSMUSG00000036834	2.83954	1.99331	11.441	5.7962e-06	0.000175493
ENSMUSG00000036856	1.78008	6.37477	11.2064	6.70466e-06	0.000192394
ENSMUSG00000036885	-1.18879	3.81393	-5.37532	0.000867466	0.00460334
ENSMUSG00000036905	0.972151	2.36218	3.65256	0.00742329	0.0221582
ENSMUSG00000036912	-6.65788	4.29842	-5.23285	0.0010194	0.00514544
ENSMUSG00000036916	0.838543	5.56362	9.72631	1.79861e-05	0.000349147
ENSMUSG00000036932	-0.360841	6.20017	-3.38582	0.0107603	0.029539
ENSMUSG00000036983	0.687429	4.05108	5.78226	0.00055525	0.00332045
ENSMUSG00000037001	0.747157	3.90629	5.53284	0.000728009	0.00404529
ENSMUSG00000037014	-2.39993	2.38511	-4.84097	0.00161221	0.00711741
ENSMUSG00000037016	1.30989	6.18739	12.0436	4.03615e-06	0.000144775
ENSMUSG00000037031	-2.65922	5.65795	-24.5169	2.39475e-08	1.0009e-05
ENSMUSG00000037035	-2.03533	6.73164	-10.9651	7.81029e-06	0.000210715
ENSMUSG00000037071	-2.12674	5.84227	-11.0131	7.57477e-06	0.000207159
ENSMUSG00000037072	-0.343954	7.16198	-4.61787	0.0021135	0.00871602
ENSMUSG00000037098	0.683642	5.85857	6.3399	0.00031158	0.00221622
ENSMUSG00000037104	-0.79844	6.01733	-5.04826	0.00126168	0.00598053
ENSMUSG00000037111	0.590542	6.13211	5.31555	0.000927928	0.00482545
ENSMUSG00000037129	-2.06289	4.99161	-9.74749	1.77178e-05	0.000346182
ENSMUSG00000037161	-4.33431	2.99216	-10.6104	9.8294e-06	0.000243218
ENSMUSG00000037224	-2.34522	2.56326	-3.16242	0.0147937	0.0378475
ENSMUSG00000037235	1.06817	7.1301	13.2371	2.06471e-06	9.81835e-05
ENSMUSG00000037243	0.75286	5.11747	6.17387	0.000368627	0.00249133
ENSMUSG00000037306	-0.596904	4.5599	-5.43299	0.000813244	0.00439198
ENSMUSG00000037326	0.37408	5.83469	4.75556	0.00178676	0.00769195
ENSMUSG00000037337	1.62319	3.48526	11.6261	5.17708e-06	0.000164916
ENSMUSG00000037343	-0.693282	6.91773	-6.59797	0.000241429	0.00184415
ENSMUSG00000037353	0.385135	5.38354	3.61683	0.00779725	0.0230377
ENSMUSG00000037366	0.708341	4.43923	6.88404	0.000183525	0.00153211
ENSMUSG00000037369	1.49077	6.68026	20.828	7.86487e-08	1.87582e-05
ENSMUSG00000037410	-0.604761	6.62828	-5.75345	0.000572663	0.00339176
ENSMUSG00000037434	-0.996544	5.43647	-11.0801	7.2598e-06	0.000201223
ENSMUSG00000037440	-1.20728	4.44893	-7.34527	0.000120065	0.00115765
ENSMUSG00000037443	-1.48066	6.8623	-9.58281	1.99291e-05	0.000371997
ENSMUSG00000037455	-0.565088	4.88889	-4.45418	0.00258992	0.0100858
ENSMUSG00000037493	1.69592	3.9581	9.72309	1.80272e-05	0.000349147
ENSMUSG00000037509	-1.41334	4.99518	-10.2555	1.24586e-05	0.00028213
ENSMUSG00000037519	-0.418551	6.97609	-4.43854	0.00264125	0.0102318
ENSMUSG00000037541	-1.96152	4.18197	-8.18615	5.83187e-05	0.00071874
ENSMUSG00000037570	-0.431009	6.35386	-5.23828	0.0010131	0.00513654
ENSMUSG00000037579	1.78668	3.37721	8.77671	3.63912e-05	0.000535978
ENSMUSG00000037606	-0.609572	5.70283	-5.06399	0.00123874	0.00590529
ENSMUSG00000037624	1.6261	2.97196	6.44554	0.000280435	0.0020626
ENSMUSG00000037664	2.37157	7.23927	35.6487	1.53992e-09	5.1443e-06
ENSMUSG00000037685	0.978918	5.95623	10.2587	1.24314e-05	0.00028194
ENSMUSG00000037697	-0.903938	6.19019	-9.37376	2.31973e-05	0.000402882
ENSMUSG00000037706	-0.474766	8.33178	-6.88626	0.000183141	0.00153209
ENSMUSG00000037710	0.731834	3.69346	4.06025	0.00429364	0.0146313
ENSMUSG00000037712	-0.4654	7.15228	-5.2645	0.000983266	0.00503711
ENSMUSG00000037750	-0.625881	5.50427	-6.88453	0.000183442	0.00153209
ENSMUSG00000037772	-1.20087	4.95188	-5.78963	0.000550891	0.00331086
ENSMUSG00000037784	-0.392373	5.51506	-4.01127	0.0045796	0.0153199
ENSMUSG00000037791	0.523595	6.7823	6.36683	0.00030329	0.00217831
ENSMUSG00000037816	-0.565082	5.61871	-5.83012	0.000527603	0.00321207
ENSMUSG00000037820	-0.560542	7.23578	-3.97589	0.00479899	0.0158859
ENSMUSG00000037892	0.860509	7.51257	6.27139	0.000333837	0.00232717
ENSMUSG00000037936	-3.04481	8.08501	-42.3266	4.35571e-10	3.49178e-06
ENSMUSG00000037965	-0.233021	6.73817	-2.92195	0.0209832	0.0498014
ENSMUSG00000037989	1.50856	3.13967	10.409	1.12345e-05	0.00026528
ENSMUSG00000037993	-0.989243	6.66266	-12.4733	3.14931e-06	0.000125881
ENSMUSG00000038005	-0.345891	5.63651	-3.32871	0.0116652	0.0314155
ENSMUSG00000038072	-0.409414	5.12926	-4.28027	0.00322823	0.0119106
ENSMUSG00000038074	-0.696728	5.71597	-7.11396	0.000148141	0.00133341
ENSMUSG00000038121	-0.585648	6.49972	-6.33104	0.000314364	0.00222942
ENSMUSG00000038146	-0.966911	7.04819	-8.03374	6.61682e-05	0.000779981
ENSMUSG00000038173	-3.00399	3.7915	-14.9472	8.6625e-07	6.3393e-05
ENSMUSG00000038205	-0.511654	5.57283	-3.62864	0.00767149	0.0227611
ENSMUSG00000038215	-0.318836	5.01817	-2.96821	0.0196089	0.0472136
ENSMUSG00000038250	0.358874	5.72223	3.91205	0.00522428	0.0169751
ENSMUSG00000038264	-0.902017	6.53273	-9.86051	1.63602e-05	0.000329362
ENSMUSG00000038286	0.539222	3.89701	4.03721	0.00442565	0.0149539
ENSMUSG00000038291	-1.09659	5.65323	-5.31514	0.000928356	0.00482545
ENSMUSG00000038299	0.2767	6.27911	2.92272	0.0209598	0.0497743
ENSMUSG00000038305	-1.47052	6.03023	-11.8811	4.44252e-06	0.000151171
ENSMUSG00000038446	-0.522167	6.08576	-6.67786	0.000223434	0.00175051
ENSMUSG00000038481	-0.32822	6.21726	-3.7517	0.00648336	0.0199407
ENSMUSG00000038503	-0.514259	6.29917	-6.49198	0.000267853	0.00199448
ENSMUSG00000038540	-1.49154	4.95116	-3.67347	0.00721347	0.0216833
ENSMUSG00000038552	-1.43459	5.96548	-12.7116	2.75368e-06	0.000117911
ENSMUSG00000038555	-1.25945	5.34217	-9.51143	2.09829e-05	0.000383476
ENSMUSG00000038576	-0.752958	3.87993	-4.1281	0.00392914	0.0137224
ENSMUSG00000038580	-4.87246	1.83991	-10.0514	1.43253e-05	0.000305239
ENSMUSG00000038587	-1.41811	7.96069	-6.20786	0.000356064	0.00242927
ENSMUSG00000038593	0.587262	5.69517	7.02432	0.00016094	0.00140771
ENSMUSG00000038618	0.624841	3.33712	3.71283	0.00683565	0.0207993
ENSMUSG00000038619	-0.357795	6.98256	-4.96039	0.00139881	0.00645704
ENSMUSG00000038648	-0.760463	7.88666	-9.33406	2.38838e-05	0.000411839
ENSMUSG00000038677	0.465937	5.74423	3.75896	0.00641978	0.0197975
ENSMUSG00000038683	-0.560371	6.08691	-5.25094	0.000998571	0.0050894
ENSMUSG00000038775	0.776302	4.74647	6.42379	0.000286551	0.00209476
ENSMUSG00000038776	-3.89879	4.63581	-15.4713	6.76291e-07	5.77883e-05
ENSMUSG00000038780	-0.496193	6.25926	-4.21613	0.0035055	0.0126306
ENSMUSG00000038797	0.709987	3.91961	4.30141	0.00314218	0.0116828
ENSMUSG00000038828	-0.380488	6.57293	-3.66554	0.00729227	0.021862
ENSMUSG00000038848	-0.323982	7.12037	-4.29543	0.00316628	0.0117451
ENSMUSG00000038872	0.946901	5.11488	5.47658	0.000774745	0.0042316
ENSMUSG00000038932	-1.8136	4.66607	-9.8359	1.66455e-05	0.000333014
ENSMUSG00000038984	1.35379	3.48534	9.64675	1.90356e-05	0.000362892
ENSMUSG00000039001	0.358547	7.16862	3.75889	0.00642035	0.0197975
ENSMUSG00000039004	-1.04622	3.64848	-5.17061	0.00109481	0.00542634
ENSMUSG00000039062	2.32058	5.38339	16.4149	4.41587e-07	4.47807e-05
ENSMUSG00000039081	1.72806	6.17223	9.19169	2.65409e-05	0.000440272
ENSMUSG00000039089	0.294926	5.82625	3.36169	0.0111332	0.0303267
ENSMUSG00000039115	-1.23338	7.76365	-6.01482	0.000434371	0.00280131
ENSMUSG00000039145	-2.35398	2.86062	-7.12823	0.000146211	0.00132098
ENSMUSG00000039159	0.348175	7.17227	4.9242	0.00146	0.00664937
ENSMUSG00000039197	1.29453	5.61866	13.7084	1.60892e-06	8.67313e-05
ENSMUSG00000039202	-1.46042	6.66153	-14.7902	9.34407e-07	6.63421e-05
ENSMUSG00000039205	0.29747	6.45396	3.5005	0.00916163	0.0261096
ENSMUSG00000039221	-0.326783	6.57424	-4.20313	0.00356482	0.0127832
ENSMUSG00000039232	1.63253	2.9935	10.3762	1.14842e-05	0.000268934
ENSMUSG00000039234	-0.698556	6.2434	-7.02698	0.000160542	0.00140619
ENSMUSG00000039252	-1.51466	4.83727	-4.41554	0.00271879	0.0104669
ENSMUSG00000039257	-1.79705	4.83001	-9.49952	2.11647e-05	0.000385334
ENSMUSG00000039286	-0.4396	7.25474	-4.51401	0.00240336	0.00954492
ENSMUSG00000039313	-5.23255	1.38363	-7.01642	0.000162126	0.00141619
ENSMUSG00000039318	-0.791282	7.22144	-6.93915	0.000174256	0.00148061
ENSMUSG00000039323	1.1996	5.92096	7.51823	0.000102953	0.00103959
ENSMUSG00000039337	-2.40181	2.63056	-8.05795	6.48453e-05	0.000769578
ENSMUSG00000039357	-0.356852	5.65844	-3.37043	0.0109964	0.0300393
ENSMUSG00000039382	0.556784	3.79062	3.90144	0.00529883	0.0171594
ENSMUSG00000039396	-0.656301	4.59149	-3.57558	0.00825431	0.0240378
ENSMUSG00000039474	0.354306	4.49815	2.97665	0.0193685	0.0467461
ENSMUSG00000039533	-5.45376	3.85341	-5.37838	0.000864494	0.00459137
ENSMUSG00000039577	-2.09416	3.78872	-9.97948	1.50562e-05	0.00031396
ENSMUSG00000039611	-1.0552	3.71039	-6.06584	0.000411959	0.00269674
ENSMUSG00000039633	0.688949	4.11845	4.66882	0.00198553	0.00832398
ENSMUSG00000039671	0.524649	6.75983	6.5076	0.000263765	0.00197031
ENSMUSG00000039680	-0.597583	3.75381	-3.60224	0.00795568	0.0234128
ENSMUSG00000039684	-1.00294	2.77162	-5.32636	0.00091665	0.0047825
ENSMUSG00000039697	-0.591793	5.62609	-4.29043	0.00318658	0.0118045
ENSMUSG00000039701	0.348286	5.47377	4.23902	0.00340368	0.0123587
ENSMUSG00000039715	0.490395	4.70323	3.07285	0.0168376	0.0418729
ENSMUSG00000039738	-0.429842	5.97185	-4.89444	0.00151252	0.00681984
ENSMUSG00000039804	0.414035	6.39573	5.58629	0.000686489	0.00386371
ENSMUSG00000039831	2.12637	7.96386	20.396	9.16016e-08	2.00129e-05
ENSMUSG00000039844	0.271165	6.97857	3.75382	0.00646473	0.0198929
ENSMUSG00000039852	0.299817	8.03887	4.13002	0.00391933	0.0136981
ENSMUSG00000039873	0.639887	2.72027	2.97532	0.0194061	0.0468153
ENSMUSG00000039929	-0.493138	6.26021	-2.95769	0.019913	0.0477843
ENSMUSG00000039943	-1.36282	5.4873	-10.381	1.14476e-05	0.000268732
ENSMUSG00000039952	-0.648724	8.93699	-7.41869	0.00011244	0.00110746
ENSMUSG00000039967	0.300403	7.44469	3.5075	0.00907271	0.0259301
ENSMUSG00000039982	-2.90995	6.1499	-26.9618	1.19486e-08	6.28746e-06
ENSMUSG00000040003	3.32474	4.4748	29.8093	5.72595e-09	5.24224e-06
ENSMUSG00000040010	-1.7805	7.3154	-19.3245	1.35579e-07	2.46231e-05
ENSMUSG00000040022	1.35707	5.99834	15.6644	6.18587e-07	5.3991e-05
ENSMUSG00000040043	-0.352013	7.1447	-4.71532	0.0018761	0.00798361
ENSMUSG00000040044	0.437952	6.4203	5.20958	0.0010469	0.00526354
ENSMUSG00000040111	-3.27446	7.06534	-28.7257	7.51161e-09	6.26306e-06
ENSMUSG00000040118	-1.24588	6.05615	-13.1358	2.18068e-06	0.000101972
ENSMUSG00000040167	0.308878	5.13525	3.3337	0.011583	0.0312465
ENSMUSG00000040195	-0.730552	5.77018	-6.77719	0.000203113	0.00163338
ENSMUSG00000040213	0.94554	4.41451	9.26988	2.50427e-05	0.000424861
ENSMUSG00000040321	0.323991	4.9867	3.2023	0.0139698	0.0362119
ENSMUSG00000040325	0.434361	6.56386	5.65403	0.000637586	0.00366464
ENSMUSG00000040412	-6.03357	1.66133	-10.513	1.04822e-05	0.000253914
ENSMUSG00000040423	0.366578	6.75476	3.74335	0.00655737	0.0201236
ENSMUSG00000040428	-0.89774	4.59244	-5.07805	0.00121862	0.00583251
ENSMUSG00000040451	-0.679705	5.29031	-4.82139	0.0016505	0.00724753
ENSMUSG00000040479	0.65353	6.94214	8.71823	3.80849e-05	0.000551786
ENSMUSG00000040495	7.26015	0.723979	7.52896	0.000101985	0.00103307
ENSMUSG00000040536	-1.41573	2.74983	-5.34159	0.000901029	0.00472795
ENSMUSG00000040599	-0.458543	5.73929	-4.87667	0.00154488	0.00692027
ENSMUSG00000040618	0.83332	5.94637	10.1711	1.31952e-05	0.000292609
ENSMUSG00000040620	0.302963	6.56885	3.76775	0.00634364	0.0196395
ENSMUSG00000040648	0.585881	6.68802	8.44551	4.72488e-05	0.000633179
ENSMUSG00000040649	1.38277	6.24583	4.93639	0.00143906	0.00658122
ENSMUSG00000040652	0.590004	6.70806	6.73516	0.000211447	0.00168126
ENSMUSG00000040722	-0.426516	5.65782	-4.53501	0.0023414	0.00936366
ENSMUSG00000040734	-0.742969	4.33641	-5.83654	0.000524008	0.00319744
ENSMUSG00000040820	0.677777	4.03203	5.27374	0.000972986	0.00500847
ENSMUSG00000040840	0.298377	5.55954	3.25157	0.0130187	0.0342733
ENSMUSG00000040856	-0.965905	8.73896	-6.49629	0.000266717	0.00198756
ENSMUSG00000040896	-3.47012	5.2122	-16.4673	4.3155e-07	4.46074e-05
ENSMUSG00000040907	-4.9431	3.3837	-17.6511	2.61369e-07	3.39533e-05
ENSMUSG00000040929	0.510986	5.32759	4.73393	0.00183418	0.00784865
ENSMUSG00000040957	-1.94767	4.51949	-5.83568	0.000524489	0.00319919
ENSMUSG00000040964	-0.684061	4.66555	-4.69566	0.00192154	0.00811905
ENSMUSG00000041000	-1.00585	6.41788	-9.06854	2.91096e-05	0.000465608
ENSMUSG00000041117	-0.405427	7.47958	-3.81342	0.00596367	0.018734
ENSMUSG00000041132	-0.541491	3.79818	-3.85096	0.00566964	0.0180108
ENSMUSG00000041141	-1.82819	3.81667	-11.0815	7.25315e-06	0.000201223
ENSMUSG00000041164	0.364286	6.44213	3.36005	0.0111589	0.0303838
ENSMUSG00000041168	-0.708849	7.23477	-9.76666	1.74788e-05	0.000343607
ENSMUSG00000041199	0.499845	4.28868	3.3898	0.0106999	0.0294091
ENSMUSG00000041231	0.663377	5.15077	6.75924	0.000206626	0.00164975
ENSMUSG00000041272	-2.17163	2.52061	-8.44046	4.74403e-05	0.000633179
ENSMUSG00000041297	0.403104	7.10212	5.45491	0.000793623	0.00430779
ENSMUSG00000041298	0.397312	4.97542	3.17998	0.0144248	0.0370912
ENSMUSG00000041313	-0.861505	6.09886	-8.52105	4.4484e-05	0.000611766
ENSMUSG00000041324	-4.49232	6.34806	-11.7386	4.83732e-06	0.000158733
ENSMUSG00000041328	0.50556	7.01256	7.41488	0.000112821	0.00110977
ENSMUSG00000041354	0.563782	5.99921	6.57927	0.000245873	0.00186639
ENSMUSG00000041361	-1.24791	4.0673	-8.82766	3.49842e-05	0.000523022
ENSMUSG00000041375	0.410455	5.92667	3.39772	0.0105812	0.0291327
ENSMUSG00000041408	0.359517	7.69338	4.53599	0.00233857	0.00935916
ENSMUSG00000041417	1.07738	6.98987	6.30287	0.000323398	0.00227004
ENSMUSG00000041420	0.885163	4.08037	6.79054	0.000200541	0.00162464
ENSMUSG00000041440	0.419611	5.39195	3.2606	0.0128519	0.0339131
ENSMUSG00000041515	-1.34129	2.98478	-4.55977	0.00227059	0.00914612
ENSMUSG00000041536	-1.95433	3.11623	-8.04628	6.54791e-05	0.000774708
ENSMUSG00000041540	1.15146	4.8638	9.57456	2.00478e-05	0.00037238
ENSMUSG00000041550	-10.2605	1.83588	-3.74679	0.00652681	0.0200422
ENSMUSG00000041559	-0.636488	4.52548	-3.41571	0.0103167	0.0285765
ENSMUSG00000041649	1.01787	4.69661	9.43789	2.21347e-05	0.000394038
ENSMUSG00000041696	-1.75846	4.75874	-5.66144	0.000632477	0.00364641
ENSMUSG00000041718	1.51916	6.23303	9.12494	2.79001e-05	0.000455354
ENSMUSG00000041736	0.694511	3.30205	4.80704	0.0016792	0.00733067
ENSMUSG00000041765	0.349622	5.31597	3.94626	0.00499149	0.0163933
ENSMUSG00000041852	0.977623	6.93566	6.76821	0.000204862	0.00163975
ENSMUSG00000041870	-0.51272	6.98577	-3.82385	0.0058803	0.0185336
ENSMUSG00000041891	-0.559604	7.42484	-6.99032	0.000166114	0.00144251
ENSMUSG00000041930	-1.17243	4.66188	-9.28988	2.46749e-05	0.000420941
ENSMUSG00000041939	-1.58783	4.83288	-11.5112	5.55205e-06	0.000171064
ENSMUSG00000041958	0.272094	5.92961	3.49792	0.00919464	0.0261735
ENSMUSG00000042082	-0.666926	5.09808	-4.23068	0.0034404	0.0124543
ENSMUSG00000042109	-0.402187	5.88841	-3.29049	0.012316	0.0328233
ENSMUSG00000042116	-2.04232	3.83239	-8.18869	5.81969e-05	0.00071816
ENSMUSG00000042121	-1.27375	6.63459	-12.0083	4.12074e-06	0.000145759
ENSMUSG00000042129	-3.5869	4.47202	-6.95616	0.000171501	0.00146938
ENSMUSG00000042156	0.750425	5.72429	9.16215	2.7133e-05	0.000447009
ENSMUSG00000042229	-0.361618	4.88407	-3.68423	0.007108	0.0214332
ENSMUSG00000042246	-3.7537	3.67513	-4.74795	0.00180328	0.00775014
ENSMUSG00000042284	-1.12571	4.9616	-6.71434	0.000215717	0.00170604
ENSMUSG00000042293	1.05524	1.80899	3.18709	0.0142781	0.0368173
ENSMUSG00000042305	-0.287166	6.11588	-3.20059	0.0140041	0.0362764
ENSMUSG00000042328	0.412563	5.05799	4.3273	0.00304017	0.0113935
ENSMUSG00000042406	-0.317494	6.77026	-3.71365	0.00682804	0.0207814
ENSMUSG00000042428	0.3273	5.68318	3.1301	0.015499	0.0391775
ENSMUSG00000042460	-0.617811	6.81066	-5.76894	0.000563228	0.00335044
ENSMUSG00000042507	-0.502039	5.95881	-5.88236	0.000499157	0.00309076
ENSMUSG00000042520	0.328684	8.27862	5.12033	0.00116024	0.00563729
ENSMUSG00000042594	-0.28901	5.60942	-3.47433	0.00950261	0.026812
ENSMUSG00000042595	0.569463	5.13068	4.32215	0.00306018	0.0114532
ENSMUSG00000042642	0.386055	4.22315	3.01661	0.0182717	0.0446141
ENSMUSG00000042659	-0.940186	5.82965	-7.58573	9.70308e-05	0.00100365
ENSMUSG00000042709	0.582119	4.68787	4.19011	0.00362528	0.0129337
ENSMUSG00000042712	-0.915132	7.90164	-8.67678	3.93391e-05	0.000562748
ENSMUSG00000042772	0.353815	7.39656	4.57489	0.00222851	0.0090315
ENSMUSG00000042804	-1.17855	5.87687	-9.78257	1.72833e-05	0.000341008
ENSMUSG00000042842	1.08185	5.48087	7.3976	0.000114573	0.001121
ENSMUSG00000042961	-1.96303	7.15816	-14.678	9.86814e-07	6.72783e-05
ENSMUSG00000042985	1.76652	5.62796	11.8888	4.42244e-06	0.000150755
ENSMUSG00000043051	0.835014	2.02498	3.92328	0.0051466	0.0167937
ENSMUSG00000043065	-0.387277	5.81384	-3.37701	0.0108948	0.0298339
ENSMUSG00000043067	-0.346539	6.7329	-4.14273	0.00385501	0.0135249
ENSMUSG00000043079	-1.37236	6.42898	-7.94164	7.14828e-05	0.00081856
ENSMUSG00000043153	-1.03764	3.683	-6.65417	0.000228609	0.00177945
ENSMUSG00000043252	-0.871311	6.60458	-6.41489	0.000289097	0.00210777
ENSMUSG00000043445	-1.22019	5.49679	-11.5608	5.38641e-06	0.000167571
ENSMUSG00000043456	-2.41815	2.09623	-8.47844	4.60204e-05	0.000623529
ENSMUSG00000043557	-1.26036	4.80994	-6.92306	0.000176906	0.00149503
ENSMUSG00000043621	-0.780025	2.94639	-2.95262	0.0200611	0.0480438
ENSMUSG00000043673	-1.1936	3.4218	-5.02573	0.00129538	0.00609816
ENSMUSG00000043753	2.36156	2.97931	13.6231	1.68227e-06	8.8129e-05
ENSMUSG00000043895	-0.351927	5.73001	-3.54591	0.00860083	0.0248414
ENSMUSG00000043940	0.431745	7.63979	4.9297	0.00145052	0.00661629
ENSMUSG00000043969	2.62394	5.76511	8.82362	3.50936e-05	0.000523436
ENSMUSG00000044026	0.754081	4.65572	5.26475	0.000982984	0.00503711
ENSMUSG00000044071	-3.45851	2.53061	-8.36622	5.03604e-05	0.000659556
ENSMUSG00000044117	1.17198	3.37619	7.62094	9.40938e-05	0.000985857
ENSMUSG00000044150	0.907051	5.69933	10.541	1.02896e-05	0.00025137
ENSMUSG00000044164	1.49992	3.60234	9.72475	1.8006e-05	0.000349147
ENSMUSG00000044250	0.568221	5.00324	5.86678	0.000507456	0.00312751
ENSMUSG00000044252	-0.465701	5.85808	-5.00426	0.0013284	0.00621103
ENSMUSG00000044288	2.4291	3.93061	9.39623	2.28186e-05	0.000399554
ENSMUSG00000044313	-2.38701	2.93135	-10.0259	1.45794e-05	0.000307014
ENSMUSG00000044367	0.798348	2.99328	4.11654	0.00398876	0.0138828
ENSMUSG00000044447	-1.91845	4.68848	-7.57013	9.83648e-05	0.00101457
ENSMUSG00000044456	-1.27244	5.75619	-11.7734	4.73754e-06	0.000156913
ENSMUSG00000044468	-1.79819	6.80374	-14.7871	9.35796e-07	6.63421e-05
ENSMUSG00000044600	-0.620599	6.29211	-7.64209	9.23774e-05	0.000972644
ENSMUSG00000044628	-1.42874	2.64244	-4.41185	0.00273147	0.010503
ENSMUSG00000044641	-1.37401	4.64033	-7.86801	7.60779e-05	0.000853368
ENSMUSG00000044646	1.75857	4.82143	13.2915	2.00528e-06	9.73573e-05
ENSMUSG00000044667	-3.22799	3.20795	-12.2826	3.51256e-06	0.00013355
ENSMUSG00000044676	1.20951	4.90887	12.4749	3.14645e-06	0.000125881
ENSMUSG00000044709	0.461045	4.55028	3.7642	0.00637428	0.0197029
ENSMUSG00000044716	-2.43388	3.05227	-4.76443	0.00176768	0.0076269
ENSMUSG00000044734	-1.33609	4.37877	-6.93641	0.000174704	0.0014836
ENSMUSG00000044768	0.36095	4.14754	3.16055	0.0148335	0.0379291
ENSMUSG00000044791	0.350163	8.00955	5.04265	0.00126999	0.00600955
ENSMUSG00000044864	-0.870689	7.75237	-11.707	4.9302e-06	0.000159126
ENSMUSG00000044934	-0.747825	5.41325	-6.57236	0.000247537	0.00187147
ENSMUSG00000044949	0.325037	5.09693	3.04579	0.017512	0.0431924
ENSMUSG00000044950	0.442904	5.90115	3.80593	0.00602426	0.0188728
ENSMUSG00000045004	-2.24908	3.88336	-8.54624	4.36029e-05	0.000604405
ENSMUSG00000045038	-0.798201	4.82576	-5.43586	0.000810645	0.00438286
ENSMUSG00000045071	0.875257	5.74377	9.80066	1.7064e-05	0.000338917
ENSMUSG00000045092	-1.30203	5.22925	-7.29111	0.00012606	0.00119554
ENSMUSG00000045095	1.35754	6.43145	9.61673	1.94493e-05	0.000366422
ENSMUSG00000045180	0.465461	5.54679	4.53541	0.00234023	0.00936366
ENSMUSG00000045282	-0.596883	3.36778	-3.07248	0.0168466	0.0418841
ENSMUSG00000045284	3.43826	5.39674	30.4441	4.90611e-09	5.1443e-06
ENSMUSG00000045287	-3.77668	4.81684	-14.4099	1.12616e-06	7.33521e-05
ENSMUSG00000045294	-1.83127	6.24722	-7.44702	0.000109644	0.00108997
ENSMUSG00000045319	-2.00278	3.25551	-5.49303	0.000760745	0.00418
ENSMUSG00000045349	-2.53211	2.85474	-9.22396	2.59107e-05	0.000432805
ENSMUSG00000045427	-0.752243	6.75305	-6.69619	0.000219519	0.00172792
ENSMUSG00000045503	-0.509394	4.14799	-3.28304	0.0124474	0.0331
ENSMUSG00000045555	2.56516	2.89545	11.0706	7.3033e-06	0.000201743
ENSMUSG00000045658	-2.34499	2.93297	-5.3139	0.000929657	0.00482679
ENSMUSG00000045664	-0.976777	3.98245	-6.57483	0.000246941	0.00186934
ENSMUSG00000045680	-1.20479	6.80028	-10.9796	7.73835e-06	0.000209841
ENSMUSG00000045968	-0.784571	3.77441	-3.01292	0.01837	0.0448086
ENSMUSG00000046139	0.353669	6.48156	4.37347	0.00286713	0.0109026
ENSMUSG00000046180	-2.14969	2.50162	-3.57909	0.00821434	0.0239643
ENSMUSG00000046182	-2.8143	5.29335	-16.6583	3.97105e-07	4.33792e-05
ENSMUSG00000046311	0.236183	6.47329	3.03613	0.0177596	0.0436187
ENSMUSG00000046324	0.678973	6.02671	7.4685	0.000107575	0.00107385
ENSMUSG00000046337	-1.48624	3.33374	-6.99719	0.000165055	0.0014359
ENSMUSG00000046402	0.60359	5.36238	6.99477	0.000165427	0.00143849
ENSMUSG00000046410	-1.18229	3.36885	-6.33656	0.000312628	0.00222203
ENSMUSG00000046413	6.621	1.51477	17.5298	2.74736e-07	3.52139e-05
ENSMUSG00000046470	-0.886943	4.07731	-4.50597	0.00242755	0.00961123
ENSMUSG00000046546	0.742734	3.74761	5.7398	0.000581125	0.00343104
ENSMUSG00000046591	0.411268	5.79101	3.96075	0.00489631	0.0161384
ENSMUSG00000046618	-1.33295	4.65158	-5.99318	0.000444287	0.00283879
ENSMUSG00000046671	0.55502	6.51682	7.8723	7.58011e-05	0.000852614
ENSMUSG00000046722	-1.18463	5.92322	-10.4103	1.12251e-05	0.00026528
ENSMUSG00000046743	1.21865	7.33864	8.39183	4.93307e-05	0.000651334
ENSMUSG00000046761	0.849503	2.5118	3.91427	0.00520882	0.0169335
ENSMUSG00000046794	-1.87997	3.49557	-6.5069	0.000263946	0.00197073
ENSMUSG00000046807	-2.65168	3.58648	-8.61014	4.14542e-05	0.00058431
ENSMUSG00000046808	0.529513	4.50033	4.05777	0.00430767	0.0146661
ENSMUSG00000046909	0.560933	3.38432	3.68064	0.00714301	0.0215162
ENSMUSG00000046982	1.07791	6.53477	13.0425	2.29416e-06	0.000105269
ENSMUSG00000046999	-2.42097	2.47156	-9.86676	1.62886e-05	0.000329362
ENSMUSG00000047013	-1.69109	2.88024	-3.18395	0.0143427	0.0369206
ENSMUSG00000047044	-1.02956	5.78082	-9.09073	2.86269e-05	0.000460955
ENSMUSG00000047045	-0.845201	7.22263	-10.2075	1.2871e-05	0.000287075
ENSMUSG00000047281	-3.99447	2.11318	-7.53977	0.00010102	0.00102666
ENSMUSG00000047414	1.25996	6.73841	9.46237	2.17435e-05	0.000390328
ENSMUSG00000047417	-0.337359	6.91349	-4.26352	0.00329828	0.0120906
ENSMUSG00000047434	0.351198	4.5682	3.51263	0.00900816	0.0257993
ENSMUSG00000047515	0.60946	3.64106	4.17996	0.00367323	0.0130611
ENSMUSG00000047539	0.336297	5.65824	3.01703	0.0182603	0.044592
ENSMUSG00000047547	-1.66092	4.41508	-6.78654	0.000201307	0.00162824
ENSMUSG00000047591	-3.80145	3.43671	-6.57765	0.000246261	0.0018677
ENSMUSG00000047710	0.30588	6.43734	3.50355	0.00912276	0.0260422
ENSMUSG00000047712	-0.911449	4.06483	-6.38819	0.00029689	0.0021503
ENSMUSG00000047777	-1.31017	7.90458	-11.1263	7.05087e-06	0.000198551
ENSMUSG00000047786	2.56131	1.41156	10.3572	1.16319e-05	0.000270544
ENSMUSG00000047793	1.11826	6.99971	11.6413	5.12973e-06	0.000164077
ENSMUSG00000047843	0.488656	4.07811	3.4872	0.00933332	0.0264586
ENSMUSG00000047907	-1.23758	7.44527	-13.8552	1.49112e-06	8.44405e-05
ENSMUSG00000047921	-0.42482	5.67113	-4.63622	0.00206639	0.00858251
ENSMUSG00000047965	0.876907	2.93359	4.55163	0.00229361	0.00922146
ENSMUSG00000048186	-1.43602	3.503	-9.15803	2.72169e-05	0.000447623
ENSMUSG00000048218	1.46044	3.50874	8.15694	5.9738e-05	0.000729685
ENSMUSG00000048251	0.785706	3.95225	5.26812	0.000979224	0.00503041
ENSMUSG00000048307	-0.27182	6.31619	-3.24584	0.0131256	0.0344606
ENSMUSG00000048327	-0.539374	6.0466	-6.36678	0.000303305	0.00217831
ENSMUSG00000048410	0.510544	5.30162	4.70398	0.00190215	0.00807124
ENSMUSG00000048440	-0.565186	4.52259	-5.0071	0.00132398	0.00619778
ENSMUSG00000048450	6.08537	1.45763	13.18	2.12922e-06	0.000100581
ENSMUSG00000048490	0.766442	6.22119	6.11613	0.00039112	0.00258675
ENSMUSG00000048503	-0.455036	4.49847	-4.03811	0.00442045	0.0149468
ENSMUSG00000048572	-0.804151	3.57487	-3.59498	0.00803579	0.0236157
ENSMUSG00000048583	1.43326	6.47387	7.39565	0.000114772	0.00112149
ENSMUSG00000048612	-1.42233	6.62393	-12.4791	3.13901e-06	0.000125881
ENSMUSG00000048644	0.506135	4.9896	3.45584	0.00975178	0.0273585
ENSMUSG00000048930	-0.376914	5.27152	-3.69383	0.00701527	0.0212269
ENSMUSG00000048988	2.52242	3.11886	7.26332	0.000129267	0.00121719
ENSMUSG00000049044	-1.15484	3.94548	-4.8086	0.00167605	0.00732179
ENSMUSG00000049047	-0.840241	6.26506	-7.91091	7.33615e-05	0.000833598
ENSMUSG00000049086	1.60061	5.36067	10.0826	1.40204e-05	0.000302353
ENSMUSG00000049090	0.4211	5.9875	4.76535	0.00176573	0.007623
ENSMUSG00000049106	0.738924	6.103	9.93681	1.55099e-05	0.000321677
ENSMUSG00000049112	-6.0979	3.37985	-14.7623	9.47132e-07	6.63421e-05
ENSMUSG00000049115	2.24825	1.85572	9.80092	1.70607e-05	0.000338917
ENSMUSG00000049191	1.08256	3.52984	7.53643	0.000101317	0.00102897
ENSMUSG00000049295	-0.77506	6.11631	-6.01452	0.000434508	0.00280131
ENSMUSG00000049313	1.39446	5.199	6.82731	0.000193648	0.00158834
ENSMUSG00000049382	1.76468	5.10079	10.5179	1.04487e-05	0.000253854
ENSMUSG00000049516	-0.351098	5.68493	-3.27308	0.0126253	0.0334529
ENSMUSG00000049521	-0.867798	5.32621	-5.65358	0.000637901	0.00366536
ENSMUSG00000049580	-0.658722	4.51025	-4.40949	0.0027396	0.0105301
ENSMUSG00000049690	-2.42442	4.37721	-12.3085	3.46042e-06	0.00013355
ENSMUSG00000049764	0.320025	5.82651	3.4815	0.00940794	0.0265878
ENSMUSG00000049804	-0.536804	7.48719	-6.9876	0.000166536	0.00144422
ENSMUSG00000049882	-0.859038	3.9625	-4.62957	0.00208334	0.00862336
ENSMUSG00000049892	-1.42155	3.251	-5.94664	0.000466468	0.00294913
ENSMUSG00000049939	2.21802	3.50369	12.1462	3.80134e-06	0.000139741
ENSMUSG00000049950	0.670693	2.92547	4.02786	0.00448049	0.0150994
ENSMUSG00000049971	2.52421	1.65241	7.44505	0.000109835	0.00109075
ENSMUSG00000050022	-0.580242	5.21597	-5.35123	0.000891299	0.00468969
ENSMUSG00000050069	-2.848	5.01829	-16.101	5.07521e-07	4.85453e-05
ENSMUSG00000050192	-0.846767	4.81268	-4.72016	0.00186511	0.00795064
ENSMUSG00000050199	0.8314	7.78684	4.27562	0.00324751	0.0119542
ENSMUSG00000050244	-1.30458	7.72277	-11.7412	4.82977e-06	0.000158733
ENSMUSG00000050271	1.245	4.5719	8.67922	3.9264e-05	0.000562362
ENSMUSG00000050368	-0.890054	4.28025	-6.07844	0.000406626	0.00266727
ENSMUSG00000050397	6.7656	3.06495	30.1832	5.22571e-09	5.1443e-06
ENSMUSG00000050410	-0.949688	5.17631	-9.34405	2.37089e-05	0.000410656
ENSMUSG00000050428	0.456441	4.3043	3.88798	0.00539509	0.0174037
ENSMUSG00000050447	2.90869	3.84592	13.5708	1.72901e-06	8.93603e-05
ENSMUSG00000050538	1.03516	2.29356	4.81507	0.00166307	0.00728276
ENSMUSG00000050565	-0.384655	7.67252	-5.20166	0.00105644	0.00529075
ENSMUSG00000050587	2.96888	1.48585	9.58372	1.99161e-05	0.000371997
ENSMUSG00000050640	0.725988	3.65884	5.74896	0.000575434	0.003402
ENSMUSG00000050645	-5.1531	5.00663	-20.4728	8.91326e-08	1.96973e-05
ENSMUSG00000050666	-1.36219	6.06431	-15.0257	8.34267e-07	6.24109e-05
ENSMUSG00000050721	-0.884207	5.64017	-7.61075	9.49332e-05	0.000991664
ENSMUSG00000050730	0.604799	6.13651	6.38157	0.000298855	0.00215976
ENSMUSG00000050751	-1.27586	5.1476	-8.94125	3.20625e-05	0.000493109
ENSMUSG00000050875	1.40291	3.01561	9.2855	2.4755e-05	0.000421933
ENSMUSG00000050912	-0.619104	6.7511	-7.64619	9.20487e-05	0.000971515
ENSMUSG00000050926	1.57258	2.2377	6.38388	0.000298169	0.00215755
ENSMUSG00000050953	-1.37229	8.27969	-9.18867	2.66008e-05	0.000440885
ENSMUSG00000051007	0.318467	5.34753	3.49065	0.00928846	0.0263703
ENSMUSG00000051041	-0.796033	4.45536	-6.38762	0.000297056	0.0021503
ENSMUSG00000051043	1.08621	5.12582	5.69052	0.000612852	0.00356511
ENSMUSG00000051236	-1.02251	5.1465	-5.85609	0.000513242	0.00315158
ENSMUSG00000051243	-5.58999	4.48108	-12.0204	4.09166e-06	0.000145409
ENSMUSG00000051306	0.40433	6.26666	4.60924	0.00213606	0.00877486
ENSMUSG00000051335	1.36691	2.26274	6.47059	0.000273567	0.00202448
ENSMUSG00000051359	-1.11284	4.48942	-8.03553	6.60695e-05	0.000779296
ENSMUSG00000051413	0.535389	6.30324	5.0948	0.00119512	0.00575584
ENSMUSG00000051495	0.647169	6.74178	8.47214	4.62527e-05	0.000624916
ENSMUSG00000051586	-0.331889	7.01132	-3.33092	0.0116287	0.031326
ENSMUSG00000051615	-0.930232	5.88515	-8.94952	3.18607e-05	0.000492
ENSMUSG00000051669	-1.27794	2.27648	-3.91628	0.00519486	0.016911
ENSMUSG00000051675	-0.808316	6.12457	-10.3508	1.16817e-05	0.000270902
ENSMUSG00000051727	1.26836	8.77684	4.36017	0.00291586	0.011048
ENSMUSG00000051747	-3.92041	2.86864	-6.10753	0.000394599	0.00260349
ENSMUSG00000051853	-0.624661	7.97453	-5.10722	0.001178	0.00569482
ENSMUSG00000052031	0.299786	5.10055	3.22818	0.0134614	0.0351174
ENSMUSG00000052056	0.34429	6.6126	2.9492	0.0201618	0.0482309
ENSMUSG00000052085	-1.43357	4.17617	-9.92792	1.56064e-05	0.000322287
ENSMUSG00000052102	0.467587	5.29452	4.89707	0.00150779	0.00680447
ENSMUSG00000052117	4.42421	2.57487	17.302	3.01981e-07	3.70685e-05
ENSMUSG00000052131	-3.2404	2.2429	-8.09298	6.29843e-05	0.000754007
ENSMUSG00000052144	-0.270521	6.94393	-3.62125	0.00774996	0.0229373
ENSMUSG00000052155	0.469924	5.50188	4.6265	0.00209119	0.00865374
ENSMUSG00000052248	-1.23616	3.21647	-5.64848	0.000641443	0.00368044
ENSMUSG00000052364	-1.08063	3.66135	-7.16699	0.000141108	0.00129373
ENSMUSG00000052373	-1.06278	4.94435	-7.18601	0.000138677	0.00127876
ENSMUSG00000052430	1.83687	3.07332	11.7719	4.74182e-06	0.000156913
ENSMUSG00000052488	0.299742	7.07362	3.39539	0.0106161	0.0292037
ENSMUSG00000052504	-1.71139	5.44412	-7.39096	0.000115253	0.00112366
ENSMUSG00000052516	-3.09294	6.39901	-20.2303	9.71984e-08	2.00335e-05
ENSMUSG00000052557	-0.419077	5.63357	-4.65257	0.00202539	0.00844141
ENSMUSG00000052681	-0.4024	7.50661	-4.9551	0.00140757	0.00648657
ENSMUSG00000052727	-0.926422	7.44876	-9.11959	2.80124e-05	0.000455639
ENSMUSG00000052752	-0.314233	6.99606	-4.27182	0.00326338	0.0119988
ENSMUSG00000052852	1.37147	7.03604	13.0545	2.27925e-06	0.000104835
ENSMUSG00000052854	-2.32151	7.03233	-7.42944	0.000111369	0.00110086
ENSMUSG00000052889	0.925613	4.1549	6.86874	0.000186196	0.00154568
ENSMUSG00000052928	-0.961335	5.67149	-8.25345	5.51898e-05	0.000695356
ENSMUSG00000052957	0.64568	6.8291	6.14342	0.000380307	0.00253617
ENSMUSG00000052997	0.393705	7.39584	4.53943	0.00232859	0.00932647
ENSMUSG00000053007	-2.14553	3.27282	-5.61706	0.000663779	0.00377234
ENSMUSG00000053062	-2.48714	5.97186	-19.2539	1.39228e-07	2.46231e-05
ENSMUSG00000053117	3.53339	4.45008	15.2039	7.66564e-07	5.98336e-05
ENSMUSG00000053199	-2.23676	6.5297	-20.2024	9.81807e-08	2.00335e-05
ENSMUSG00000053436	0.621268	6.77377	7.56364	9.89256e-05	0.00101569
ENSMUSG00000053470	0.669158	8.04729	10.3023	1.20698e-05	0.000276584
ENSMUSG00000053522	1.33555	5.51596	8.72023	3.80257e-05	0.000551558
ENSMUSG00000053615	-1.67553	3.42806	-7.57729	9.77499e-05	0.00100931
ENSMUSG00000053825	-2.3614	2.38413	-3.75417	0.00646165	0.0198866
ENSMUSG00000053838	-0.455509	6.28828	-5.87304	0.000504102	0.00311296
ENSMUSG00000053963	5.28332	2.5713	18.3062	2.00764e-07	2.94647e-05
ENSMUSG00000053965	-1.53617	6.04146	-10.854	8.38761e-06	0.000218084
ENSMUSG00000054000	-0.509299	3.327	-3.21698	0.0136789	0.0355633
ENSMUSG00000054008	-0.843467	7.57822	-8.33782	5.15301e-05	0.000668501
ENSMUSG00000054027	-1.20171	4.63749	-7.48879	0.000105661	0.0010597
ENSMUSG00000054051	-0.350564	6.54329	-4.8567	0.00158215	0.00701793
ENSMUSG00000054091	-0.89631	4.62075	-5.31032	0.000933437	0.00483857
ENSMUSG00000054256	-0.999921	5.91278	-11.6694	5.04309e-06	0.000161867
ENSMUSG00000054408	0.298852	6.5542	3.57769	0.00823023	0.0239931
ENSMUSG00000054412	-1.28944	3.27641	-5.48196	0.000770133	0.0042135
ENSMUSG00000054428	0.460119	6.48134	4.24458	0.00337945	0.0122846
ENSMUSG00000054452	0.406882	8.28037	5.94463	0.000467455	0.00295343
ENSMUSG00000054459	-1.6923	3.26576	-3.73607	0.00662265	0.0202686
ENSMUSG00000054469	-0.709429	5.53301	-7.43079	0.000111235	0.00110011
ENSMUSG00000054640	-1.08366	6.14655	-5.50911	0.000747332	0.00412054
ENSMUSG00000054679	1.04928	4.00937	8.55926	4.3155e-05	0.000599493
ENSMUSG00000054693	0.98122	7.763	15.2471	7.51092e-07	5.97997e-05
ENSMUSG00000054716	0.54939	4.48607	4.49875	0.00244951	0.00966829
ENSMUSG00000054720	-0.620303	5.20053	-3.65876	0.00736045	0.0220171
ENSMUSG00000054863	-1.08589	3.86217	-7.61569	9.45252e-05	0.000989837
ENSMUSG00000054871	1.08885	3.70839	3.59831	0.00799902	0.0235242
ENSMUSG00000054920	1.84574	5.95222	19.1697	1.43726e-07	2.48944e-05
ENSMUSG00000054942	0.2916	5.53279	3.34409	0.0114138	0.0309204
ENSMUSG00000055013	-0.428304	6.50836	-3.85629	0.00562919	0.0179421
ENSMUSG00000055024	0.268886	7.81578	3.37378	0.0109446	0.0299343
ENSMUSG00000055235	1.02582	5.08961	4.08955	0.00413192	0.0142413
ENSMUSG00000055313	0.821746	2.57415	4.69715	0.00191806	0.00811009
ENSMUSG00000055319	-0.624787	6.59689	-6.95857	0.000171114	0.00146742
ENSMUSG00000055322	-0.645277	7.83227	-6.86599	0.000186681	0.0015471
ENSMUSG00000055409	2.64082	3.58255	17.8253	2.43443e-07	3.26945e-05
ENSMUSG00000055421	-1.20044	3.98214	-5.02679	0.00129377	0.00609209
ENSMUSG00000055639	1.89894	3.91873	14.0796	1.32939e-06	7.98712e-05
ENSMUSG00000055707	0.562548	4.85047	4.76296	0.00177083	0.00763536
ENSMUSG00000055745	0.836109	4.98953	7.55048	0.000100075	0.00102125
ENSMUSG00000055775	2.2202	3.1857	5.30562	0.000938419	0.0048567
ENSMUSG00000055780	-1.22576	3.67564	-3.40045	0.0105406	0.0290542
ENSMUSG00000055917	0.528188	5.33361	4.89098	0.00151877	0.00683516
ENSMUSG00000056004	-0.953039	2.65689	-3.13398	0.0154126	0.0390361
ENSMUSG00000056050	-0.246706	7.1045	-3.02134	0.0181461	0.0443525
ENSMUSG00000056073	-1.07638	2.37746	-3.68566	0.00709412	0.0214015
ENSMUSG00000056121	-0.707667	4.78031	-5.39757	0.00084609	0.00451608
ENSMUSG00000056131	-0.403902	4.80038	-3.831	0.00582396	0.0183922
ENSMUSG00000056153	0.391084	5.64677	4.60449	0.00214861	0.00880228
ENSMUSG00000056204	-0.639516	5.73653	-5.44559	0.000801906	0.00434685
ENSMUSG00000056216	-0.4967	5.74215	-5.26113	0.000987044	0.00505377
ENSMUSG00000056234	0.420938	6.02289	4.18693	0.00364022	0.0129701
ENSMUSG00000056258	-3.33553	2.81587	-10.4036	1.12753e-05	0.000265334
ENSMUSG00000056300	-0.893052	2.92012	-4.76307	0.0017706	0.00763536
ENSMUSG00000056306	-2.31629	2.28832	-7.00019	0.000164593	0.00143318
ENSMUSG00000056367	-1.54868	3.26021	-7.89521	7.43427e-05	0.000843252
ENSMUSG00000056427	-1.77208	4.78148	-11.745	4.81868e-06	0.000158733
ENSMUSG00000056501	-0.878503	3.71208	-5.7876	0.000552087	0.0033139
ENSMUSG00000056602	-1.21181	4.79734	-8.43403	4.76855e-05	0.000634574
ENSMUSG00000056629	-0.380514	4.68297	-3.42911	0.0101242	0.0281617
ENSMUSG00000056687	-1.05853	3.06013	-5.61813	0.000663002	0.00376953
ENSMUSG00000056952	0.264277	5.33261	2.98686	0.0190819	0.0461876
ENSMUSG00000057000	-1.48506	2.76353	-5.5954	0.000679673	0.00383433
ENSMUSG00000057098	-2.37936	4.28697	-5.04776	0.00126241	0.00598099
ENSMUSG00000057137	0.591734	3.18611	3.6976	0.00697931	0.0211447
ENSMUSG00000057193	-0.787065	6.9617	-7.45874	0.00010851	0.00108118
ENSMUSG00000057219	0.468797	3.14415	3.17618	0.0145038	0.0372396
ENSMUSG00000057337	-1.41018	5.00321	-12.2478	3.58367e-06	0.000135097
ENSMUSG00000057378	-1.99865	2.70531	-5.85864	0.000511855	0.00314608
ENSMUSG00000057421	0.621391	6.21787	7.76357	8.31734e-05	0.000906515
ENSMUSG00000057594	0.560918	3.78572	3.03689	0.0177402	0.0435989
ENSMUSG00000057691	0.627296	5.52887	7.0846	0.000152204	0.00135641
ENSMUSG00000057789	0.308757	4.991	3.27555	0.0125809	0.0333766
ENSMUSG00000057933	-8.40125	0.716891	-9.62127	1.93862e-05	0.00036577
ENSMUSG00000058070	-0.837997	5.47599	-4.7435	0.00181302	0.00777889
ENSMUSG00000058135	-0.864598	8.30321	-6.04939	0.000419044	0.00273001
ENSMUSG00000058174	1.05467	2.34644	5.23122	0.00102129	0.00515094
ENSMUSG00000058254	0.823414	5.38236	9.26541	2.51257e-05	0.000424861
ENSMUSG00000058258	-2.3479	5.15774	-10.3573	1.16311e-05	0.000270544
ENSMUSG00000058297	-2.71888	6.87272	-10.9579	7.84626e-06	0.000210715
ENSMUSG00000058454	-2.3578	6.78989	-16.2951	4.65536e-07	4.58326e-05
ENSMUSG00000058498	-3.82377	2.33414	-8.9603	3.15999e-05	0.000488841
ENSMUSG00000058569	-0.748866	7.02665	-6.59316	0.000242564	0.00185061
ENSMUSG00000058672	-0.702978	5.04735	-6.13745	0.000382644	0.00254646
ENSMUSG00000058706	-0.587377	5.7163	-6.22118	0.00035127	0.0024062
ENSMUSG00000058740	1.32695	6.9057	13.2344	2.06774e-06	9.81835e-05
ENSMUSG00000058756	-0.769368	7.52371	-6.39996	0.000293425	0.0021327
ENSMUSG00000058806	-1.33401	5.03105	-7.13299	0.000145574	0.00131786
ENSMUSG00000058914	-4.67438	4.4248	-8.22618	5.64343e-05	0.000705007
ENSMUSG00000058979	-0.534671	5.22302	-5.91049	0.000484547	0.0030228
ENSMUSG00000059149	-0.529666	4.75727	-4.03748	0.0044241	0.0149512
ENSMUSG00000059173	1.42622	4.91822	7.997	6.82332e-05	0.000798935
ENSMUSG00000059277	-0.501956	5.76354	-5.38846	0.000854776	0.00455486
ENSMUSG00000059401	-0.912623	5.71882	-6.91397	0.000178425	0.00150308
ENSMUSG00000059493	-1.51242	5.82672	-10.6971	9.28648e-06	0.000234456
ENSMUSG00000059625	-3.63075	3.14337	-11.2826	6.39309e-06	0.000185951
ENSMUSG00000059713	-0.668219	5.9044	-3.50691	0.00908018	0.025944
ENSMUSG00000059734	-0.729435	5.09702	-5.97361	0.000453465	0.00288114
ENSMUSG00000059743	-2.67445	4.30704	-9.42115	2.24066e-05	0.000395214
ENSMUSG00000059811	-0.297926	5.93856	-3.46793	0.00958803	0.0270015
ENSMUSG00000059820	0.329493	5.49471	3.26792	0.0127185	0.0336534
ENSMUSG00000059824	0.614206	3.55889	4.04953	0.00435455	0.0147734
ENSMUSG00000060152	-0.46997	4.30512	-3.17492	0.0145299	0.0372917
ENSMUSG00000060166	-0.311082	5.97907	-3.61886	0.00777542	0.0229889
ENSMUSG00000060216	-1.03047	5.17485	-10.7196	9.15085e-06	0.00023241
ENSMUSG00000060279	-0.45134	7.24578	-5.42315	0.000822221	0.00442554
ENSMUSG00000060487	1.97684	4.36775	12.0341	4.05887e-06	0.000145048
ENSMUSG00000060548	5.08097	5.5866	40.1236	6.45465e-10	3.49178e-06
ENSMUSG00000060600	0.857318	3.69497	3.93357	0.00507653	0.0166158
ENSMUSG00000060739	-0.298391	6.97641	-3.58128	0.00818942	0.023914
ENSMUSG00000060802	-0.826783	6.40822	-9.31359	2.42468e-05	0.000416222
ENSMUSG00000060882	2.28281	4.16076	15.3298	7.22481e-07	5.90666e-05
ENSMUSG00000060935	-0.296045	6.47036	-3.70143	0.00694285	0.0210641
ENSMUSG00000060961	1.59649	3.89392	9.78981	1.71951e-05	0.000340639
ENSMUSG00000061046	0.410123	4.71251	3.31404	0.0119105	0.031933
ENSMUSG00000061143	0.720435	4.99838	6.21128	0.000354823	0.00242253
ENSMUSG00000061186	-1.57133	4.38711	-12.2904	3.49667e-06	0.00013355
ENSMUSG00000061353	-3.36378	8.12929	-27.6874	9.83715e-09	6.26306e-06
ENSMUSG00000061410	-0.907298	7.50951	-8.83082	3.48991e-05	0.000522156
ENSMUSG00000061411	0.367435	6.61494	5.17945	0.00108373	0.00538698
ENSMUSG00000061533	-0.620453	4.22658	-4.41727	0.00271288	0.0104525
ENSMUSG00000061576	-1.15171	2.1566	-3.91437	0.00520808	0.0169335
ENSMUSG00000061666	0.857549	4.05375	5.24714	0.0010029	0.00510236
ENSMUSG00000061778	-0.563171	4.73973	-5.20633	0.0010508	0.00527624
ENSMUSG00000062098	-0.879635	6.24707	-8.74157	3.73986e-05	0.000545957
ENSMUSG00000062127	0.48335	6.29616	5.59317	0.000681334	0.00384145
ENSMUSG00000062184	-0.834122	6.96268	-9.14657	2.74513e-05	0.000449925
ENSMUSG00000062209	-4.48533	2.7848	-8.66222	3.97907e-05	0.000566678
ENSMUSG00000062372	-2.95166	3.2418	-9.26818	2.50743e-05	0.000424861
ENSMUSG00000062380	-3.19086	3.18532	-8.44469	4.72799e-05	0.000633179
ENSMUSG00000062760	1.9713	2.05604	5.61853	0.000662712	0.00376953
ENSMUSG00000062908	-0.475844	6.24857	-3.42509	0.0101815	0.028262
ENSMUSG00000062980	-2.4409	6.38533	-23.5533	3.20949e-08	1.10325e-05
ENSMUSG00000062991	-2.34859	5.08004	-16.4099	4.42543e-07	4.47807e-05
ENSMUSG00000063065	-0.621276	7.04043	-7.33462	0.000121217	0.00116468
ENSMUSG00000063142	-1.72737	4.56316	-10.8379	8.47478e-06	0.000219
ENSMUSG00000063200	-0.318408	5.75687	-3.31673	0.0118652	0.031842
ENSMUSG00000063236	0.399558	4.46608	3.88272	0.00543315	0.0174883
ENSMUSG00000063253	0.452941	5.2238	4.09132	0.00412235	0.0142317
ENSMUSG00000063382	0.420501	6.84271	4.57944	0.00221602	0.00899793
ENSMUSG00000063410	0.592736	7.07774	8.25506	5.51174e-05	0.000695333
ENSMUSG00000063450	-0.556115	8.58076	-6.01127	0.000435984	0.0028053
ENSMUSG00000063480	0.674574	6.2723	6.70405	0.000217863	0.00172018
ENSMUSG00000063506	0.544334	3.4762	3.82466	0.0058739	0.0185164
ENSMUSG00000063564	-1.37231	5.48897	-7.09132	0.000151263	0.00135139
ENSMUSG00000063765	0.595043	3.65524	3.49254	0.00926403	0.0263088
ENSMUSG00000063849	0.624067	4.35351	4.51401	0.00240336	0.00954492
ENSMUSG00000063856	1.24985	6.62499	8.12477	6.1347e-05	0.000742732
ENSMUSG00000063972	1.50487	4.85117	8.49931	4.52607e-05	0.000617714
ENSMUSG00000064036	-1.72166	6.47661	-11.7061	4.93286e-06	0.000159126
ENSMUSG00000064043	-0.288706	6.41318	-3.6649	0.00729871	0.0218713
ENSMUSG00000064090	0.461675	3.96202	3.46152	0.00967449	0.0271813
ENSMUSG00000064125	1.89858	3.63968	11.7935	4.68084e-06	0.000156008
ENSMUSG00000064128	-0.833914	4.93345	-7.66733	9.0375e-05	0.000959972
ENSMUSG00000064267	0.311933	4.83976	3.03756	0.0177227	0.0435614
ENSMUSG00000064293	3.37656	5.09042	31.6616	3.6795e-09	5.1443e-06
ENSMUSG00000064294	4.20756	2.08186	14.3573	1.15602e-06	7.33521e-05
ENSMUSG00000064302	-0.479705	7.29616	-3.70072	0.00694958	0.0210745
ENSMUSG00000064345	-0.292969	10.8343	-4.43694	0.00264657	0.0102482
ENSMUSG00000064368	-0.254235	10.099	-2.9634	0.0197471	0.0474751
ENSMUSG00000065546	-1.0392	2.40739	-4.57695	0.00222285	0.00901422
ENSMUSG00000065954	-1.71171	6.65705	-11.2313	6.60096e-06	0.000190372
ENSMUSG00000065968	0.960135	2.10227	4.80282	0.00168774	0.00735128
ENSMUSG00000065979	-0.333183	5.29827	-3.68775	0.00707389	0.0213586
ENSMUSG00000066357	0.571138	7.56449	8.04154	6.5739e-05	0.000775961
ENSMUSG00000066441	-0.781912	5.47338	-7.27142	0.000128323	0.0012126
ENSMUSG00000066595	1.00155	3.8178	7.20989	0.000135691	0.00125846
ENSMUSG00000066607	0.929021	4.06721	6.30633	0.000322274	0.00226629
ENSMUSG00000066880	0.448205	4.84149	3.36344	0.0111057	0.0302776
ENSMUSG00000066894	-1.28522	5.80859	-9.11006	2.82137e-05	0.000457366
ENSMUSG00000066900	-0.523348	6.87642	-7.039	0.000158762	0.0013944
ENSMUSG00000067158	-3.14347	5.46649	-4.33984	0.00299207	0.0112663
ENSMUSG00000067288	0.465494	7.10427	4.52989	0.00235636	0.00939903
ENSMUSG00000067338	-3.47511	4.2509	-8.89028	3.33381e-05	0.000507088
ENSMUSG00000067365	-0.361609	4.60844	-3.33789	0.0115145	0.0311141
ENSMUSG00000067389	-0.830731	5.22981	-4.77915	0.00173656	0.00751621
ENSMUSG00000067586	-1.69665	5.42353	-11.4939	5.6111e-06	0.000172606
ENSMUSG00000067713	0.300282	5.69132	3.432	0.0100832	0.0280753
ENSMUSG00000067825	0.825925	4.82437	7.16309	0.000141612	0.00129588
ENSMUSG00000067873	-0.248271	7.02842	-3.33329	0.0115897	0.0312559
ENSMUSG00000067878	-2.02559	3.13453	-5.9385	0.000470471	0.00296469
ENSMUSG00000067879	-6.2734	1.41357	-3.13772	0.0153297	0.0388671
ENSMUSG00000067931	-0.856984	4.87394	-7.05241	0.000156801	0.00138436
ENSMUSG00000068015	-0.569452	4.5507	-5.31952	0.000923774	0.00481053
ENSMUSG00000068115	-0.54011	6.08263	-5.81054	0.000538724	0.00326015
ENSMUSG00000068240	0.364548	6.02927	3.30839	0.0120066	0.0321503
ENSMUSG00000068270	0.547624	6.03102	6.24412	0.000343183	0.00237254
ENSMUSG00000068323	-1.97556	2.82757	-6.1753	0.00036809	0.00249011
ENSMUSG00000068329	0.323563	5.81588	3.06295	0.017081	0.0423687
ENSMUSG00000068373	-3.79017	1.92765	-6.87487	0.000185121	0.00153942
ENSMUSG00000068566	-1.14315	7.2682	-12.1806	3.72594e-06	0.000137832
ENSMUSG00000068742	-0.728839	5.65534	-8.1658	5.93038e-05	0.000725764
ENSMUSG00000068876	1.85516	7.09041	15.9099	5.53092e-07	5.01232e-05
ENSMUSG00000069053	-9.21427	1.17712	-5.23372	0.00101838	0.00514436
ENSMUSG00000069114	0.447157	5.96057	5.32931	0.000913602	0.00477308
ENSMUSG00000069539	1.09877	6.40375	12.7197	2.74126e-06	0.000117669
ENSMUSG00000069631	0.447111	5.10795	3.20646	0.0138866	0.0360254
ENSMUSG00000069743	-0.675102	4.35733	-5.63524	0.000650753	0.0037181
ENSMUSG00000069806	-1.07881	5.36642	-9.90212	1.58902e-05	0.000323971
ENSMUSG00000069835	1.03947	4.11173	7.24712	0.000131178	0.00122547
ENSMUSG00000069911	6.60301	1.01949	16.6009	4.07109e-07	4.35733e-05
ENSMUSG00000070000	-1.13518	4.59141	-6.65297	0.000228875	0.0017808
ENSMUSG00000070327	1.38243	8.77631	9.7839	1.72671e-05	0.000341008
ENSMUSG00000070337	1.19646	2.2011	3.70765	0.00688411	0.0209123
ENSMUSG00000070476	-1.23564	4.30517	-6.15723	0.000374959	0.00251271
ENSMUSG00000070509	-1.52951	5.21699	-9.66374	1.88059e-05	0.000360121
ENSMUSG00000070604	0.525348	2.66607	2.92837	0.0207867	0.049412
ENSMUSG00000070639	-1.37455	4.59715	-7.42568	0.000111742	0.00110228
ENSMUSG00000070645	-11.2482	4.73663	-20.1082	1.01571e-07	2.0132e-05
ENSMUSG00000070695	4.0932	1.21911	13.6074	1.69611e-06	8.81336e-05
ENSMUSG00000070720	-3.23399	3.18481	-6.65489	0.00022845	0.00177893
ENSMUSG00000070730	0.420344	4.72917	3.97503	0.00480445	0.0159
ENSMUSG00000070732	0.891259	4.03028	4.08944	0.00413253	0.0142413
ENSMUSG00000070808	0.382544	5.61281	4.21477	0.00351164	0.0126477
ENSMUSG00000070822	-0.752217	5.17839	-7.2056	0.000136223	0.00126218
ENSMUSG00000070934	0.346666	5.8634	3.68542	0.00709642	0.0214051
ENSMUSG00000071076	-0.738149	7.21139	-7.2839	0.000126884	0.00120171
ENSMUSG00000071176	-0.439206	5.81001	-5.38075	0.000862199	0.00458425
ENSMUSG00000071266	-0.520648	4.86625	-4.46673	0.0025495	0.00997275
ENSMUSG00000071341	-6.60575	1.5704	-6.19068	0.000362354	0.00245649
ENSMUSG00000071477	0.291064	5.16329	2.92014	0.021039	0.0499194
ENSMUSG00000071553	3.97909	2.85619	14.6586	9.96226e-07	6.768e-05
ENSMUSG00000071647	0.441503	5.887	5.27019	0.000976923	0.00502201
ENSMUSG00000071652	0.611667	5.38982	5.70881	0.000600864	0.00352094
ENSMUSG00000071654	0.455592	3.45454	3.09147	0.0163893	0.0409541
ENSMUSG00000071659	-0.41426	8.46469	-5.53981	0.000722437	0.0040213
ENSMUSG00000071757	0.59264	4.35748	5.26604	0.000981543	0.00503365
ENSMUSG00000071796	-0.558922	4.08171	-3.7629	0.00638557	0.0197205
ENSMUSG00000072214	-1.26066	2.42697	-4.42317	0.00269279	0.0103896
ENSMUSG00000072294	-1.25147	5.07777	-11.9059	4.37766e-06	0.000150026
ENSMUSG00000072568	2.02552	4.87148	12.6151	2.90678e-06	0.000122723
ENSMUSG00000072653	0.84354	5.32567	10.1672	1.32303e-05	0.00029271
ENSMUSG00000072825	0.92618	6.37251	11.3371	6.1803e-06	0.000182835
ENSMUSG00000072893	0.487562	4.54583	4.05611	0.00431706	0.0146824
ENSMUSG00000073077	-1.73858	2.35081	-7.55391	9.97735e-05	0.00102027
ENSMUSG00000073102	-4.91196	1.71336	-3.54121	0.00865703	0.0249722
ENSMUSG00000073433	-1.02678	4.89555	-6.00093	0.000440708	0.00282718
ENSMUSG00000073436	0.375501	5.44897	4.05313	0.00433396	0.0147239
ENSMUSG00000073568	-3.11604	3.54261	-8.59256	4.20332e-05	0.000587731
ENSMUSG00000073600	-0.835719	3.102	-4.56253	0.00226285	0.00912641
ENSMUSG00000073609	0.541684	4.48234	2.95581	0.0199677	0.0478796
ENSMUSG00000073647	-0.402182	4.0098	-2.95262	0.0200611	0.0480438
ENSMUSG00000073652	-1.37382	4.607	-8.13718	6.07206e-05	0.000737004
ENSMUSG00000073779	1.24951	1.80028	4.2794	0.00323183	0.011917
ENSMUSG00000073889	0.783901	6.00123	8.24715	5.54745e-05	0.000697549
ENSMUSG00000073894	1.28939	2.30756	3.44538	0.0098957	0.0276573
ENSMUSG00000073987	-1.47459	5.05067	-11.433	5.82505e-06	0.000176089
ENSMUSG00000074024	1.59341	3.3161	11.0445	7.42519e-06	0.000203813
ENSMUSG00000074121	-1.0336	3.75442	-7.43219	0.000111097	0.00109976
ENSMUSG00000074136	0.733181	3.68755	5.25539	0.000993517	0.00507475
ENSMUSG00000074207	-6.13399	4.69911	-9.30812	2.43448e-05	0.00041716
ENSMUSG00000074219	-0.551707	7.10567	-7.13829	0.000144867	0.00131316
ENSMUSG00000074227	-0.600843	6.13416	-5.35636	0.000886161	0.00466776
ENSMUSG00000074354	-2.06818	2.48969	-8.2981	5.32178e-05	0.000680297
ENSMUSG00000074405	0.420241	5.78767	4.71559	0.00187549	0.00798298
ENSMUSG00000074415	1.36923	7.86619	10.2198	1.27638e-05	0.000285811
ENSMUSG00000074575	2.40689	1.82417	6.90172	0.000180493	0.00151469
ENSMUSG00000074656	0.309817	6.90945	3.82266	0.00588975	0.0185542
ENSMUSG00000074676	-3.23626	3.62918	-9.05909	2.9318e-05	0.000467386
ENSMUSG00000074743	-3.09139	6.76824	-23.4778	3.28564e-08	1.10325e-05
ENSMUSG00000074782	-1.24122	3.77878	-4.97787	0.00137028	0.00635893
ENSMUSG00000074794	-0.534129	7.14664	-4.21018	0.0035325	0.0126945
ENSMUSG00000074796	-1.87456	3.87699	-8.33327	5.17204e-05	0.000669163
ENSMUSG00000074802	-1.29466	4.50517	-10.1168	1.36944e-05	0.000298514
ENSMUSG00000074867	0.346042	4.35915	3.03072	0.0179	0.0438997
ENSMUSG00000074987	1.9799	4.92678	19.3059	1.3653e-07	2.46231e-05
ENSMUSG00000075040	0.406916	5.09161	3.85145	0.00566596	0.0180026
ENSMUSG00000075256	-2.06905	4.54857	-14.5495	1.05102e-06	7.01065e-05
ENSMUSG00000075304	3.86861	1.92703	10.7226	9.13336e-06	0.00023241
ENSMUSG00000075408	-2.75196	4.62098	-16.7817	3.76507e-07	4.18423e-05
ENSMUSG00000075478	1.77679	1.96756	4.24837	0.00336305	0.0122458
ENSMUSG00000075604	-8.07587	1.92092	-7.44594	0.000109749	0.00109045
ENSMUSG00000075701	-0.61496	5.02634	-5.33903	0.000903639	0.00473389
ENSMUSG00000075702	-0.573693	4.13552	-4.55809	0.00227532	0.00916325
ENSMUSG00000076431	0.406036	8.07308	4.06336	0.00427618	0.0145915
ENSMUSG00000076435	0.560127	5.50893	4.9427	0.00142837	0.0065557
ENSMUSG00000076441	-2.21485	4.16482	-13.0156	2.32807e-06	0.000106067
ENSMUSG00000076928	-2.84328	1.98328	-3.30573	0.012052	0.0322494
ENSMUSG00000078202	-1.39949	3.99943	-9.7891	1.72038e-05	0.000340639
ENSMUSG00000078234	4.40015	2.90503	14.7301	9.62104e-07	6.66139e-05
ENSMUSG00000078490	-1.40428	2.66406	-5.07981	0.00121612	0.00582923
ENSMUSG00000078570	0.672539	4.45809	5.6517	0.0006392	0.00367063
ENSMUSG00000078578	0.274054	8.32829	3.8296	0.00583496	0.0184209
ENSMUSG00000078580	0.548283	3.35117	2.96162	0.0197987	0.0475693
ENSMUSG00000078611	-0.960541	2.61216	-4.54059	0.00232525	0.00931747
ENSMUSG00000078681	-0.366125	4.63983	-3.56259	0.00840405	0.0243944
ENSMUSG00000078706	-0.836653	5.55711	-8.33155	5.17924e-05	0.000669644
ENSMUSG00000078902	-1.55204	2.35177	-3.07335	0.0168253	0.0418639
ENSMUSG00000079019	-11.631	2.64264	-11.5233	5.51109e-06	0.00017028
ENSMUSG00000079020	-0.500061	6.5923	-3.80104	0.00606416	0.0189607
ENSMUSG00000079022	-2.73981	3.87957	-13.5488	1.7492e-06	8.98715e-05
[truncated: 206 more rows]
