# Supplementary material for: Improved biomarker discovery through a plot twist in transcriptomic data analysis
Source: BMC Biol. 2022 Sep 24;20:208. doi: 10.1186/s12915-022-01398-w (PMC9509653; doi:10.1186/s12915-022-01398-w)
Supplement: Supplementary file 5 — Additional file 5. Significant GO terms enriched from the co-expressed DEGs in the differentiating gonads of the mouse between males and females. [file 12915_2022_1398_MOESM5_ESM.xlsx]

## Sheet: GOterms_Mouse_M3_Fisher_FDR
Analysis Type:	PANTHER Overrepresentation Test
Annotation Version and Release Date:	GO Ontology database DOI: 10.5281/zenodo.6799722 Released 2022-07-01
Analyzed List:	DEGs+WGCNA list (Mus musculus)
Reference List:	MMRef.txt (Mus musculus) n=14,088
Test Type:	FISHER
Correction:	FDR
GO biological process complete	GO ID	MMRef.txt - REFLIST (11392)	upload_1 (2384)	upload_1 (expected)	upload_1 (over/under)	upload_1 (fold Enrichment)	upload_1 (raw P-value)	upload_1 (FDR)
secondary alcohol biosynthetic process	GO:1902653	27	22	5.65	+	3.89	6.43E-06	3.28E-03
cholesterol biosynthetic process	GO:0006695	27	22	5.65	+	3.89	6.43E-06	3.17E-03
sterol biosynthetic process	GO:0016126	30	24	6.28	+	3.82	3.07E-06	2.31E-03
steroid biosynthetic process	GO:0006694	56	38	11.72	+	3.24	1.15E-07	2.75E-04
cholesterol metabolic process	GO:0008203	75	39	15.70	+	2.48	1.50E-05	5.79E-03
sterol metabolic process	GO:0016125	80	40	16.74	+	2.39	1.68E-05	6.16E-03
secondary alcohol metabolic process	GO:1902652	82	39	17.16	+	2.27	5.36E-05	1.39E-02
alcohol biosynthetic process	GO:0046165	68	32	14.23	+	2.25	2.88E-04	4.96E-02
steroid metabolic process	GO:0008202	127	54	26.58	+	2.03	2.72E-05	9.25E-03
external encapsulating structure organization	GO:0045229	188	71	39.34	+	1.80	4.24E-05	1.32E-02
extracellular matrix organization	GO:0030198	188	71	39.34	+	1.80	4.24E-05	1.29E-02
extracellular structure organization	GO:0043062	189	71	39.55	+	1.80	4.52E-05	1.27E-02
negative regulation of cell migration	GO:0030336	213	75	44.57	+	1.68	1.96E-04	3.69E-02
negative regulation of cell motility	GO:2000146	223	77	46.67	+	1.65	2.64E-04	4.66E-02
blood circulation	GO:0008015	243	83	50.85	+	1.63	1.95E-04	3.76E-02
regulation of hormone levels	GO:0010817	304	99	63.62	+	1.56	1.73E-04	3.55E-02
cell adhesion	GO:0007155	500	159	104.63	+	1.52	5.26E-06	2.79E-03
muscle structure development	GO:0061061	350	110	73.24	+	1.50	2.63E-04	4.71E-02
response to hormone	GO:0009725	369	115	77.22	+	1.49	2.33E-04	4.21E-02
response to organic cyclic compound	GO:0014070	386	120	80.78	+	1.49	1.95E-04	3.73E-02
lipid biosynthetic process	GO:0008610	367	114	76.80	+	1.48	2.83E-04	4.93E-02
regulation of cell migration	GO:0030334	667	202	139.58	+	1.45	4.23E-06	2.63E-03
negative regulation of cell population proliferation	GO:0008285	463	140	96.89	+	1.44	1.42E-04	3.23E-02
positive regulation of cell differentiation	GO:0045597	646	195	135.19	+	1.44	7.41E-06	3.31E-03
regulation of cell motility	GO:2000145	698	210	146.07	+	1.44	3.48E-06	2.49E-03
system process	GO:0003008	828	249	173.28	+	1.44	3.64E-07	5.79E-04
regulation of locomotion	GO:0040012	723	216	151.30	+	1.43	3.93E-06	2.56E-03
nervous system process	GO:0050877	515	153	107.77	+	1.42	1.54E-04	3.39E-02
response to endogenous stimulus	GO:0009719	750	221	156.95	+	1.41	6.82E-06	3.15E-03
cell morphogenesis	GO:0000902	542	159	113.42	+	1.40	1.79E-04	3.60E-02
cellular response to endogenous stimulus	GO:0071495	636	186	133.10	+	1.40	6.24E-05	1.59E-02
animal organ morphogenesis	GO:0009887	672	196	140.63	+	1.39	4.34E-05	1.24E-02
cell population proliferation	GO:0008283	559	163	116.98	+	1.39	2.17E-04	3.98E-02
positive regulation of developmental process	GO:0051094	975	281	204.04	+	1.38	1.42E-06	1.45E-03
circulatory system development	GO:0072359	677	194	141.68	+	1.37	9.90E-05	2.32E-02
negative regulation of multicellular organismal process	GO:0051241	692	196	144.81	+	1.35	1.65E-04	3.52E-02
tube development	GO:0035295	704	199	147.33	+	1.35	1.55E-04	3.36E-02
epithelium development	GO:0060429	716	200	149.84	+	1.33	2.91E-04	4.91E-02
tissue development	GO:0009888	1127	313	235.85	+	1.33	4.84E-06	2.77E-03
positive regulation of multicellular organismal process	GO:0051240	997	274	208.64	+	1.31	4.27E-05	1.25E-02
regulation of cell differentiation	GO:0045595	1112	305	232.71	+	1.31	1.65E-05	6.22E-03
regulation of multicellular organismal development	GO:2000026	998	269	208.85	+	1.29	1.54E-04	3.44E-02
regulation of developmental process	GO:0050793	1760	470	368.31	+	1.28	5.14E-07	7.36E-04
regulation of cell population proliferation	GO:0042127	1086	289	227.27	+	1.27	1.70E-04	3.58E-02
regulation of multicellular organismal process	GO:0051239	1809	480	378.57	+	1.27	6.77E-07	8.81E-04
cellular response to organic substance	GO:0071310	1192	314	249.45	+	1.26	1.72E-04	3.56E-02
regulation of transport	GO:0051049	1160	304	242.75	+	1.25	2.93E-04	4.88E-02
anatomical structure morphogenesis	GO:0009653	1549	405	324.16	+	1.25	2.31E-05	8.28E-03
response to organic substance	GO:0010033	1537	399	321.65	+	1.24	5.02E-05	1.33E-02
animal organ development	GO:0048513	2016	523	421.89	+	1.24	1.86E-06	1.57E-03
system development	GO:0048731	2458	637	514.38	+	1.24	7.65E-08	2.19E-04
response to chemical	GO:0042221	2023	520	423.35	+	1.23	5.09E-06	2.80E-03
cellular response to chemical stimulus	GO:0070887	1505	385	314.95	+	1.22	1.89E-04	3.71E-02
regulation of biological quality	GO:0065008	2334	595	488.44	+	1.22	1.88E-06	1.49E-03
signaling	GO:0023052	2416	605	505.60	+	1.20	1.02E-05	4.19E-03
cell differentiation	GO:0030154	2233	557	467.30	+	1.19	4.24E-05	1.27E-02
multicellular organism development	GO:0007275	2950	735	617.35	+	1.19	1.02E-06	1.12E-03
cellular developmental process	GO:0048869	2257	562	472.32	+	1.19	4.54E-05	1.23E-02
cell communication	GO:0007154	2495	621	522.13	+	1.19	1.45E-05	5.75E-03
signal transduction	GO:0007165	2223	551	465.21	+	1.18	8.38E-05	2.00E-02
anatomical structure development	GO:0048856	3320	814	694.78	+	1.17	1.63E-06	1.56E-03
multicellular organismal process	GO:0032501	3744	915	783.51	+	1.17	3.03E-07	6.20E-04
developmental process	GO:0032502	3574	862	747.93	+	1.15	6.52E-06	3.11E-03
response to stimulus	GO:0050896	4147	984	867.84	+	1.13	8.57E-06	3.61E-03
cellular response to stimulus	GO:0051716	3392	800	709.84	+	1.13	2.91E-04	4.96E-02
cellular metabolic process	GO:0044237	4562	857	954.69	-	.90	1.88E-04	3.73E-02
nitrogen compound metabolic process	GO:0006807	4598	842	962.22	-	.88	4.51E-06	2.69E-03
macromolecule metabolic process	GO:0043170	4113	747	860.73	-	.87	8.37E-06	3.63E-03
organic cyclic compound metabolic process	GO:1901360	2233	387	467.30	-	.83	1.19E-04	2.76E-02
gene expression	GO:0010467	1650	269	345.29	-	.78	3.09E-05	1.03E-02
cellular aromatic compound metabolic process	GO:0006725	2118	343	443.23	-	.77	7.62E-07	9.09E-04
cellular nitrogen compound metabolic process	GO:0034641	2512	403	525.69	-	.77	1.29E-08	9.25E-05
cellular macromolecule metabolic process	GO:0044260	1889	303	395.31	-	.77	1.77E-06	1.59E-03
heterocycle metabolic process	GO:0046483	2091	329	437.58	-	.75	5.88E-08	2.10E-04
nucleobase-containing compound metabolic process	GO:0006139	2006	312	419.79	-	.74	4.12E-08	1.96E-04
RNA metabolic process	GO:0016070	1148	176	240.24	-	.73	3.58E-05	1.16E-02
nucleic acid metabolic process	GO:0090304	1644	240	344.04	-	.70	7.43E-09	1.06E-04
DNA metabolic process	GO:0006259	597	79	124.93	-	.63	4.53E-05	1.25E-02
RNA processing	GO:0006396	677	82	141.68	-	.58	3.36E-07	6.01E-04
ncRNA metabolic process	GO:0034660	424	50	88.73	-	.56	4.19E-05	1.33E-02
ncRNA processing	GO:0034470	327	36	68.43	-	.53	7.66E-05	1.86E-02
DNA repair	GO:0006281	399	42	83.50	-	.50	3.61E-06	2.46E-03
chromosome organization	GO:0051276	320	33	66.97	-	.49	2.36E-05	8.23E-03
chromosome segregation	GO:0007059	242	23	50.64	-	.45	7.41E-05	1.86E-02
nuclear chromosome segregation	GO:0098813	192	17	40.18	-	.42	2.01E-04	3.74E-02
double-strand break repair	GO:0006302	163	12	34.11	-	.35	7.45E-05	1.84E-02

## Sheet: GOterms_Mouse_M4_Fisher_FDR
Analysis Type:	PANTHER Overrepresentation Test
Annotation Version and Release Date:	GO Ontology database DOI: 10.5281/zenodo.6799722 Released 2022-07-01
Analyzed List:	WGCNA+DEGs list (Mus musculus)
Reference List:	MMRef.txt (Mus musculus) n=14,088
Test Type:	FISHER
Correction:	FDR
GO biological process complete	GO ID	MMRef.txt - REFLIST (11392)	upload_1 (1834)	upload_1 (expected)	upload_1 (over/under)	upload_1 (fold Enrichment)	upload_1 (raw P-value)	upload_1 (FDR)
secondary alcohol biosynthetic process	GO:1902653	27	21	4.35	+	4.83	4.43E-07	4.87E-04
cholesterol biosynthetic process	GO:0006695	27	21	4.35	+	4.83	4.43E-07	4.52E-04
sterol biosynthetic process	GO:0016126	30	23	4.83	+	4.76	1.51E-07	2.16E-04
steroid biosynthetic process	GO:0006694	56	37	9.02	+	4.10	5.40E-10	3.86E-06
alcohol biosynthetic process	GO:0046165	68	30	10.95	+	2.74	2.13E-05	8.98E-03
cholesterol metabolic process	GO:0008203	75	33	12.07	+	2.73	7.39E-06	4.06E-03
sterol metabolic process	GO:0016125	80	34	12.88	+	2.64	8.15E-06	4.16E-03
secondary alcohol metabolic process	GO:1902652	82	33	13.20	+	2.50	3.06E-05	1.15E-02
steroid metabolic process	GO:0008202	127	48	20.45	+	2.35	2.30E-06	1.43E-03
organic hydroxy compound biosynthetic process	GO:1901617	102	38	16.42	+	2.31	3.44E-05	1.23E-02
regulation of hormone levels	GO:0010817	304	89	48.94	+	1.82	1.73E-06	1.24E-03
axonogenesis	GO:0007409	252	69	40.57	+	1.70	1.55E-04	3.89E-02
metal ion transport	GO:0030001	324	84	52.16	+	1.61	1.45E-04	3.70E-02
cell morphogenesis involved in differentiation	GO:0000904	420	106	67.62	+	1.57	4.72E-05	1.61E-02
neuron projection morphogenesis	GO:0048812	358	90	57.63	+	1.56	2.15E-04	5.05E-02
lipid biosynthetic process	GO:0008610	367	92	59.08	+	1.56	1.95E-04	4.74E-02
negative regulation of cell population proliferation	GO:0008285	463	116	74.54	+	1.56	2.71E-05	1.08E-02
cellular component morphogenesis	GO:0032989	445	108	71.64	+	1.51	1.56E-04	3.85E-02
cell morphogenesis	GO:0000902	542	130	87.26	+	1.49	5.69E-05	1.89E-02
positive regulation of cell differentiation	GO:0045597	646	148	104.00	+	1.42	1.07E-04	3.00E-02
ion transport	GO:0006811	594	136	95.63	+	1.42	2.16E-04	4.99E-02
system process	GO:0003008	828	188	133.30	+	1.41	1.66E-05	7.65E-03
response to endogenous stimulus	GO:0009719	750	168	120.74	+	1.39	1.08E-04	2.98E-02
lipid metabolic process	GO:0006629	746	167	120.10	+	1.39	1.05E-04	3.01E-02
positive regulation of developmental process	GO:0051094	975	209	156.97	+	1.33	1.23E-04	3.33E-02
tissue development	GO:0009888	1127	241	181.44	+	1.33	4.17E-05	1.46E-02
regulation of cell differentiation	GO:0045595	1112	234	179.02	+	1.31	1.26E-04	3.35E-02
anatomical structure morphogenesis	GO:0009653	1549	320	249.37	+	1.28	1.97E-05	8.55E-03
regulation of developmental process	GO:0050793	1760	361	283.34	+	1.27	8.07E-06	4.28E-03
response to chemical	GO:0042221	2023	402	325.68	+	1.23	2.70E-05	1.10E-02
signal transduction	GO:0007165	2223	441	357.88	+	1.23	1.10E-05	5.43E-03
signaling	GO:0023052	2416	477	388.95	+	1.23	5.67E-06	3.25E-03
regulation of multicellular organismal process	GO:0051239	1809	356	291.23	+	1.22	2.07E-04	4.95E-02
animal organ development	GO:0048513	2016	395	324.56	+	1.22	1.04E-04	3.04E-02
cell communication	GO:0007154	2495	486	401.67	+	1.21	1.64E-05	7.84E-03
regulation of biological quality	GO:0065008	2334	452	375.75	+	1.20	6.81E-05	2.16E-02
response to stimulus	GO:0050896	4147	757	667.63	+	1.13	6.72E-05	2.18E-02
metabolic process	GO:0008152	5450	768	877.40	-	.88	2.12E-06	1.44E-03
organic substance metabolic process	GO:0071704	5190	727	835.54	-	.87	2.20E-06	1.43E-03
primary metabolic process	GO:0044238	4916	682	791.43	-	.86	1.47E-06	1.11E-03
cellular metabolic process	GO:0044237	4562	624	734.44	-	.85	8.43E-07	7.54E-04
nitrogen compound metabolic process	GO:0006807	4598	606	740.23	-	.82	2.21E-09	7.89E-06
organic cyclic compound metabolic process	GO:1901360	2233	289	359.49	-	.80	8.09E-05	2.46E-02
macromolecule metabolic process	GO:0043170	4113	532	662.15	-	.80	2.47E-09	7.06E-06
cellular aromatic compound metabolic process	GO:0006725	2118	252	340.98	-	.74	2.96E-07	3.53E-04
cellular nitrogen compound metabolic process	GO:0034641	2512	295	404.41	-	.73	3.24E-09	7.73E-06
gene expression	GO:0010467	1650	190	265.63	-	.72	1.27E-06	1.01E-03
heterocycle metabolic process	GO:0046483	2091	240	336.63	-	.71	1.56E-08	2.79E-05
nucleobase-containing compound metabolic process	GO:0006139	2006	225	322.95	-	.70	5.70E-09	1.17E-05
RNA metabolic process	GO:0016070	1148	128	184.82	-	.69	1.95E-05	8.72E-03
cellular macromolecule metabolic process	GO:0044260	1889	204	304.11	-	.67	7.73E-10	3.69E-06
nucleic acid metabolic process	GO:0090304	1644	167	264.67	-	.63	1.66E-10	2.38E-06
cellular response to DNA damage stimulus	GO:0006974	582	54	93.70	-	.58	2.77E-05	1.07E-02
RNA processing	GO:0006396	677	62	108.99	-	.57	3.01E-06	1.79E-03
DNA metabolic process	GO:0006259	597	50	96.11	-	.52	8.61E-07	7.24E-04
amide biosynthetic process	GO:0043604	387	32	62.30	-	.51	7.30E-05	2.27E-02
DNA repair	GO:0006281	399	25	64.24	-	.39	1.44E-07	2.29E-04
translation	GO:0006412	306	17	49.26	-	.35	7.50E-07	7.16E-04
peptide biosynthetic process	GO:0043043	318	17	51.19	-	.33	2.14E-07	2.79E-04
double-strand break repair	GO:0006302	163	8	26.24	-	.30	1.30E-04	3.37E-02
tRNA metabolic process	GO:0006399	156	7	25.11	-	.28	8.76E-05	2.61E-02
regulation of chromosome segregation	GO:0051983	105	2	16.90	-	.12	3.09E-05	1.13E-02
