# Supplementary material for: Improved biomarker discovery through a plot twist in transcriptomic data analysis
Source: BMC Biol. 2022 Sep 24;20:208. doi: 10.1186/s12915-022-01398-w (PMC9509653; doi:10.1186/s12915-022-01398-w)
Supplement: Supplementary file 6 — Additional file 6. Key genes involved in the gonadal development of the European sea bass and other teleosts. Data compiled from [93, 111]. [file 12915_2022_1398_MOESM6_ESM.xlsx]

## Sheet: A) Canonical genes (n=28)
Official symbol	Fold Change at 110 dpf	Fold Change at 250 dpf	Gene description	transcript ID	chromosome	start transcript	end transcript	Microarray Gene Name
amh	-1.42802	-7.15767	Anti-Mullerian Hormone		LG4	17708158	17708218	DLPD02939
ar	-0.444963	-2.35775	Androgen Receptor		LG14	11848478	11848537	AY647256.1
bmp15	-0.639438	3.59553	bone morphogenetic protein 15	DLAgn_00037590	LG14	1903728	1906233	AM933668.1
cyp11b1	-1.78635	-7.77144	Cytochrome P450 Family 11 Subfamily B Member 1		LG16	8994844	8994901	AF449173.2
cyp19a1a	1.60583	1.63733	D. labrax mRNA for Aromatase (cyp19 gene)	DLAgn_00160670	LG5	21019288	21022188	AJ311177.1
cyp26a1	-1.74237	4.4473	Cytochrome P450 Family 26 Subfamily A Member 1	DLAgn_00213820	UN	6207679	6207738	ASSEMBLY_C3871
ddx4 (vasa)	-0.668532	-0.183127	DEAD (Asp-Glu-Ala-Asp) box polypeptide 4	DLAgn_00140400	LG24	13530853	13530912	ASSEMBLY_REP_C21904
dmrt1	-0.0759099	-0.870022	Doublesex And Mab-3 Related Transcription Factor 1		LG20	18505781	18505840	Laia_2_dmrt1c
dmrt2	-0.543293	5.1018	Doublesex And Mab-3 Related Transcription Factor 2		LG20	18564187	18564267	ASSEMBLY_REP_C1936
dmrt3	-0.336921	2.44369	Doublesex And Mab-3 Related Transcription Factor 3	DLAgn_00191600	LG8	11025852	11027458	SeabassLaia1
erb1	-0.298314	-3.91331	Estrogen Receptor Beta 1		LG17	12412458	12412577	AJ489523.1
erb2	1.52681	0.451315	Estrogen Receptor Beta 2	DLAgn_00021470	LG12	10265833	10265892	DLPD16764
esr1	-0.10742	2.15304	Estrogen Receptor alpha	DLAgn_00071810	LG17	16969383	16969442	DLPD02045
figa	-0.278958	2.0525	Folliculogenesis Specific BHLH Transcription Factor	DLAgn_00123540	LG20	23313712	23313766	FN597057.1
foxl2	-0.30055	2.79434	Forkhead Box L2	DLAgn_00029260	LG13	7387049	7387110	FJ705451
fshr	-0.730505	-3.94012	D. labrax follicle stimulating hormone receptor precursor (fshr) mRNA, complete		LG1B	11640761	11640900	AY642113.1
gsdf1	-1.39284	-3.59272	Gonadal Soma Derived Factor 1		LG19	10362311	10362370	JQ755271
gsdf2	-1.41889	-3.52015	Gonadal Soma Derived Factor 2		LG19	9064022	9064140	JQ755272
hsd11b	-0.0981014	-0.113207	Hydroxysteroid 11-Beta Dehydrogenase 1	DLAgn_00250230	UN	70170309	70170408	DLPD07763
hsd17b10	1.32392	2.35803	Hydroxysteroid 17-Beta Dehydrogenase 10	DLAgn_00125280	LG22-25	168092	168151	ASSEMBLY_REP_C3881
hsd3b	2.95055	2.86938	Hydroxy-Delta-5-Steroid Dehydrogenase, 3 Beta- And Steroid Delta-Isomerase 2	DLAgn_00193200	LG8	14242797	14242856	ASSEMBLY_REP_C26301
nr5a1a (sf-1)	-0.626326	-1.46089	Nuclear Receptor Subfamily 5 Group A Member 1A	DLAgn_00124760	LG20	27054707	27054766	JQ755268
nr5a1b (sf-1)	-0.0147275	-0.775503	Nuclear Receptor Subfamily 5 Group A Member 1B		LG19	2481324	2481385	JQ755269
rxra	-0.857519	-1.63745	Retinoid X Receptor Alpha	DLAgn_00086700	LG14	13362117	13362178	cDN29P0003D01.F.ab1
sox9a	-0.758081	-1.21642	SRY-Box 9	DLAgn_00098680	LG1B	1814727	1815031	AY247000.1
sox9b	-0.455755	-1.40065	SRY-Box 9	DLAgn_00190250	LG8	8864267	8864321	AY247001.1
star	-0.0620168	-0.762404	Steroidogenic Acute Regulatory Protein	DLAgn_00115570	LG20	2507972	2508212	EF409994.1
wt1	-0.752609	-3.06911	Wilms tumor 1	DLAgn_00153550	LG4	23098750	23098934	DLPD04045
