# Supplementary material for: Improved biomarker discovery through a plot twist in transcriptomic data analysis
Source: BMC Biol. 2022 Sep 24;20:208. doi: 10.1186/s12915-022-01398-w (PMC9509653; doi:10.1186/s12915-022-01398-w)
Supplement: Supplementary file 7 — Additional file 7. Key genes involved in the gonadal development of the mouse. Data compiled from [93, 114, 117]. [file 12915_2022_1398_MOESM7_ESM.xlsx]

## Sheet: Hoja1
GeneSymbol	GeneID	Gene name
amh	ENSMUSG00000035262	anti-Mullerian hormone
amhr2	ENSMUSG00000023047	anti-Mullerian hormone type 2 receptor
bmp2	ENSMUSG00000027358	bone morphogenetic protein 2
bmp6	ENSMUSG00000039004	bone morphogenetic protein 6
cbx2	ENSMUSG00000025577	chromobox 2
ctnnb1	ENSMUSG00000006932	catenin (cadherin associated protein), beta 1
cyp11a1	ENSMUSG00000032323	cytochrome P450, family 11, subfamily a, polypeptide 1
cyp11b1	ENSMUSG00000075604	cytochrome P450, family 11, subfamily b, polypeptide 1
cyp17a1	ENSMUSG00000003555	cytochrome P450, family 17, subfamily a, polypeptide 1
cyp19a1	ENSMUSG00000032274	cytochrome P450, family 19, subfamily a, polypeptide 1
cyp26b1	ENSMUSG00000063415	cytochrome P450, family 26, subfamily b, polypeptide 1
dhh	ENSMUSG00000023000	desert hedgehog
dmrt1	ENSMUSG00000043753	doublesex and mab-3 related transcription factor like family A1
esr2	ENSMUSG00000021055	estrogen receptor 2 (beta)
esrra	ENSMUSG00000024955	estrogen related receptor, alpha
fgfr2	ENSMUSG00000030849	ibroblast growth factor receptor 2
figla	ENSMUSG00000030001	folliculogenesis specific basic helix-loop-helix
fog2	ENSMUSG00000022306	zinc finger protein, multitype 2
foxl2	ENSMUSG00000050397	forkhead box L2
fst	ENSMUSG00000021765	follistatin
gadd45a	ENSMUSG00000036390	growth arrest and DNA-damage-inducible 45 alpha
gadd45g	ENSMUSG00000021453	growth arrest and DNA-damage-inducible 45 gamma
gata4	ENSMUSG00000021944	GATA binding protein 4
gata6	ENSMUSG00000005836	GATA binding protein 6
hgf	ENSMUSG00000028864	hepatocyte growth factor
hsd17b3	ENSMUSG00000033122	hydroxysteroid (17-beta) dehydrogenase 3
hsd3b1	ENSMUSG00000027871	hydroxy-delta-5-steroid dehydrogenase, 3 beta- and steroid delta-isomerase 1
insl3	ENSMUSG00000079019	insulin-like 3
lhr	ENSMUSG00000024107	luteinizing hormone/choriogonadotropin receptor
map3k4	ENSMUSG00000014426	mitogen-activated protein kinase kinase kinase 4
nr0b1	ENSMUSG00000025056	nuclear receptor subfamily 0, group B, member 1
nr5a1	ENSMUSG00000026751	nuclear receptor subfamily 5, group A, member 1
pdgfa	ENSMUSG00000025856	platelet derived growth factor, alpha
pgd2	ENSMUSG00000015090	prostaglandin D2 synthase (brain)
ptgds	ENSMUSG00000015090	prostaglandin D2 synthase
rspo1	ENSMUSG00000028871	R-spondin 1
sox3	ENSMUSG00000045179	SRY (sex determining region Y)-box 3
sox8	ENSMUSG00000024176	SRY (sex determining region Y)-box 8
sox9	ENSMUSG00000000567	SRY (sex determining region Y)-box 9
sry	ENSMUSG00000069036	sex determining region of Chr Y
tes	ENSMUSG00000029552	testin LIM domain protein
tesco	ENSMUSG00000029359	tescalcin
trim28	ENSMUSG00000005566	tripartite motif-containing 28
wnt4	ENSMUSG00000036856	wingless-type MMTV integration site family, member 4
wnt6	ENSMUSG00000033227	wingless-type MMTV integration site family, member 6
wt1	ENSMUSG00000016458	WT1 transcription factor
star	ENSMUSG00000031574	steroidogenic acute regulatory protein
pdgfra	ENSMUSG00000029231	platelet derived growth factor receptor, alpha polypeptide
smad2	ENSMUSG00000024563	SMAD family member 2
